# Supplementary material for: Mapping Quantitative Trait Loci in Arabidopsis MAGIC Lines Uncovers Hormone-Responsive Genes Controlling Adventitious Root Development
Source: Plants (Basel). 2025 May 22;14(11):1574. doi: 10.3390/plants14111574 (PMC12157790; doi:10.3390/plants14111574)
Supplement: Supplementary file 1 [file plants-14-01574-s001.zip]

Archive with 11 entries (11 files):
- Supplementary figures_S1_S2.pdf
- Table S10 Work-flow _QTL_analysis.pdf
- Table _S2 _List _genes _found_QTL_peak _chr1_AR.xlsx
- Table _S4_Transcripts_de_novo_Adventitous_root_formation_common_QTL _peak.xlsx
- Table_S1_Data _MAGIC_Lines_root _architecture.xlsx
- Table_S3_Polymorphyms_Magic _Lines_Kover_2009.xlsx
- Table_S5_SNPs_ TOR.csv
- Table_S6_SNPs_GA20x7.csv
- Table_S7_SNPs_PLT2.csv
- Table_S8_SNPs_ IAA18.csv
- Table_S9_SNPs_AT1G49330.csv
