# Supplementary material for: Mapping Quantitative Trait Loci in Arabidopsis MAGIC Lines Uncovers Hormone-Responsive Genes Controlling Adventitious Root Development
Source: Plants (Basel). 2025 May 22;14(11):1574. doi: 10.3390/plants14111574 (PMC12157790; doi:10.3390/plants14111574)
Supplement: Supplementary file 1 [file plants-14-01574-s001.zip › Table _S2 _List _genes _found_QTL_peak _chr1_AR.xlsx]

## Sheet: geneInfo_Shinygo
GENE_ID	Symbol	Entrez	Type	Species	Chr	Position (Mbp)	Description	percentage_gc_content	transcript_count	genomeSpan	cds_length	transcript_length	FiveUTR	ThreeUTR	nExons
AT1G49938		NA	lncRNA	Arabidopsis thaliana	1	18486742	unknown protein; FUNCTIONS IN: molecular_function unknown; INVOLVED IN: biological_process unknown; LOCATED IN: cellular_component unknown; Ha. [Source:TAIR;Acc:AT1G49938]	34.34	2	1781	NA	822.5	NA	NA	2023-05-05
AT1G51645		NA	lncRNA	Arabidopsis thaliana	1	19149454	other RNA [Source:TAIR;Acc:AT1G51645]	39.54	3	2834	NA	1999	NA	NA	2
AT1G49832		NA	ncRNA	Arabidopsis thaliana	1	18447615		38.28	2	720	NA	612	NA	NA	2
AT1G49952		NA	ncRNA	Arabidopsis thaliana	1	18492026	other RNA [Source:TAIR;Acc:AT1G49952]	36.28	1	1231	NA	549	NA	NA	3
AT1G50055	TAS1B	NA	ncRNA	Arabidopsis thaliana	1	18549204	TAS1B; other RNA [Source:TAIR;Acc:AT1G50055]	34.21	1	838	NA	839	NA	NA	1
AT1G50659		NA	ncRNA	Arabidopsis thaliana	1	18770937		45.88	1	993	NA	994	NA	NA	1
AT1G49290		841352	protein_coding	Arabidopsis thaliana	1	18232407	F13F21.27 protein [Source:UniProtKB/TrEMBL;Acc:Q9XI97]	40.97	1	1273	1017	1274	55	200	1
AT1G49300	RABG3E	841353	protein_coding	Arabidopsis thaliana	1	18234679	Ras-related protein RABG3e [Source:UniProtKB/Swiss-Prot;Acc:Q9XI98]	34.9	2	2864	621	1042	139.5	255	2023-05-07
AT1G49310		841354	protein_coding	Arabidopsis thaliana	1	18237701	At1g49310 [Source:UniProtKB/TrEMBL;Acc:Q84W13]	32.12	1	796	249	717	171	295	2
AT1G49320	USPL1	841355	protein_coding	Arabidopsis thaliana	1	18246305	BURP domain protein USPL1 [Source:UniProtKB/Swiss-Prot;Acc:Q9XI99]	35.09	1	1783	843	1250	135	270	2
AT1G49330		841356	protein_coding	Arabidopsis thaliana	1	18249866	F13F21.24 protein [Source:UniProtKB/TrEMBL;Acc:Q9XIA0]	46.38	1	1172	996	1173	176	NA	1
AT1G49340	PI4KA1	841357	protein_coding	Arabidopsis thaliana	1	1825205	Phosphatidylinositol 4-kinase alpha 1 [Source:UniProtKB/Swiss-Prot;Acc:Q9SXA1]	39.53	4	12622	6076-05-01	6881	303	374	2023-05-25
AT1G49350		841358	protein_coding	Arabidopsis thaliana	1	18264944	PfkB-like carbohydrate kinase family protein [Source:UniProtKB/TrEMBL;Acc:Q94AT3]	38.72	1	2326	1137	1499	125	235	8
AT1G49360		841359	protein_coding	Arabidopsis thaliana	1	18267231	F-box protein At1g49360 [Source:UniProtKB/Swiss-Prot;Acc:Q9XIA2]	39.24	5	2234	1137	1610	154	106	3
AT1G49380	CCS1	841361	protein_coding	Arabidopsis thaliana	1	18276643	Cytochrome c biogenesis protein CCS1, chloroplastic [Source:UniProtKB/Swiss-Prot;Acc:Q9XIA4]	38.2	1	2889	1644	2123	150	327	8
AT1G49390		841362	protein_coding	Arabidopsis thaliana	1	18279559	2-oxoglutarate (2OG) and Fe(II)-dependent oxygenase superfamily protein [Source:UniProtKB/TrEMBL;Acc:Q9XIA5]	39.71	2	1563	928.5	1373.5	195	248	2023-05-03
AT1G49400	emb1129	841363	protein_coding	Arabidopsis thaliana	1	18282968	Nucleic acid-binding, OB-fold-like protein [Source:UniProtKB/TrEMBL;Acc:Q9XIA6]	37.98	1	1234	351	903	187	181	3
AT1G49405		841364	protein_coding	Arabidopsis thaliana	1	1828427	CASP-like protein 5C3 [Source:UniProtKB/Swiss-Prot;Acc:Q3ECT8]	38.99	1	1148	459	995	470	64	3
AT1G49410	TOM6	841365	protein_coding	Arabidopsis thaliana	1	18285306	Mitochondrial import receptor subunit TOM6 homolog [Source:UniProtKB/Swiss-Prot;Acc:Q9XIA7]	35.22	1	1728	165	775	131	238	2
AT1G49420		841366	protein_coding	Arabidopsis thaliana	1	18287859	Heavy metal transport/detoxification superfamily protein [Source:UniProtKB/TrEMBL;Acc:F4I1R5]	41.92	1	791	570	570	NA	NA	3
AT1G49430	LACS2	841367	protein_coding	Arabidopsis thaliana	1	18290942	Long chain acyl-CoA synthetase 2 [Source:UniProtKB/Swiss-Prot;Acc:Q9XIA9]	33.82	2	4963	1783.5	2290	226.5	278	17
AT1G49435	LCR16	3767415	protein_coding	Arabidopsis thaliana	1	1829943	Putative uncharacterized protein [Source:UniProtKB/TrEMBL;Acc:A7REF6]	31.87	1	432	216	280	NA	63	2
AT1G49450		841369	protein_coding	Arabidopsis thaliana	1	18305445	F13F21.11 protein [Source:UniProtKB/TrEMBL;Acc:Q9XIB2]	42.64	1	2112	1416	2113	238	457	1
AT1G49470		841370	protein_coding	Arabidopsis thaliana	1	18310428	At1g49470 [Source:UniProtKB/TrEMBL;Acc:Q9XIB3]	40.79	1	1286	909	1287	125	251	1
AT1G49475		841371	protein_coding	Arabidopsis thaliana	1	18312883	B3 domain-containing protein At1g49475 [Source:UniProtKB/Swiss-Prot;Acc:Q9XIB4]	36.98	1	1216	573	1024	99	350	3
AT1G49480	REM19	841372	protein_coding	Arabidopsis thaliana	1	18314117	B3 domain-containing protein REM19 [Source:UniProtKB/Swiss-Prot;Acc:Q9XIB5]	37.23	3	2744	681	1875	189	478	4
AT1G49490		841373	protein_coding	Arabidopsis thaliana	1	18317259	Leucine-rich repeat (LRR) family protein [Source:TAIR;Acc:AT1G49490]	42.99	2	2951	2551-05-01	2818-05-01	88	221.5	1
AT1G49500		841374	protein_coding	Arabidopsis thaliana	1	1832049	At1g49500/F13F21_6 [Source:UniProtKB/TrEMBL;Acc:Q9XIB7]	30.46	2	2015	192	1057	214.5	572	2023-05-01
AT1G49510	emb1273	841375	protein_coding	Arabidopsis thaliana	1	18326846	At1g49510 [Source:UniProtKB/TrEMBL;Acc:Q9XIB8]	36.92	3	1868	723	1343	167	174.5	4
AT1G49520		841376	protein_coding	Arabidopsis thaliana	1	18329659	At1g49520 [Source:UniProtKB/TrEMBL;Acc:Q501B9]	36.25	1	2443	1119	1607	76	410	8
AT1G49530	GGPP6	841377	protein_coding	Arabidopsis thaliana	1	18332429	Geranylgeranyl pyrophosphate synthase 6, mitochondrial [Source:UniProtKB/Swiss-Prot;Acc:O22043]	45.68	1	1260	1011	1261	99	149	1
AT1G49540	ELP2	841378	protein_coding	Arabidopsis thaliana	1	18333623	Elongator protein 2 [Source:UniProtKB/TrEMBL;Acc:F4I1S8]	41.87	2	3897	2520	2790	133.5	134.5	10
AT1G49560	HHO6	841380	protein_coding	Arabidopsis thaliana	1	18342451	Transcription factor HHO6 [Source:UniProtKB/Swiss-Prot;Acc:Q9FX84]	36.16	2	2001	892.5	1616.5	265.5	456.5	2023-05-04
AT1G49570	PER10	841381	protein_coding	Arabidopsis thaliana	1	18346958	Peroxidase [Source:UniProtKB/TrEMBL;Acc:A0A178WK78]	35.85	1	2091	1053	1509	118	336	4
AT1G49580	CRK8	841382	protein_coding	Arabidopsis thaliana	1	18351324	CDPK-related kinase 8 [Source:UniProtKB/Swiss-Prot;Acc:Q9FX86]	39.9	1	3310	1821	2358	286	249	11
AT1G49590	ZOP1	841383	protein_coding	Arabidopsis thaliana	1	18354744	Zinc finger protein ZOP1 [Source:UniProtKB/Swiss-Prot;Acc:Q7XA66]	37.59	3	1989	441	1267	213	304.5	5
AT1G49600	ATRBP47A	841384	protein_coding	Arabidopsis thaliana	1	18356799	RNA-binding protein 47A [Source:TAIR;Acc:AT1G49600]	39.33	3	3648	1353	2379	296	429	6
AT1G49610		841385	protein_coding	Arabidopsis thaliana	1	18361679	F-box family protein [Source:TAIR;Acc:AT1G49610]	40.95	1	1513	1065	1065	NA	NA	5
AT1G49620	KRP7	841386	protein_coding	Arabidopsis thaliana	1	18365336	Cyclin-dependent kinase inhibitor family protein [Source:TAIR;Acc:AT1G49620]	38.4	3	1408	588	1129	169	355	4
AT1G49630	PREP2	841387	protein_coding	Arabidopsis thaliana	1	1836759	Presequence protease 2, chloroplastic/mitochondrial [Source:UniProtKB/Swiss-Prot;Acc:Q8VY06]	37.63	5	7904	3243	3576	141	235	19
AT1G49640	CXE3	841388	protein_coding	Arabidopsis thaliana	1	18375538	Probable carboxylesterase 3 [Source:UniProtKB/Swiss-Prot;Acc:Q9FX92]	41.45	1	1268	948	1269	161	158	1
AT1G49650	CXE4	841389	protein_coding	Arabidopsis thaliana	1	18377154	Probable carboxylesterase 4, mitochondrial [Source:UniProtKB/Swiss-Prot;Acc:Q9FX93]	43.48	1	1480	1125	1481	146	208	1
AT1G49660	CXE5	841390	protein_coding	Arabidopsis thaliana	1	18378634	Probable carboxylesterase 5 [Source:UniProtKB/Swiss-Prot;Acc:Q9FX94]	42.67	1	1267	960	1268	164	142	1
AT1G49670	NQR	841391	protein_coding	Arabidopsis thaliana	1	18380804	ARP protein (REF) [Source:TAIR;Acc:AT1G49670]	36.03	2	5342	1924-05-01	2590-05-01	105	559	18
AT1G49680		841392	protein_coding	Arabidopsis thaliana	1	18386867	unknown protein; BEST Arabidopsis thaliana protein match is: unknown protein (TAIR:AT4G28870.1); Ha. [Source:TAIR;Acc:AT1G49680]	48.33	1	299	300	300	NA	NA	1
AT1G49700		841393	protein_coding	Arabidopsis thaliana	1	18388792	Plant protein 1589 of unknown function [Source:TAIR;Acc:AT1G49700]	35.97	4	1731	726	834	26	117	6
AT1G49710	FUT12	841394	protein_coding	Arabidopsis thaliana	1	18391273	FUT12 [Source:UniProtKB/TrEMBL;Acc:A0A384LC22]	38.72	1	2757	1542	2152	260	348	7
AT1G49715		3767420	protein_coding	Arabidopsis thaliana	1	18396744	Defensin-like protein 175 [Source:UniProtKB/Swiss-Prot;Acc:Q2V4H7]	30.24	1	710	264	488	114	108	2
AT1G49720	ABF1	841395	protein_coding	Arabidopsis thaliana	1	18400003	Abscisic acid responsive element-binding factor 1 [Source:UniProtKB/TrEMBL;Acc:F4I3C9]	39.07	3	2625	1179	1675	88.5	269	5
AT1G49730		841396	protein_coding	Arabidopsis thaliana	1	18402506	Protein kinase superfamily protein [Source:UniProtKB/TrEMBL;Acc:F4I3D1]	39.52	5	3175	1353	2204	36	129.5	8
AT1G49740		841397	protein_coding	Arabidopsis thaliana	1	184074	F14J22.5 protein [Source:UniProtKB/TrEMBL;Acc:Q9FXA0]	35.95	1	2622	1080	1962	327	553	7
AT1G49750		841398	protein_coding	Arabidopsis thaliana	1	18410857	AT1G49750 protein [Source:UniProtKB/TrEMBL;Acc:Q9FXA1]	41.48	1	2159	1485	2042	236	319	2
AT1G49760	PAB8	841399	protein_coding	Arabidopsis thaliana	1	18416474	Polyadenylate-binding protein 8 [Source:UniProtKB/Swiss-Prot;Acc:Q9FXA2]	41.95	2	3637	2016	2549	264.5	148	2023-05-09
AT1G49770	BHLH95	841400	protein_coding	Arabidopsis thaliana	1	18424578	Transcription factor bHLH95 [Source:UniProtKB/Swiss-Prot;Acc:Q9FXA3]	34.01	1	2204	927	1178	NA	250	3
AT1G49780	PUB26	841401	protein_coding	Arabidopsis thaliana	1	18428788	U-box domain-containing protein 26 [Source:UniProtKB/Swiss-Prot;Acc:Q9FXA4]	44.97	1	1709	1266	1710	207	235	1
AT1G49790		841402	protein_coding	Arabidopsis thaliana	1	18435351	F-box associated ubiquitination effector family protein [Source:UniProtKB/TrEMBL;Acc:F4I3E1]	40.15	2	1780	852	1309	62	393	3
AT1G49800	CEP16	841403	protein_coding	Arabidopsis thaliana	1	18438012	Precursor of CEP16 [Source:UniProtKB/Swiss-Prot;Acc:Q5S502]	35.14	1	1103	327	1104	238	537	1
AT1G49810	NHD2	841404	protein_coding	Arabidopsis thaliana	1	18439945	Sodium/proton antiporter 2 [Source:UniProtKB/Swiss-Prot;Acc:Q9C6D3]	36.59	1	2292	1263	1331	NA	67	8
AT1G49820	MTK	841405	protein_coding	Arabidopsis thaliana	1	18442882	Methylthioribose kinase [Source:UniProtKB/Swiss-Prot;Acc:Q9C6D2]	38.96	1	2468	1263	1829	122	442	6
AT1G49830		841406	protein_coding	Arabidopsis thaliana	1	18445111	Basic helix-loop-helix (BHLH) DNA-binding superfamily protein [Source:UniProtKB/TrEMBL;Acc:F4I3E6]	35.68	2	1661	751.5	864.5	112	NA	5
AT1G49840		841407	protein_coding	Arabidopsis thaliana	1	18451746	Glutamyl-tRNA (Gln) amidotransferase subunit A (DUF620) [Source:UniProtKB/TrEMBL;Acc:Q9C6D0]	41.1	1	2717	1485	2288	496	305	3
AT1G49850	RHY1A	841408	protein_coding	Arabidopsis thaliana	1	18454844	Probable E3 ubiquitin-protein ligase RHY1A [Source:UniProtKB/Swiss-Prot;Acc:Q852U6]	38.8	1	1775	753	1410	174	481	3
AT1G49860	GSTF14	841409	protein_coding	Arabidopsis thaliana	1	18458526	Glutathione S-transferase F14 [Source:UniProtKB/Swiss-Prot;Acc:Q9C6C8]	36.36	1	1443	765	1188	183	238	3
AT1G49870		841410	protein_coding	Arabidopsis thaliana	1	18460158	Myosin-2 heavy chain-like protein [Source:UniProtKB/TrEMBL;Acc:Q9C6C7]	39.24	2	3633	2373	2882	186	233	5
AT1G49880	ERV1	841411	protein_coding	Arabidopsis thaliana	1	18463998	FAD-linked sulfhydryl oxidase ERV1 [Source:UniProtKB/Swiss-Prot;Acc:Q8GXX0]	36.06	2	2087	525	877.5	82	268.5	2023-05-05
AT1G49890	QWRF2	841412	protein_coding	Arabidopsis thaliana	1	18470046	QWRF motif-containing protein 2 [Source:UniProtKB/Swiss-Prot;Acc:Q94AI1]	40.05	1	3787	1980	2586	235	369	6
AT1G49900		841413	protein_coding	Arabidopsis thaliana	1	18473908	C2H2 type zinc finger transcription factor family [Source:UniProtKB/TrEMBL;Acc:Q9C538]	40.85	1	3735	2754	2954	NA	199	2
AT1G49910	BUB3.2	841414	protein_coding	Arabidopsis thaliana	1	18478951	BUB3.2 [Source:UniProtKB/TrEMBL;Acc:A0A178W7L6]	37.43	1	2588	1020	1362	73	267	9
AT1G49920		841415	protein_coding	Arabidopsis thaliana	1	18481584	MuDR family transposase [Source:UniProtKB/TrEMBL;Acc:Q9C702]	42.17	2	2809	2358	2652	44	197	2023-05-02
AT1G49930		841416	protein_coding	Arabidopsis thaliana	1	18484932	Alanine-tRNA ligase [Source:UniProtKB/TrEMBL;Acc:Q9C703]	41.1	1	707	405	405	NA	NA	4
AT1G49940		841417	protein_coding	Arabidopsis thaliana	1	18488127	BEST Arabidopsis thaliana protein match is: Tetratricopeptide repeat (TPR)-like superfamily protein (TAIR:AT1G04770.1); Ha. [Source:TAIR;Acc:AT1G49940]	34.15	5	3642	636	994	53	105	10
AT1G49950	TRB1	841418	protein_coding	Arabidopsis thaliana	1	18494029	Telomere repeat-binding factor 1 [Source:UniProtKB/Swiss-Prot;Acc:Q8VWK4]	37.87	3	3289	903	1527	106	367	7
AT1G49960	NAT4	841419	protein_coding	Arabidopsis thaliana	1	18498639	Nucleobase-ascorbate transporter 4 [Source:UniProtKB/Swiss-Prot;Acc:P93039]	38.61	1	3247	1581	1829	60	186	14
AT1G49970	CLPR1	841420	protein_coding	Arabidopsis thaliana	1	1850157	ATP-dependent Clp protease proteolytic subunit-related protein 1, chloroplastic [Source:UniProtKB/Swiss-Prot;Acc:Q9XJ35]	38.67	1	3084	1164	1722	191	365	9
AT1G49975		841421	protein_coding	Arabidopsis thaliana	1	18504757	At1g49975 [Source:UniProtKB/TrEMBL;Acc:Q8LFL5]	35.99	1	1427	390	1231	87	752	3
AT1G49980	POLK	841422	protein_coding	Arabidopsis thaliana	1	18507922	DNA polymerase kappa [Source:UniProtKB/Swiss-Prot;Acc:Q6JDV7]	38.84	9	5418	1981-05-01	2982	103	422	14
AT1G49990		841423	protein_coding	Arabidopsis thaliana	1	18513624	F-box protein At1g49990 [Source:UniProtKB/Swiss-Prot;Acc:Q9LPM2]	41.73	1	1475	1293	1476	71	110	1
AT1G50000		841424	protein_coding	Arabidopsis thaliana	1	18515059	Methyltransferase [Source:UniProtKB/TrEMBL;Acc:Q6E297]	38.35	5	2231	633	849.5	45	86.5	7
AT1G50010	TUBA4	841425	protein_coding	Arabidopsis thaliana	1	18517586	Tubulin alpha-2 chain [Source:UniProtKB/Swiss-Prot;Acc:B9DGT7]	42.86	1	2414	1353	1775	150	270	4
AT1G50020		841426	protein_coding	Arabidopsis thaliana	1	18519946	F2J10.10 protein [Source:UniProtKB/TrEMBL;Acc:Q9LPM3]	36.22	1	1835	630	1009	180	197	4
AT1G50030	TOR	841427	protein_coding	Arabidopsis thaliana	1	18522248	Serine/threonine-protein kinase TOR [Source:UniProtKB/TrEMBL;Acc:A0A178WN52]	37.99	2	17747	7405-05-01	8063	375	280.5	56
AT1G50040		841428	protein_coding	Arabidopsis thaliana	1	18542061	F2J10.8 protein [Source:UniProtKB/TrEMBL;Acc:Q9LPM5]	44.48	1	1973	1383	1769	174	210	2
AT1G50050		841429	protein_coding	Arabidopsis thaliana	1	18546086	CAP (Cysteine-rich secretory proteins, Antigen 5, and Pathogenesis-related 1 protein) superfamily protein [Source:UniProtKB/TrEMBL;Acc:F4I4X9]	33.94	2	2960	489	780	78	211	3
AT1G50060		841430	protein_coding	Arabidopsis thaliana	1	18551121	CAP (Cysteine-rich secretory proteins, Antigen 5, and Pathogenesis-related 1 protein) superfamily protein [Source:UniProtKB/TrEMBL;Acc:Q9LPM7]	29.42	1	1539	486	765	64	213	2
AT1G50080		841431	protein_coding	Arabidopsis thaliana	1	18554001	BEST Arabidopsis thaliana protein match is: RNA-directed DNA polymerase (reverse transcriptase)-related family protein (TAIR:AT1G60720.1); Ha. [Source:TAIR;Acc:AT1G50080]	41.67	1	275	276	276	NA	NA	1
AT1G50090	BCAT7	841432	protein_coding	Arabidopsis thaliana	1	18554564	Putative branched-chain-amino-acid aminotransferase 7 [Source:UniProtKB/Swiss-Prot;Acc:Q9LPM8]	36.72	1	2262	1104	1213	31	76	9
AT1G50110	BCAT6	841433	protein_coding	Arabidopsis thaliana	1	18557984	Branched-chain-amino-acid aminotransferase 6 [Source:UniProtKB/Swiss-Prot;Acc:Q9LPM9]	38.29	2	2407	1018.5	1358.5	132.5	205.5	2023-05-08
AT1G50120		841434	protein_coding	Arabidopsis thaliana	1	18561728	FUNCTIONS IN: molecular_function unknown; INVOLVED IN: biological_process unknown; LOCATED IN: cellular_component unknown; EXPRESSED IN: 23 plant structures; EXPRESSED DURING: 13 growth stages; CONTAINS InterPro DOMAIN/s: Rgp1 (InterPro:IPR014848), /.../globulin E-set (InterPro:IPR014756); Ha. [Source:TAIR;Acc:AT1G50120]	38.09	2	4541	1644	2435	542	247	2023-05-11
AT1G50140		841436	protein_coding	Arabidopsis thaliana	1	18569686	p-loop containing nucleoside triphosphate hydrolases superfamily protein [Source:UniProtKB/TrEMBL;Acc:F4I4Y6]	36.86	5	9496	3012	3265	37	185	24
AT1G50160		841438	protein_coding	Arabidopsis thaliana	1	18581429	BEST Arabidopsis thaliana protein match is: Polynucleotidyl transferase, ribonuclease H-like superfamily protein (TAIR:AT2G04420.1); Ha. [Source:TAIR;Acc:AT1G50160]	40.99	1	221	222	222	NA	NA	1
AT1G50170	SIRB	841439	protein_coding	Arabidopsis thaliana	1	18581998	Sirohydrochlorin ferrochelatase, chloroplastic [Source:UniProtKB/Swiss-Prot;Acc:Q84JH7]	38.58	3	1834	651	1115	88	317	5
AT1G50180		841440	protein_coding	Arabidopsis thaliana	1	18583964	Putative disease resistance protein At1g50180 [Source:UniProtKB/Swiss-Prot;Acc:Q9SX38]	41.66	1	3172	2574	2845	270	NA	5
AT1G50190		3767425	protein_coding	Arabidopsis thaliana	1	18588229	Cysteine/Histidine-rich C1 domain family protein [Source:UniProtKB/TrEMBL;Acc:F4I4Z0]	40.33	1	2570	1860	1860	NA	NA	3
AT1G50200	ALATS	841442	protein_coding	Arabidopsis thaliana	1	18591194	Alanyl-tRNA synthetase [Source:TAIR;Acc:AT1G50200]	37.66	2	7375	3024	3467	212	229	23
AT1G50220		841444	protein_coding	Arabidopsis thaliana	1	18602958	Putative B3 domain-containing protein At1g50220 [Source:UniProtKB/Swiss-Prot;Acc:Q9SX41]	33.44	1	1868	612	676	31	NA	4
AT1G50240	TIO	841446	protein_coding	Arabidopsis thaliana	1	18606511	Serine/threonine-protein kinase TIO [Source:UniProtKB/Swiss-Prot;Acc:Q2QAV0]	38.29	2	7989	3969	4662	131.5	393.5	23
AT1G50250	FTSH1	841447	protein_coding	Arabidopsis thaliana	1	18614201	ATP-dependent zinc metalloprotease FTSH 1, chloroplastic [Source:UniProtKB/Swiss-Prot;Acc:Q39102]	44.03	1	2954	2151	2573	224	196	5
AT1G50260	NTMC2TYPE5.1	841448	protein_coding	Arabidopsis thaliana	1	18617593	At1g50260 [Source:UniProtKB/TrEMBL;Acc:Q8L626]	38.97	2	4364	1966-05-01	2424-05-01	204	122.5	2023-05-08
AT1G50270	PCMP-E42	841449	protein_coding	Arabidopsis thaliana	1	18622017	Pentatricopeptide repeat-containing protein At1g50270 [Source:UniProtKB/Swiss-Prot;Acc:Q9SX45]	42.93	1	2233	1791	2234	26	415	1
AT1G50280		841450	protein_coding	Arabidopsis thaliana	1	18623698	BTB/POZ domain-containing protein At1g50280 [Source:UniProtKB/Swiss-Prot;Acc:Q8RXR6]	36.19	2	2743	1578	1886	240	158	2023-05-02
AT1G50290		841451	protein_coding	Arabidopsis thaliana	1	18627551	At1g50290/F14I3_12 [Source:UniProtKB/TrEMBL;Acc:Q944R3]	36.47	1	901	405	902	189	306	1
AT1G50300	TAF15	841452	protein_coding	Arabidopsis thaliana	1	18628555	Transcription initiation factor TFIID subunit 15 [Source:UniProtKB/Swiss-Prot;Acc:Q9AST1]	39.4	2	3484	849	1597	160	262	8
AT1G50310	STP9	841453	protein_coding	Arabidopsis thaliana	1	18635955	STP9 [Source:UniProtKB/TrEMBL;Acc:A0A178WN25]	41.48	2	2494	1554	1922	47	203.5	3
AT1G50320	ATHX	841454	protein_coding	Arabidopsis thaliana	1	18638384	Thioredoxin X, chloroplastic [Source:UniProtKB/Swiss-Prot;Acc:Q8LD49]	40.59	1	1152	549	843	71	221	2
AT1G50325		6240492	protein_coding	Arabidopsis thaliana	1	18639874	Plant invertase/pectin methylesterase inhibitor superfamily protein [Source:UniProtKB/TrEMBL;Acc:B3H4N5]	34.15	1	614	594	615	8	11	1
AT1G50340		841456	protein_coding	Arabidopsis thaliana	1	18647376	Plant invertase/pectin methylesterase inhibitor superfamily protein [Source:UniProtKB/TrEMBL;Acc:Q3ECT0]	32.91	1	473	474	474	NA	NA	1
AT1G50350		841457	protein_coding	Arabidopsis thaliana	1	18648645	BEST Arabidopsis thaliana protein match is: RING/U-box superfamily protein (TAIR:AT3G19950.1); Ha. [Source:TAIR;Acc:AT1G50350]	44.6	1	582	402	513	110	NA	2
AT1G50360	VIII-A	841458	protein_coding	Arabidopsis thaliana	1	18649706	Myosin-3 [Source:UniProtKB/Swiss-Prot;Acc:F4I507]	36.92	1	7694	3462	4214	228	293	24
AT1G50370	FYPP1	841459	protein_coding	Arabidopsis thaliana	1	18658508	Phytochrome-associated serine/threonine-protein phosphatase 1 [Source:UniProtKB/Swiss-Prot;Acc:Q9SX52]	36.53	1	3544	912	1678	385	379	10
AT1G50380		841460	protein_coding	Arabidopsis thaliana	1	18662266	Prolyl oligopeptidase family protein [Source:TAIR;Acc:AT1G50380]	39.13	2	4249	2232	2667	104.5	328.5	11
AT1G50390		NA	protein_coding	Arabidopsis thaliana	1	18666986	pfkB-like carbohydrate kinase family protein [Source:TAIR;Acc:AT1G50390]	40.46	1	691	441	441	NA	NA	4
AT1G50400	TOM40-2	841462	protein_coding	Arabidopsis thaliana	1	1866801	Probable mitochondrial import receptor subunit TOM40-2 [Source:UniProtKB/Swiss-Prot;Acc:Q9SX55]	36.85	1	2566	933	1332	144	253	11
AT1G50410	CHR28	841463	protein_coding	Arabidopsis thaliana	1	18672132	Helicase-like transcription factor CHR28 [Source:UniProtKB/Swiss-Prot;Acc:Q94BR5]	39.25	4	5520	2946	3547	168	286	11
AT1G50420	SCL3	841464	protein_coding	Arabidopsis thaliana	1	18677694	Scarecrow-like protein 3 [Source:UniProtKB/Swiss-Prot;Acc:Q9LPR8]	40.85	1	2606	1449	2366	216	482	2
AT1G50430	DWF5	841465	protein_coding	Arabidopsis thaliana	1	18681932	7-dehydrocholesterol reductase [Source:UniProtKB/Swiss-Prot;Acc:Q9LDU6]	37.7	2	3720	1297.5	1636.5	95	242	13
AT1G50440		841466	protein_coding	Arabidopsis thaliana	1	18685769	At1g50440 [Source:UniProtKB/TrEMBL;Acc:Q9LPR9]	36.98	5	2138	753	1165	176.5	260	6
AT1G50450		841467	protein_coding	Arabidopsis thaliana	1	18687785	At1g50450/F11F12_20 [Source:UniProtKB/TrEMBL;Acc:Q94BZ0]	39.68	1	2718	1287	1559	154	116	13
AT1G50460	HKL1	841468	protein_coding	Arabidopsis thaliana	1	18693644	Hexokinase-3 [Source:UniProtKB/Swiss-Prot;Acc:Q9LPS1]	38.17	3	4065	1269	2161	386	277.5	9
AT1G50470		841469	protein_coding	Arabidopsis thaliana	1	2023-07-18	F-box associated ubiquitination effector family protein [Source:UniProtKB/TrEMBL;Acc:Q9C6Q5]	39.1	1	444	366	366	NA	NA	2
AT1G50480	THFS	841470	protein_coding	Arabidopsis thaliana	1	18701882	Formate--tetrahydrofolate ligase [Source:UniProtKB/Swiss-Prot;Acc:Q9SPK5]	40.17	1	3056	1905	2338	181	250	5
AT1G50490	UBC20	841471	protein_coding	Arabidopsis thaliana	1	18704805	Ubiquitin-conjugating enzyme E2 20 [Source:UniProtKB/Swiss-Prot;Acc:Q8L7T3]	38.21	1	1852	543	1097	353	199	6
AT1G50500	HIT1	841472	protein_coding	Arabidopsis thaliana	1	18707924	Membrane trafficking VPS53 family protein [Source:TAIR;Acc:AT1G50500]	37.46	5	8194	2487	2984	87	286	24
AT1G50510		841473	protein_coding	Arabidopsis thaliana	1	18716112	Indigoidine synthase A family protein [Source:UniProtKB/TrEMBL;Acc:Q84K35]	37.27	1	3224	993	1387	58	275	13
AT1G50520	CYP705A27	841474	protein_coding	Arabidopsis thaliana	1	18719378	Cytochrome P450, family 705, subfamily A, polypeptide 27 [Source:UniProtKB/TrEMBL;Acc:F4I6I6]	42.56	1	1841	1602	1754	2	148	2
AT1G50530		841475	protein_coding	Arabidopsis thaliana	1	18721212	Uncharacterized protein F17J6.7 [Source:UniProtKB/TrEMBL;Acc:Q9C6Q1]	41.12	1	517	345	345	NA	NA	3
AT1G50560	CYP705A25	841477	protein_coding	Arabidopsis thaliana	1	1872419	Cytochrome P450, family 705, subfamily A, polypeptide 25 [Source:UniProtKB/TrEMBL;Acc:Q9LPS6]	41.77	1	2082	1560	2001	84	355	2
AT1G50570		841478	protein_coding	Arabidopsis thaliana	1	18726235	At1g50570 [Source:UniProtKB/TrEMBL;Acc:Q9LPS7]	39.34	2	2134	1167	1705	133.5	145	2
AT1G50575		841479	protein_coding	Arabidopsis thaliana	1	18728634	Putative lysine decarboxylase family protein [Source:UniProtKB/TrEMBL;Acc:Q93XW9]	39.36	1	1864	921	1351	201	227	4
AT1G50580	UGT79B5	841480	protein_coding	Arabidopsis thaliana	1	18730759	UDP-glycosyltransferase 79B5 [Source:UniProtKB/Swiss-Prot;Acc:Q9LPS8]	41.01	1	1479	1347	1480	71	60	1
AT1G50590		841481	protein_coding	Arabidopsis thaliana	1	18732378	Pirin-like protein At1g50590 [Source:UniProtKB/Swiss-Prot;Acc:Q9LPS9]	37.21	3	1821	711	1265.5	145	NA	5
AT1G50600	SCL5	841482	protein_coding	Arabidopsis thaliana	1	18737063	scarecrow-like 5 [Source:TAIR;Acc:AT1G50600]	38.73	3	2586	1794	2061	89	266	2
AT1G50610	PRK5	841483	protein_coding	Arabidopsis thaliana	1	18742027	Pollen receptor-like kinase 5 [Source:UniProtKB/Swiss-Prot;Acc:Q9LPT1]	38.07	1	2778	2061	2509	143	303	3
AT1G50620		841484	protein_coding	Arabidopsis thaliana	1	18748241	RING/FYVE/PHD zinc finger superfamily protein [Source:UniProtKB/TrEMBL;Acc:Q9C6P8]	39.99	1	3097	1890	2519	295	332	4
AT1G50630		841485	protein_coding	Arabidopsis thaliana	1	18751456	Extracellular ligand-gated ion channel protein (DUF3537) [Source:UniProtKB/TrEMBL;Acc:Q9LPT3]	36.81	2	2485	1324.5	1974	371	276.5	2023-05-03
AT1G50640	ERF3	841486	protein_coding	Arabidopsis thaliana	1	18756972	Uncharacterized protein At1g50640 (Fragment) [Source:UniProtKB/TrEMBL;Acc:C0SV01]	38.8	1	1736	678	1737	428	629	1
AT1G50650	KRS	841487	protein_coding	Arabidopsis thaliana	1	1876364	Stigma-specific STIG1-like protein 4 [Source:UniProtKB/Swiss-Prot;Acc:Q9C6P6]	42.03	1	727	525	728	69	132	1
AT1G50660		841488	protein_coding	Arabidopsis thaliana	1	18770937	Actin cytoskeleton-regulatory complex pan-like protein [Source:UniProtKB/TrEMBL;Acc:Q9LPT5]	41.8	1	3822	2178	3001	448	373	3
AT1G50670		841489	protein_coding	Arabidopsis thaliana	1	18774805	F11F12.1 protein [Source:UniProtKB/TrEMBL;Acc:Q9LPT6]	34.05	3	2225	627	996	23	279	9
AT1G50680		841490	protein_coding	Arabidopsis thaliana	1	18777601	AP2/ERF and B3 domain-containing transcription factor At1g50680 [Source:UniProtKB/Swiss-Prot;Acc:Q9C6P5]	43.2	1	1013	1014	1014	NA	NA	1
AT1G50690		841491	protein_coding	Arabidopsis thaliana	1	18779606	Cystatin/monellin superfamily protein [Source:TAIR;Acc:AT1G50690]	38.97	2	1087	528	871	161	230.5	2023-05-02
AT1G50700	CPK33	841492	protein_coding	Arabidopsis thaliana	1	18781764	calcium-dependent protein kinase 33 [Source:TAIR;Acc:AT1G50700]	37.42	3	2818	1566	1999	354	196	7
AT1G50710	AUG4	841493	protein_coding	Arabidopsis thaliana	1	18784509	AUGMIN subunit 4 [Source:UniProtKB/Swiss-Prot;Acc:Q8GYM3]	37.22	1	3293	1272	1669	186	209	13
AT1G50720		841494	protein_coding	Arabidopsis thaliana	1	18789127	Stigma-specific STIG1-like protein 3 [Source:UniProtKB/Swiss-Prot;Acc:Q9C6T5]	39.39	1	560	465	561	42	52	1
AT1G50730		841495	protein_coding	Arabidopsis thaliana	1	1879521	unknown protein; Ha. [Source:TAIR;Acc:AT1G50730]	36.25	3	7160	2730	3059	64	263	23
AT1G50732		10723115	protein_coding	Arabidopsis thaliana	1	18802552	unknown protein. [Source:TAIR;Acc:AT1G50732]	33.64	1	1203	357	1078	228	491	2
AT1G50740	FAX5	841496	protein_coding	Arabidopsis thaliana	1	18807672	Protein FATTY ACID EXPORT 5 [Source:UniProtKB/Swiss-Prot;Acc:Q9C6T7]	37.61	1	1363	360	819	188	269	3
AT1G50750		841497	protein_coding	Arabidopsis thaliana	1	18810603	Plant mobile domain protein family [Source:TAIR;Acc:AT1G50750]	42.82	1	1447	1251	1251	NA	NA	2
AT1G50760		841498	protein_coding	Arabidopsis thaliana	1	18814947	Aminotransferase-like, plant mobile domain family protein [Source:UniProtKB/TrEMBL;Acc:Q9C6K2]	43.8	1	362	261	310	48	NA	2
AT1G50770		841499	protein_coding	Arabidopsis thaliana	1	18818459	Aminotransferase-like, plant mobile domain family protein [Source:UniProtKB/TrEMBL;Acc:Q9C6K1]	41.37	1	2044	1899	1999	NA	99	2
AT1G50780		841500	protein_coding	Arabidopsis thaliana	1	18821267	2Fe-2S ferredoxin-like superfamily protein [Source:UniProtKB/TrEMBL;Acc:Q9C6K0]	39.37	1	1889	972	1051	NA	78	4
AT1G50790		841501	protein_coding	Arabidopsis thaliana	1	18823822	Plant mobile domain protein family [Source:UniProtKB/TrEMBL;Acc:Q9C6J9]	40.59	1	2815	2439	2816	148	227	1
AT1G50820		841504	protein_coding	Arabidopsis thaliana	1	18827706	Aminotransferase-like, plant mobile domain family protein [Source:TAIR;Acc:AT1G50820]	40.64	2	7155	1975-05-01	1975-05-01	NA	NA	2023-05-01
AT1G50830		841505	protein_coding	Arabidopsis thaliana	1	18835271	Aminotransferase-like, plant mobile domain family protein [Source:UniProtKB/TrEMBL;Acc:Q9C6J6]	40.3	1	2758	2307	2759	163	287	1
AT1G50840	POLGAMMA2	841506	protein_coding	Arabidopsis thaliana	1	18839047	polymerase gamma 2 [Source:TAIR;Acc:AT1G50840]	38.98	2	5530	3154-05-01	3617	206.5	254	12
AT1G50870		841509	protein_coding	Arabidopsis thaliana	1	18855147	Putative F-box protein At1g50870 [Source:UniProtKB/Swiss-Prot;Acc:Q9C6J3]	38.79	1	1190	1191	1191	NA	NA	1
AT1G50880		841510	protein_coding	Arabidopsis thaliana	1	18860837	Putative F-box protein At1g50880 [Source:UniProtKB/Swiss-Prot;Acc:Q9C6J2]	39.88	1	1145	840	840	NA	NA	4
AT1G50890	TOR1L1	841511	protein_coding	Arabidopsis thaliana	1	18862154	TORTIFOLIA1-like protein 1 [Source:UniProtKB/Swiss-Prot;Acc:F4I6M4]	40.53	1	3959	2466	2968	360	140	6
AT1G50900	LTD	841512	protein_coding	Arabidopsis thaliana	1	18866197	Protein LHCP TRANSLOCATION DEFECT [Source:UniProtKB/Swiss-Prot;Acc:Q8VY88]	41.96	1	1007	528	793	74	189	2
AT1G50910		841513	protein_coding	Arabidopsis thaliana	1	18866753	Uncharacterized protein At1g50910 [Source:UniProtKB/TrEMBL;Acc:Q56Y76]	38.95	2	3180	1503	1927	49.5	329	2023-05-07
AT1G50920		841514	protein_coding	Arabidopsis thaliana	1	18870059	Nucleolar GTP-binding protein 1 [Source:UniProtKB/Swiss-Prot;Acc:Q9C6I8]	41.44	1	2909	2016	2512	98	148	3
AT1G50930	VUP2	841515	protein_coding	Arabidopsis thaliana	1	1887681	Vascular-related unknown protein 2 [Source:UniProtKB/Swiss-Prot;Acc:Q9C6I7]	30.72	2	1034	591	817	87	137	2023-05-02
AT1G50940	ETFA	841516	protein_coding	Arabidopsis thaliana	1	18877812	Electron transfer flavoprotein subunit alpha, mitochondrial [Source:UniProtKB/Swiss-Prot;Acc:Q9C6I6]	38.8	1	2200	1092	1391	72	225	8
AT1G50950		841517	protein_coding	Arabidopsis thaliana	1	18880112	Thioredoxin protein with domain of unknown function (DUF1692) [Source:TAIR;Acc:AT1G50950]	34.92	2	4214	1462.5	2033	322	246.5	15
AT1G50960	GA2OX7	841518	protein_coding	Arabidopsis thaliana	1	18889473	Gibberellin 2-beta-dioxygenase 7 [Source:UniProtKB/Swiss-Prot;Acc:Q9C6I4]	33.18	1	2365	1011	1206	75	118	3
AT1G50970		841519	protein_coding	Arabidopsis thaliana	1	18896142	Vacuolar protein sorting-associated protein 53 B [Source:UniProtKB/Swiss-Prot;Acc:F4I7Y2]	36.47	3	4227	1428	1841	128	100	15
AT1G50980		841520	protein_coding	Arabidopsis thaliana	1	18900541	Putative FBD-associated F-box protein At1g50980 [Source:UniProtKB/Swiss-Prot;Acc:Q9C6I2]	39.68	1	1516	1113	1113	NA	NA	6
AT1G50990	BSK11	841521	protein_coding	Arabidopsis thaliana	1	18902678	Serine/threonine-protein kinase BSK11 [Source:UniProtKB/Swiss-Prot;Acc:F4I7Y4]	37.65	2	2812	1516.5	2054-05-01	251	285	7
AT1G51000		841522	protein_coding	Arabidopsis thaliana	1	18909913	unknown protein; BEST Arabidopsis thaliana protein match is: unknown protein (TAIR:AT1G51020.1); Ha. [Source:TAIR;Acc:AT1G51000]	38.91	1	256	219	257	10	26	1
AT1G51010		28717344	protein_coding	Arabidopsis thaliana	1	18911389	unknown protein; BEST Arabidopsis thaliana protein match is: unknown protein (TAIR:AT1G51020.1); Ha. [Source:TAIR;Acc:AT1G51010]	34.75	1	612	249	613	207	155	1
AT1G51020		10723108	protein_coding	Arabidopsis thaliana	1	1891311	Uncharacterized protein At1g51010 [Source:UniProtKB/TrEMBL;Acc:Q56W21]	34.77	1	718	249	719	183	285	1
AT1G51030		841524	protein_coding	Arabidopsis thaliana	1	18915134	unknown protein; BEST Arabidopsis thaliana protein match is: unknown protein (TAIR:AT1G51020.1); Ha. [Source:TAIR;Acc:AT1G51030]	34.34	1	462	243	463	44	174	1
AT1G51035		10723057	protein_coding	Arabidopsis thaliana	1	18917415	unknown protein. [Source:TAIR;Acc:AT1G51035]	31.24	1	476	228	477	131	116	1
AT1G51040	PI4KA2	841525	protein_coding	Arabidopsis thaliana	1	18920658	Phosphatidylinositol 4-kinase alpha 2 [Source:UniProtKB/Swiss-Prot;Acc:Q9C680]	38.09	1	2661	1578	1583	NA	4	8
AT1G51055		841527	protein_coding	Arabidopsis thaliana	1	18925212	FBD-like domain family protein [Source:UniProtKB/TrEMBL;Acc:F4I7Z1]	35.14	1	1103	486	560	NA	73	4
AT1G51060	HTA10	841528	protein_coding	Arabidopsis thaliana	1	18926811	Probable histone H2A.1 [Source:UniProtKB/Swiss-Prot;Acc:Q9C681]	38.35	1	935	399	839	136	302	2
AT1G51070	bHLH115	841529	protein_coding	Arabidopsis thaliana	1	1892781	Basic helix-loop-helix (BHLH) DNA-binding superfamily protein [Source:UniProtKB/TrEMBL;Acc:F4I7Z3]	38.56	2	1952	780	1162.5	173.5	207	2023-05-05
AT1G51080		841530	protein_coding	Arabidopsis thaliana	1	18929744	At1g51080 [Source:UniProtKB/TrEMBL;Acc:Q9C683]	38.76	1	1067	858	1068	70	138	1
AT1G51090		841532	protein_coding	Arabidopsis thaliana	1	18932766	Heavy metal transport/detoxification superfamily protein [Source:UniProtKB/TrEMBL;Acc:Q9C684]	37.23	1	1283	516	1037	218	301	3
AT1G51100		841533	protein_coding	Arabidopsis thaliana	1	18934299	CRR41 [Source:UniProtKB/TrEMBL;Acc:A0A178W725]	36.66	1	1000	636	1001	42	321	1
AT1G51110	PAP12	841534	protein_coding	Arabidopsis thaliana	1	18935301	Probable plastid-lipid-associated protein 12, chloroplastic [Source:UniProtKB/Swiss-Prot;Acc:Q8LAP6]	36.28	1	2364	1230	1490	78	180	11
AT1G51120		841535	protein_coding	Arabidopsis thaliana	1	18938091	AP2/ERF and B3 domain-containing transcription factor At1g51120 [Source:UniProtKB/Swiss-Prot;Acc:Q9C688]	44.29	1	1058	1059	1059	NA	NA	1
AT1G51130	NSE4A	841536	protein_coding	Arabidopsis thaliana	1	18939194	Non-structural maintenance of chromosomes element 4 homolog A [Source:UniProtKB/Swiss-Prot;Acc:Q9C689]	37.89	1	2525	1212	1657	158	285	7
AT1G51140	BHLH122	841537	protein_coding	Arabidopsis thaliana	1	18943447	Transcription factor bHLH122 [Source:UniProtKB/Swiss-Prot;Acc:Q9C690]	39.64	1	2365	1140	1694	198	354	6
AT1G51150	DEGP6	841538	protein_coding	Arabidopsis thaliana	1	1894837	DegP6 [Source:UniProtKB/TrEMBL;Acc:A0A178WIW4]	38.44	1	920	660	660	NA	NA	3
AT1G51160		841539	protein_coding	Arabidopsis thaliana	1	18949532	At1g51160 [Source:UniProtKB/TrEMBL;Acc:Q9SYB8]	37.12	3	2359	510	1023	68	311	5
AT1G51170	UNC	841540	protein_coding	Arabidopsis thaliana	1	18953458	Serine/threonine-protein kinase UCN [Source:UniProtKB/Swiss-Prot;Acc:Q9SYB9]	43.36	1	1595	1215	1596	213	166	1
AT1G51172		3767434	protein_coding	Arabidopsis thaliana	1	18963205	unknown protein; FUNCTIONS IN: molecular_function unknown; INVOLVED IN: biological_process unknown; LOCATED IN: cellular_component unknown; CONTAINS InterPro DOMAIN/s: Protein of unknown function DUF601 (InterPro:IPR006736); BEST Arabidopsis thalian /.../ein match is: Protein of unknown function, DUF601 (TAIR:AT1G46696.1); Ha. [Source:TAIR;Acc:AT1G51172]	49.73	1	2366	2046	2046	NA	NA	5
AT1G51190	PLT2	841542	protein_coding	Arabidopsis thaliana	1	18977176	AP2-like ethylene-responsive transcription factor PLT2 [Source:UniProtKB/Swiss-Prot;Acc:Q5YGP7]	36.86	1	3442	1707	2244	111	312	9
AT1G51200	SAP2	841543	protein_coding	Arabidopsis thaliana	1	18984281	Zinc finger A20 and AN1 domain-containing stress-associated protein 2 [Source:UniProtKB/Swiss-Prot;Acc:Q8H0X0]	38.01	4	2372	522	1198	32	431.5	2023-05-02
AT1G51210		841544	protein_coding	Arabidopsis thaliana	1	18987702	F11M15.8 protein [Source:UniProtKB/TrEMBL;Acc:Q9SYC4]	45.72	1	1565	1302	1566	106	156	1
AT1G51220	WIP5	841545	protein_coding	Arabidopsis thaliana	1	18989751	Zinc finger protein WIP5 [Source:UniProtKB/Swiss-Prot;Acc:Q8W031]	34.93	1	2398	1014	1303	114	173	2
AT1G51230		841546	protein_coding	Arabidopsis thaliana	1	18997026	Plant self-incompatibility protein S1 family [Source:UniProtKB/TrEMBL;Acc:Q3ECS8]	34.96	1	408	378	409	NA	30	1
AT1G51240		841547	protein_coding	Arabidopsis thaliana	1	19000369	F11M15.10 protein [Source:UniProtKB/TrEMBL;Acc:Q9SYC6]	35.01	1	576	420	577	16	139	1
AT1G51250		841548	protein_coding	Arabidopsis thaliana	1	19001424	At1g51250 [Source:UniProtKB/TrEMBL;Acc:Q9SYC7]	32.95	1	791	420	792	62	308	1
AT1G51260	LPAT3	841549	protein_coding	Arabidopsis thaliana	1	19003219	1-acyl-sn-glycerol-3-phosphate acyltransferase 3 [Source:UniProtKB/Swiss-Prot;Acc:Q9SYC8]	35.08	1	2445	1131	1524	151	240	11
AT1G51270		841550	protein_coding	Arabidopsis thaliana	1	19007364	Vesicle-associated protein 1-4 [Source:UniProtKB/TrEMBL;Acc:F4I818]	37.48	15	3921	1596	2048	75.5	121	11
AT1G51290	FBX10	841552	protein_coding	Arabidopsis thaliana	1	19012173	Putative F-box only protein 10 [Source:UniProtKB/Swiss-Prot;Acc:Q9SYD0]	36.77	1	1133	1134	1134	NA	NA	1
AT1G51300		841553	protein_coding	Arabidopsis thaliana	1	19014255	alpha/beta-Hydrolases superfamily protein [Source:TAIR;Acc:AT1G51300]	35.16	3	1950	813	1097	101	215	8
AT1G51310		841554	protein_coding	Arabidopsis thaliana	1	19018941	tRNA (5-methylaminomethyl-2-thiouridylate)-methyltransferase [Source:UniProtKB/TrEMBL;Acc:F4I824]	41.49	1	2867	1494	1811	72	243	10
AT1G51320	FBX11	841555	protein_coding	Arabidopsis thaliana	1	19025642	Putative F-box only protein 11 [Source:UniProtKB/Swiss-Prot;Acc:Q9SYD4]	37.23	1	1127	1128	1128	NA	NA	1
AT1G51330		841556	protein_coding	Arabidopsis thaliana	1	19028841	Serine protease inhibitor (SERPIN) family protein [Source:UniProtKB/TrEMBL;Acc:F4I826]	39.44	1	1003	582	582	NA	NA	3
AT1G51340	DTX42	841557	protein_coding	Arabidopsis thaliana	1	19030998	Protein DETOXIFICATION [Source:UniProtKB/TrEMBL;Acc:A0A178W9H8]	34.72	5	4123	1548	1968	122	323.5	12
AT1G51350		841558	protein_coding	Arabidopsis thaliana	1	19035644	ARM repeat superfamily protein [Source:UniProtKB/TrEMBL;Acc:Q8RWE7]	38.77	1	3754	2001	2609	206	199.5	9
AT1G51355	SMR9	841559	protein_coding	Arabidopsis thaliana	1	19041397	Cyclin-dependent protein kinase inhibitor SMR9 [Source:UniProtKB/Swiss-Prot;Acc:Q3ECS5]	35.95	1	1017	351	1018	77	588	1
AT1G51360	DABB1	841560	protein_coding	Arabidopsis thaliana	1	19044163	Stress-response A/B barrel domain-containing protein DABB1 [Source:UniProtKB/Swiss-Prot;Acc:Q9SYD8]	44.5	1	790	633	791	44	112	1
AT1G51370		841561	protein_coding	Arabidopsis thaliana	1	19045059	F-box/FBD/LRR-repeat protein At1g51370 [Source:UniProtKB/Swiss-Prot;Acc:Q6DBN6]	37.24	3	2459	1242	1707	42.5	311	4
AT1G51380	RH34	841562	protein_coding	Arabidopsis thaliana	1	19047672	DEAD-box ATP-dependent RNA helicase 34 [Source:UniProtKB/Swiss-Prot;Acc:Q9C8J1]	37.16	4	2542	900	1666	205	251	5
AT1G51390	NIFU5	841563	protein_coding	Arabidopsis thaliana	1	19050298	NifU-like protein 5, mitochondrial [Source:UniProtKB/Swiss-Prot;Acc:Q9C8J2]	39.18	1	1796	828	1298	128	340	6
AT1G51400		841564	protein_coding	Arabidopsis thaliana	1	19052023	At1g51400/F5D21_10 [Source:UniProtKB/TrEMBL;Acc:Q9SYE2]	43.75	1	559	321	560	89	148	1
AT1G51402		6241004	protein_coding	Arabidopsis thaliana	1	19052193	unknown protein; FUNCTIONS IN: molecular_function unknown; INVOLVED IN: biological_process unknown; LOCATED IN: endomembrane system; Ha. [Source:TAIR;Acc:AT1G51402]	37.97	1	1342	183	501	144	172	2
AT1G51405		841565	protein_coding	Arabidopsis thaliana	1	19057472	Myosin-like protein [Source:UniProtKB/TrEMBL;Acc:F4I9I6]	39.91	2	2294	1306.5	1670.5	250.5	111.5	2023-05-04
AT1G51410		841566	protein_coding	Arabidopsis thaliana	1	1905972	NAD(P)-binding Rossmann-fold superfamily protein [Source:UniProtKB/TrEMBL;Acc:Q4PSZ5]	36.04	1	1994	978	1433	164	289	6
AT1G51420	ATSPP1	841567	protein_coding	Arabidopsis thaliana	1	19064598	sucrose-phosphatase 1 [Source:TAIR;Acc:AT1G51420]	36.83	4	2391	1275	1708	83	253	2023-05-08
AT1G51430		841568	protein_coding	Arabidopsis thaliana	1	19068241	unknown protein; BEST Arabidopsis thaliana protein match is: unknown protein (TAIR:AT3G28370.1); Ha. [Source:TAIR;Acc:AT1G51430]	37.7	1	1535	483	893	NA	409	7
AT1G51440		841569	protein_coding	Arabidopsis thaliana	1	19070798	Phospholipase A1-Igamma3, chloroplastic [Source:UniProtKB/Swiss-Prot;Acc:Q9C8J6]	40.44	1	1955	1584	1956	172	198	1
AT1G51450	TRO	841570	protein_coding	Arabidopsis thaliana	1	19074328	Protein TRAUCO [Source:UniProtKB/Swiss-Prot;Acc:Q9C8J7]	41.25	1	2217	1530	1926	70	324	2
AT1G51460	ABCG13	841571	protein_coding	Arabidopsis thaliana	1	19076838	ABC transporter G family member 13 [Source:UniProtKB/Swiss-Prot;Acc:Q9C8J8]	36.13	1	4613	2037	2447	115	293	9
AT1G51470	TGG5	841572	protein_coding	Arabidopsis thaliana	1	19087384	Myrosinase 5 [Source:UniProtKB/Swiss-Prot;Acc:Q3ECS3]	34.17	1	3139	1536	1851	39	274	13
AT1G51480		841573	protein_coding	Arabidopsis thaliana	1	19090716	Probable disease resistance protein At1g51480 [Source:UniProtKB/Swiss-Prot;Acc:Q9C8K0]	37.82	1	2762	2565	2763	66	130	1
AT1G51490	BGLU36	841574	protein_coding	Arabidopsis thaliana	1	19094888	beta glucosidase 36 [Source:TAIR;Acc:AT1G51490]	33.91	1	2615	1239	1541	NA	150	13
AT1G51500	ABCG12	841575	protein_coding	Arabidopsis thaliana	1	19097712	WBC12 [Source:UniProtKB/TrEMBL;Acc:A0A178W3S0]	37.11	1	3553	2064	2612	292	254	8
AT1G51510	Y14	841576	protein_coding	Arabidopsis thaliana	1	19102791	Y14 [Source:UniProtKB/TrEMBL;Acc:A0A178WGD6]	38.5	1	2142	609	1070	179	280	4
AT1G51520		841577	protein_coding	Arabidopsis thaliana	1	19106687	RNA-binding (RRM/RBD/RNP motifs) family protein [Source:UniProtKB/TrEMBL;Acc:F4I9J8]	38.49	2	2961	1245	2110	101	111	2023-05-09
AT1G51530		841578	protein_coding	Arabidopsis thaliana	1	19109854	RNA-binding (RRM/RBD/RNP motifs) family protein [Source:UniProtKB/TrEMBL;Acc:F4I9K0]	40.23	2	2303	1212	1217	NA	4	2023-05-08
AT1G51538		5007789	protein_coding	Arabidopsis thaliana	1	19113085	Aminotransferase-like, plant mobile domain family protein [Source:UniProtKB/TrEMBL;Acc:F4I9K2]	39.89	1	2308	2091	2309	97	119	1
AT1G51540		841579	protein_coding	Arabidopsis thaliana	1	19115557	At1g51540 [Source:UniProtKB/TrEMBL;Acc:Q84VX7]	40.04	1	1977	1248	1546	144	152	6
AT1G51550		841580	protein_coding	Arabidopsis thaliana	1	19117032	F-box/kelch-repeat protein At1g51550 [Source:UniProtKB/Swiss-Prot;Acc:Q9C8K7]	42.02	1	2350	1437	2069	90	269.5	3
AT1G51560		841581	protein_coding	Arabidopsis thaliana	1	19119606	Pyridoxamine 5'-phosphate oxidase family protein [Source:UniProtKB/TrEMBL;Acc:Q9C8K8]	38.14	1	2432	1179	1652	178	293	9
AT1G51570		841582	protein_coding	Arabidopsis thaliana	1	19122161	Calcium-dependent lipid-binding (CaLB domain) plant phosphoribosyltransferase family protein [Source:UniProtKB/TrEMBL;Acc:Q9C8H3]	40.12	1	3214	2331	3215	686	196	1
AT1G51580		841583	protein_coding	Arabidopsis thaliana	1	19125583	At1g51580 [Source:UniProtKB/TrEMBL;Acc:Q9C553]	43.85	1	2578	1866	1954	28	58	8
AT1G51590	MNS1	841584	protein_coding	Arabidopsis thaliana	1	19128144	Mannosyl-oligosaccharide 1,2-alpha-mannosidase MNS1 [Source:UniProtKB/Swiss-Prot;Acc:Q9C512]	37.89	2	4174	1371	2036	142.5	170	14
AT1G51600	GATA28	841585	protein_coding	Arabidopsis thaliana	1	19132221	GATA transcription factor 28 [Source:UniProtKB/Swiss-Prot;Acc:Q8H1G0]	37.65	2	3409	909	1611.5	115.5	353.5	8
AT1G51610	MTPC4	841586	protein_coding	Arabidopsis thaliana	1	19136214	Metal tolerance protein C4 [Source:UniProtKB/Swiss-Prot;Acc:Q8H1G3]	36.78	1	3775	1374	2153	410	367	13
AT1G51620		841587	protein_coding	Arabidopsis thaliana	1	1914013	Protein kinase superfamily protein [Source:UniProtKB/TrEMBL;Acc:Q9C8H4]	39.96	2	1796	900	1435	246	287	2023-05-05
AT1G51630	MSR2	841588	protein_coding	Arabidopsis thaliana	1	19141823	Protein MANNAN SYNTHESIS-RELATED 2 [Source:UniProtKB/Swiss-Prot;Acc:Q0WPA5]	37.79	1	2497	1272	1828	237	317	6
AT1G51640	ATEXO70G2	841589	protein_coding	Arabidopsis thaliana	1	19149761	Exocyst subunit Exo70 family protein [Source:UniProtKB/TrEMBL;Acc:Q9C8H6]	39.75	1	2527	1983	2528	443	100	1
AT1G51650		841590	protein_coding	Arabidopsis thaliana	1	19152508	ATP synthase subunit epsilon, mitochondrial [Source:UniProtKB/Swiss-Prot;Acc:Q96253]	36.66	1	1543	213	795	171	409	2
AT1G51660	MKK4	841591	protein_coding	Arabidopsis thaliana	1	19154323	MKK4 [Source:UniProtKB/TrEMBL;Acc:A0A178WCC0]	42.06	1	2015	1101	2016	251	662	1
AT1G51670	HTT5	841592	protein_coding	Arabidopsis thaliana	1	19156135	Protein HEAT-INDUCED TAS1 TARGET 5 [Source:UniProtKB/Swiss-Prot;Acc:Q8RY97]	38.18	2	2634	537	1383.5	430.5	414	2023-05-03
AT1G51680	4CL1	841593	protein_coding	Arabidopsis thaliana	1	19158746	4-coumarate--CoA ligase 1 [Source:UniProtKB/Swiss-Prot;Acc:Q42524]	40.27	3	2991	1620	2036	87	327	4
AT1G51690	ATB ALPHA	841594	protein_coding	Arabidopsis thaliana	1	19163843	protein phosphatase 2A 55 kDa regulatory subunit B alpha isoform [Source:TAIR;Acc:AT1G51690]	35.55	5	6606	1542	2357	316	474	15
AT1G51700	DOF1.7	841595	protein_coding	Arabidopsis thaliana	1	1917388	Dof zinc finger protein DOF1.7 [Source:UniProtKB/Swiss-Prot;Acc:O82155]	38.18	1	1348	585	1349	385	377	1
AT1G51710	UBP6	841596	protein_coding	Arabidopsis thaliana	1	19175609	Ubiquitin carboxyl-terminal hydrolase 6 [Source:UniProtKB/Swiss-Prot;Acc:Q949Y0]	38.04	2	4586	1390.5	1722.5	151.5	178.5	16
AT1G51720		841597	protein_coding	Arabidopsis thaliana	1	19180744	Amino acid dehydrogenase family protein [Source:UniProtKB/TrEMBL;Acc:F4I9M9]	37.28	4	5788	1716	2497	125	232.5	16
AT1G51730		841598	protein_coding	Arabidopsis thaliana	1	19186488	Ubiquitin-conjugating enzyme family protein [Source:UniProtKB/TrEMBL;Acc:Q9C8I1]	38.78	1	2317	759	1250	166	323	11
AT1G51740	SYP81	841599	protein_coding	Arabidopsis thaliana	1	19188799	Syntaxin-81 [Source:UniProtKB/Swiss-Prot;Acc:P59277]	37.41	2	2573	741	1424	219	153	2023-05-06
AT1G51745		841600	protein_coding	Arabidopsis thaliana	1	19191466	Tudor/PWWP/MBT superfamily protein [Source:TAIR;Acc:AT1G51745]	40.89	2	3442	1711.5	2640	234.5	419.5	2023-05-04
AT1G51760	ILL4	841602	protein_coding	Arabidopsis thaliana	1	19199351	JR3 [Source:UniProtKB/TrEMBL;Acc:A0A178W8I8]	38.99	1	2356	1323	1817	210	282	5
AT1G51770		841603	protein_coding	Arabidopsis thaliana	1	19201789	Core-2/I-branching beta-1,6-N-acetylglucosaminyltransferase family protein [Source:UniProtKB/TrEMBL;Acc:Q1G300]	39.17	2	1597	1140	1374	129	132	2023-05-02
AT1G51780	ILL5	841604	protein_coding	Arabidopsis thaliana	1	19204512	IAA-amino acid hydrolase ILR1-like 5 [Source:UniProtKB/Swiss-Prot;Acc:Q9SWX9]	39.23	1	2074	1308	1531	89	132	5
AT1G51790		841605	protein_coding	Arabidopsis thaliana	1	19206615	Leucine-rich repeat protein kinase family protein [Source:TAIR;Acc:AT1G51790]	37.89	3	5356	2649	3389	271.5	146	13
AT1G51800	IOS1	841606	protein_coding	Arabidopsis thaliana	1	19214072	LRR receptor-like serine/threonine-protein kinase IOS1 [Source:UniProtKB/Swiss-Prot;Acc:Q9C8I6]	37.27	1	3981	2685	3036	130	219	12
AT1G51805		841607	protein_coding	Arabidopsis thaliana	1	19220236	Leucine-rich repeat protein kinase family protein [Source:UniProtKB/TrEMBL;Acc:F4IB63]	33.32	2	5561	2619	3309-05-01	152.5	536	13
AT1G51810		NA	protein_coding	Arabidopsis thaliana	1	19227074	Leucine-rich repeat protein kinase family protein [Source:TAIR;Acc:AT1G51810]	32.92	1	5285	2235	2711	214.5	44	13
AT1G51820		841609	protein_coding	Arabidopsis thaliana	1	19237219	Probable LRR receptor-like serine/threonine-protein kinase At1g51820 [Source:UniProtKB/Swiss-Prot;Acc:C0LGG3]	34.06	2	4746	1872	2677	112	147	2023-05-13
AT1G51823		6241418	protein_coding	Arabidopsis thaliana	1	19242294	unknown protein; LOCATED IN: endomembrane system; Ha. [Source:TAIR;Acc:AT1G51823]	40.97	1	143	144	144	NA	NA	1
AT1G51830		841610	protein_coding	Arabidopsis thaliana	1	19242654	Leucine-rich repeat protein kinase family protein [Source:TAIR;Acc:AT1G51830]	35.33	2	3500	2103	2597	122	329.5	11
AT1G51840		841611	protein_coding	Arabidopsis thaliana	1	19249401	protein kinase-related [Source:TAIR;Acc:AT1G51840]	34.65	5	1462	624	1061	218	47	3
AT1G51850		841612	protein_coding	Arabidopsis thaliana	1	19252811	Leucine-rich repeat protein kinase family protein [Source:TAIR;Acc:AT1G51850]	36	2	4116	2658	2955	143	134	2023-05-13
AT1G51860		841613	protein_coding	Arabidopsis thaliana	1	19257403	Probable LRR receptor-like serine/threonine-protein kinase At1g51860 [Source:UniProtKB/Swiss-Prot;Acc:C0LGG4]	37.61	2	4391	2241	2767	314	191	13
AT1G51870		841614	protein_coding	Arabidopsis thaliana	1	19262698	protein kinase family protein [Source:TAIR;Acc:AT1G51870]	37.45	2	4469	2670	3017	165	180	12
AT1G51880	RHS6	841615	protein_coding	Arabidopsis thaliana	1	19269817	root hair specific 6 [Source:TAIR;Acc:AT1G51880]	38.12	3	4351	2673	3064	40	352.5	12
AT1G51890		841616	protein_coding	Arabidopsis thaliana	1	19274604	Leucine-rich repeat protein kinase family protein [Source:TAIR;Acc:AT1G51890]	36.69	5	4194	2439	3070	229.5	168	12
AT1G51900		841617	protein_coding	Arabidopsis thaliana	1	19279806	Regulator of Vps4 activity in the MVB pathway protein [Source:UniProtKB/TrEMBL;Acc:F4IB75]	35.86	1	3089	2325	2403	NA	77	7
AT1G51910		841618	protein_coding	Arabidopsis thaliana	1	1928427	Leucine-rich repeat protein kinase family protein [Source:UniProtKB/TrEMBL;Acc:F4IB76]	34.57	1	4115	2631	2638	NA	6	13
AT1G51913		5007791	protein_coding	Arabidopsis thaliana	1	19292909	Putative uncharacterized protein [Source:UniProtKB/TrEMBL;Acc:Q1G3Z2]	39.68	1	430	234	345	20	89	2
AT1G51915		841619	protein_coding	Arabidopsis thaliana	1	19293478	Cryptdin protein-like protein [Source:UniProtKB/TrEMBL;Acc:Q8L9S8]	37.19	1	639	204	565	108	251	2
AT1G51920		841620	protein_coding	Arabidopsis thaliana	1	19294184	unknown protein; FUNCTIONS IN: molecular_function unknown; INVOLVED IN: biological_process unknown; LOCATED IN: endomembrane system; EXPRESSED IN: stem, stamen; EXPRESSED DURING: 4 anthesis; Ha. [Source:TAIR;Acc:AT1G51920]	40.79	1	428	237	315	44	32	2
AT1G51930		841621	protein_coding	Arabidopsis thaliana	1	19294838	At1g51930 [Source:UniProtKB/TrEMBL;Acc:Q6AWX4]	41.1	1	398	399	399	NA	NA	1
AT1G51940	LYK3	841622	protein_coding	Arabidopsis thaliana	1	1929582	LysM domain receptor-like kinase 3 [Source:UniProtKB/Swiss-Prot;Acc:F4IB81]	36.84	1	3349	1956	2456	227	271	11
AT1G51950	IAA18	841623	protein_coding	Arabidopsis thaliana	1	19305081	Auxin-responsive protein IAA18 [Source:UniProtKB/Swiss-Prot;Acc:O24408]	34.58	1	2437	804	1781	588	387	5
AT1G51960	IQD27	841624	protein_coding	Arabidopsis thaliana	1	19310174	Calmodulin-binding family protein [Source:UniProtKB/TrEMBL;Acc:Q9ZU28]	41.39	1	1509	1056	1237	180	NA	3
AT1G51965	ABO5	841625	protein_coding	Arabidopsis thaliana	1	19311466	ABA Overly-Sensitive 5 [Source:TAIR;Acc:AT1G51965]	40.84	1	2729	1962	2624	49	611	2
AT1G51970		841626	protein_coding	Arabidopsis thaliana	1	19314542	Putative B3 domain-containing protein At1g51970 [Source:UniProtKB/Swiss-Prot;Acc:Q9ZU26]	36.53	1	374	375	375	NA	NA	1
AT1G51980		841627	protein_coding	Arabidopsis thaliana	1	19323055	Probable mitochondrial-processing peptidase subunit alpha-1, mitochondrial [Source:UniProtKB/Swiss-Prot;Acc:Q9ZU25]	39.23	2	3863	1356	1959	145	356	13
AT1G51990		841628	protein_coding	Arabidopsis thaliana	1	19330949	F5F19.5 protein [Source:UniProtKB/TrEMBL;Acc:Q9ZU24]	36.3	2	1718	1092	1092	NA	NA	4
AT1G52000	JAL5	841629	protein_coding	Arabidopsis thaliana	1	19333088	Jacalin-related lectin 5 [Source:UniProtKB/Swiss-Prot;Acc:Q9ZU23]	41.01	2	3047	2193	2567	41.5	228.5	4
AT1G52030	F-ATMBP	841632	protein_coding	Arabidopsis thaliana	1	19345871	Myrosinase-binding protein 2 [Source:UniProtKB/Swiss-Prot;Acc:Q9SAV1]	38.53	3	3217	1929	2378	125	218	4
AT1G52040	MBP1	841633	protein_coding	Arabidopsis thaliana	1	19350314	Myrosinase-binding protein 1 [Source:UniProtKB/Swiss-Prot;Acc:Q9SAV0]	37.29	1	2477	1389	1751	39.5	280	4
AT1G52050	JAL8	841634	protein_coding	Arabidopsis thaliana	1	19354919	Jacalin-related lectin 8 [Source:UniProtKB/Swiss-Prot;Acc:F4IB94]	33.74	1	1982	942	1282	152	186	4
AT1G52060	JAL9	841635	protein_coding	Arabidopsis thaliana	1	193588	Jacalin-related lectin 9 [Source:UniProtKB/Swiss-Prot;Acc:F4IB95]	34.9	1	2022	945	1355	170	238	4
AT1G52070	JAL10	841636	protein_coding	Arabidopsis thaliana	1	19364809	Jacalin-related lectin 10 [Source:UniProtKB/Swiss-Prot;Acc:Q8GWI7]	34.1	2	2116	912	1383	69	290.5	4
AT1G52080	AR791	841637	protein_coding	Arabidopsis thaliana	1	19369089	Actin binding protein family [Source:UniProtKB/TrEMBL;Acc:Q9SAU9]	37.32	2	3032	1722	2266	83	258	5
AT1G52100		841640	protein_coding	Arabidopsis thaliana	1	19383078	Mannose-binding lectin superfamily protein [Source:TAIR;Acc:AT1G52100]	35.56	5	2524	1146	1857	53	323	4
AT1G52110		3767441	protein_coding	Arabidopsis thaliana	1	19386709	Mannose-binding lectin superfamily protein [Source:UniProtKB/TrEMBL;Acc:F4IBA0]	37.7	1	3031	1848	1928	NA	79	7
AT1G52120	JAL12	841642	protein_coding	Arabidopsis thaliana	1	19396081	Jacalin-related lectin 12 [Source:UniProtKB/Swiss-Prot;Acc:Q0WMR0]	38.82	2	2163	1380	1573	49	118	2023-05-04
AT1G52130	JAL13	841643	protein_coding	Arabidopsis thaliana	1	1940051	Jacalin-related lectin 13 [Source:UniProtKB/Swiss-Prot;Acc:Q9ZU13]	37.72	2	2279	1452	1613	25	108	2023-05-04
AT1G49460		NA	tRNA	Arabidopsis thaliana	1	18308903	pre-tRNA [Source:TAIR;Acc:AT1G49460]	52.94	1	84	NA	74	NA	NA	2
AT1G49690		NA	tRNA	Arabidopsis thaliana	1	18387802	pre-tRNA [Source:TAIR;Acc:AT1G49690]	58.9	1	72	NA	73	NA	NA	1
AT1G50070		NA	tRNA	Arabidopsis thaliana	1	18552999	pre-tRNA [Source:TAIR;Acc:AT1G50070]	55	1	79	NA	80	NA	NA	1
AT1G50100		NA	tRNA	Arabidopsis thaliana	1	185579	pre-tRNA [Source:TAIR;Acc:AT1G50100]	55	1	79	NA	80	NA	NA	1
Not mapped	NA	NA	NA	NA	NA	NA	NA	NA	NA	NA	NA	NA	NA	NA	NA
Not mapped	NA	NA	NA	NA	NA	NA	NA	NA	NA	NA	NA	NA	NA	NA	NA
Not mapped	NA	NA	NA	NA	NA	NA	NA	NA	NA	NA	NA	NA	NA	NA	NA
Not mapped	NA	NA	NA	NA	NA	NA	NA	NA	NA	NA	NA	NA	NA	NA	NA
Not mapped	NA	NA	NA	NA	NA	NA	NA	NA	NA	NA	NA	NA	NA	NA	NA
Not mapped	NA	NA	NA	NA	NA	NA	NA	NA	NA	NA	NA	NA	NA	NA	NA
Not mapped	NA	NA	NA	NA	NA	NA	NA	NA	NA	NA	NA	NA	NA	NA	NA
Not mapped	NA	NA	NA	NA	NA	NA	NA	NA	NA	NA	NA	NA	NA	NA	NA
Not mapped	NA	NA	NA	NA	NA	NA	NA	NA	NA	NA	NA	NA	NA	NA	NA
Not mapped	NA	NA	NA	NA	NA	NA	NA	NA	NA	NA	NA	NA	NA	NA	NA
Not mapped	NA	NA	NA	NA	NA	NA	NA	NA	NA	NA	NA	NA	NA	NA	NA
Not mapped	NA	NA	NA	NA	NA	NA	NA	NA	NA	NA	NA	NA	NA	NA	NA
Not mapped	NA	NA	NA	NA	NA	NA	NA	NA	NA	NA	NA	NA	NA	NA	NA
Not mapped	NA	NA	NA	NA	NA	NA	NA	NA	NA	NA	NA	NA	NA	NA	NA
Not mapped	NA	NA	NA	NA	NA	NA	NA	NA	NA	NA	NA	NA	NA	NA	NA
Not mapped	NA	NA	NA	NA	NA	NA	NA	NA	NA	NA	NA	NA	NA	NA	NA
Not mapped	NA	NA	NA	NA	NA	NA	NA	NA	NA	NA	NA	NA	NA	NA	NA
Not mapped	NA	NA	NA	NA	NA	NA	NA	NA	NA	NA	NA	NA	NA	NA	NA
Not mapped	NA	NA	NA	NA	NA	NA	NA	NA	NA	NA	NA	NA	NA	NA	NA
Not mapped	NA	NA	NA	NA	NA	NA	NA	NA	NA	NA	NA	NA	NA	NA	NA
Not mapped	NA	NA	NA	NA	NA	NA	NA	NA	NA	NA	NA	NA	NA	NA	NA
Not mapped	NA	NA	NA	NA	NA	NA	NA	NA	NA	NA	NA	NA	NA	NA	NA
Not mapped	NA	NA	NA	NA	NA	NA	NA	NA	NA	NA	NA	NA	NA	NA	NA
Not mapped	NA	NA	NA	NA	NA	NA	NA	NA	NA	NA	NA	NA	NA	NA	NA
Not mapped	NA	NA	NA	NA	NA	NA	NA	NA	NA	NA	NA	NA	NA	NA	NA
