# Supplementary material for: Mapping Quantitative Trait Loci in Arabidopsis MAGIC Lines Uncovers Hormone-Responsive Genes Controlling Adventitious Root Development
Source: Plants (Basel). 2025 May 22;14(11):1574. doi: 10.3390/plants14111574 (PMC12157790; doi:10.3390/plants14111574)
Supplement: Supplementary file 1 [file plants-14-01574-s001.zip › Table _S4_Transcripts_de_novo_Adventitous_root_formation_common_QTL _peak.xlsx]

## Sheet: Sheet1
GENE_ID	T0_1	T0_2	10min_1	10min_2	30min_1	30min_2	60min_1	60min_2	2h_1	2h_2	4h_1	4h_2	8h_1	8h_2	12h_1	12h_2
AT1G49310	0.0569833	-1.14485	-0.481768	-0.875471	-0.958356	-0.274556	0.305638	-0.0259015	-0.792587	2.37776	-0.315999	1.48675	-0.606096	1.0516	-0.771865	0.968717
AT1G49320	-0.666511	-0.809847	-0.365506	-0.738179	-1.12519	-0.42284	-0.852848	0.867181	-0.594843	2.34354	-0.164836	0.265171	-0.695178	1.32586	0.193503	1.44052
AT1G49330	-0.610728	0.642048	-0.109618	-1.36239	2.27066	0.391493	-0.234896	-0.109618	-0.610728	0.767325	1.76955	-0.861284	0.391493	-0.610728	-1.11184	-0.610728
AT1G49340	0.932966	-0.681317	-0.409163	-0.125825	0.452036	-1.58725	0.250717	-1.47168	1.65995	-0.438988	1.01871	0.329008	0.54524	-1.10632	1.481	-0.849083
AT1G49350	0.654037	-0.284782	-0.325248	-0.584232	-1.08601	-0.00961075	-1.50686	-1.65254	0.370773	-0.244315	-0.211942	1.62523	0.168441	1.19629	0.014669	1.87612
AT1G49360	-0.548377	-1.66636	-1.02953	0.300723	-1.17105	1.30549	0.385633	1.63098	0.244116	0.314875	-0.392709	1.58852	-1.07199	0.654515	-0.675742	0.130903
AT1G49380	0.786983	0.27705	0.946731	-0.0754965	0.894006	-1.6234	-0.620055	-1.71704	0.330561	-0.865578	-0.570478	1.21035	1.81865	-0.130582	0.139336	-0.80105
AT1G49390	-0.824326	-0.210874	1.32276	-0.210874	1.32276	0.709304	-0.824326	-0.210874	-0.824326	-0.210874	-0.824326	1.01603	2.24293	-0.824326	-0.824326	-0.824326
AT1G49400	0.378319	-0.325828	0.0224047	-0.945477	0.578041	-0.645895	-0.679182	-0.348873	0.283579	1.5408	2.7929	-0.374478	0.127387	-1.06582	-0.868661	-0.469218
AT1G49405	-0.640744	-0.554593	-0.49716	-0.181275	-0.123841	-0.640744	-0.411009	-0.324859	2.46067	0.163327	-0.49716	-0.267425	-0.324859	-0.525876	2.54682	-0.181275
AT1G49410	-1.14033	0.424056	-0.629193	-0.257458	-1.06215	0.183609	-0.60264	0.352512	-0.349654	1.71407	2.24807	0.629838	0.904952	-0.661646	-1.10345	-0.650583
AT1G49430	-0.220372	0.300975	0.0692653	-0.0862243	-0.2783	-1.57862	-1.21276	-1.81185	1.14855	-0.352996	-0.796598	1.11806	0.756773	0.892445	1.62721	0.424452
AT1G49470	0.21695	-0.595006	-0.471093	-0.935767	-1.02381	-1.19827	-1.07109	-1.11838	1.43814	-0.699354	0.916405	0.207167	0.541406	1.05173	1.4789	1.26206
AT1G49480	0.294288	1.6148	-0.0977746	0.924831	-0.403398	-0.669662	-1.63593	-1.81961	0.214795	-0.384104	-1.37815	0.751181	0.374553	1.14479	0.249525	0.819869
AT1G49500	1.169	1.53903	2.36835	1.32087	-0.281556	-0.356114	-0.697246	-0.612594	-0.748633	-0.156987	-0.621541	-0.26458	-0.742668	-0.518765	-0.754368	-0.642187
AT1G49510	1.43358	1.42355	1.15036	0.0262388	-0.00885071	-1.39113	-0.850999	-1.82348	-0.458748	0.174116	1.29823	0.0600751	0.721763	-0.329669	-0.580309	-0.844733
AT1G49520	-0.287264	-0.551448	-0.511678	0.0479365	0.681409	-0.216247	3.17837	1.34329	-0.531563	-0.207725	-0.653712	-0.304308	-0.72757	-0.307149	-0.409413	-0.542926
AT1G49530	-0.510766	-0.532458	-0.695144	1.10525	0.367738	1.26793	2.71042	0.893756	-0.483652	-0.505343	-0.955441	-0.380617	-0.630069	-0.510766	-0.630069	-0.510766
AT1G49540	-0.183993	0.0381208	-0.0112379	-0.279185	-0.402582	-0.494248	-0.571811	-0.19457	-0.550658	1.29677	3.19355	0.559912	-0.56476	-0.497773	-0.949053	-0.388479
AT1G49560	0.678195	-0.284078	1.32965	-0.377751	0.0118421	-0.520389	-0.880177	-0.890822	-0.614061	0.186414	3.01575	0.192801	-0.456521	-0.175503	-0.91424	-0.30111
AT1G49580	0.15514	0.0843806	-0.255265	-0.453391	0.0928718	-2.14879	-0.863796	-1.8148	1.35522	-0.44773	0.265525	1.13445	0.743859	0.486294	1.31276	0.353267
AT1G49590	-0.44888	0.325095	-1.13498	-0.675327	-0.00274609	2.04542	-0.0331643	0.980777	0.139206	0.440008	-2.45986	0.369033	-0.773342	0.433249	0.0107731	0.784749
AT1G49600	0.256932	1.943	0.735928	0.256932	-0.196705	-0.589482	-1.18738	-1.3632	-0.767556	1.37722	1.40427	0.446276	0.0422291	-0.579339	-1.28938	-0.489738
AT1G49610	0.124786	-0.160439	-1.20626	0.790309	-0.730887	3.16718	0.0297109	0.695234	-0.350588	-0.730887	0.0297109	-0.825962	0.124786	-0.0653639	-0.255513	-0.635812
AT1G49630	1.6276	1.80479	0.283344	0.518301	0.791775	-0.798997	0.0869051	-1.53083	-0.398415	-1.17647	0.217865	0.834145	0.506746	-0.772035	-1.00314	-0.991585
AT1G49640	-0.612372	-0.612372	1.83712	0.612372	1.83712	-0.612372	-0.612372	-0.612372	-0.612372	-0.612372	-0.612372	-0.612372	1.83712	-0.612372	-0.612372	0.612372
AT1G49650	1.15691	2.40708	0.752798	0.763747	0.437271	-0.470491	-0.587943	-1.04879	-1.10851	0.360629	0.72891	-0.344081	-1.00002	-0.252509	-1.19411	-0.600882
AT1G49660	-0.520278	-0.406583	-0.10031	-0.118378	-0.435227	-1.19232	-1.5735	-1.72245	1.36627	0.115623	-0.17787	0.777966	1.81048	0.572168	0.998306	0.606101
AT1G49670	0.125007	-1.43558	-0.141336	-0.219315	0.205011	-1.90953	-0.681111	-1.11253	1.2319	-0.499836	-0.587942	1.18937	1.26734	0.978722	1.02936	0.560472
AT1G49700	-1.0107	-0.793638	-0.90217	0.834338	1.81112	-0.0339162	-0.25098	0.183147	1.15993	-1.22777	-0.90217	-0.0339162	1.91966	-0.793638	0.508743	-0.468043
AT1G49710	0.736977	-0.927112	-0.814439	-1.22179	-0.359415	2.56141	-0.875109	1.03166	0.381625	0.0306058	-1.00078	0.836649	-0.905444	-0.112402	0.455295	0.182281
AT1G49720	-0.129571	-0.257712	0.182544	-0.252221	-0.51674	-0.924961	-0.9213	-1.01374	-0.365717	0.131287	3.32108	0.480014	-0.0481101	0.261259	-0.384023	0.437911
AT1G49730	1.50233	1.02803	0.130621	0.495006	0.00715218	0.838311	1.31864	1.47674	-1.31788	-0.318084	-0.763778	-0.458116	-1.15075	-0.67494	-1.33746	-0.775823
AT1G49740	-0.24066	-1.08636	-0.547261	-0.829778	-0.555597	-1.53005	0.264165	-0.697319	0.92368	0.184504	-1.28921	0.720823	1.93796	0.792147	1.29975	0.653204
AT1G49780	-0.851918	0.670265	1.36495	2.91523	-0.793176	-0.69357	0.631955	-0.48925	-0.124028	-0.11892	-0.606734	-0.52756	-0.0780565	-0.818716	0.110939	-0.59141
AT1G49790	1.26086	0.0211317	-1.7821	1.26086	-0.260624	0.866398	-1.83845	-0.0915705	-0.204273	-0.936837	-0.373326	1.59896	-0.316975	0.528291	0.584642	-0.316975
AT1G49810	3.75	-0.25	-0.25	-0.25	-0.25	-0.25	-0.25	-0.25	-0.25	-0.25	-0.25	-0.25	-0.25	-0.25	-0.25	-0.25
AT1G49820	0.450444	-0.990494	0.0902097	-0.845433	-0.801915	-1.1283	-1.18391	-1.64569	1.50939	0.264283	0.808261	1.45136	-0.308708	0.86145	0.588252	0.880792
AT1G49830	0.877779	0.71255	-0.113595	2.19961	-1.10497	1.86915	-0.113595	-0.113595	-1.10497	-0.609282	-1.10497	-0.278824	-0.113595	-1.10497	0.0516341	0.0516341
AT1G49832	-0.917588	-1.20398	0.469157	-1.21905	0.725403	0.288277	1.93127	2.00663	0.48423	-1.0231	-0.842221	-0.736708	-0.103629	0.00188416	-0.133776	0.273204
AT1G49840	-0.43672	0.394879	2.83737	1.86456	0.169981	-1.11664	-0.0601471	-0.847289	-0.392264	-0.468101	-0.15429	-0.274584	-0.410569	-0.164751	-0.56486	-0.376573
AT1G49870	1.14112	-0.156837	0.477721	-0.18568	0.246973	-1.31058	-0.214524	-1.6567	1.28534	-1.51248	0.30466	-0.849082	0.102755	0.160442	2.00643	0.160442
AT1G49880	0.411711	-0.0788382	-0.560628	-0.100738	-1.45851	-0.727064	-1.60304	-0.963579	0.394191	-0.670125	-0.192716	1.71254	1.40157	0.963579	0.105118	1.36653
AT1G49890	2.10513	0.490347	0.702389	0.164129	-0.0479133	-1.33648	-1.31201	-2.01338	0.408792	0.315005	0.828799	0.490347	0.469958	-0.582096	0.0173304	-0.70035
AT1G49900	-0.707107	-0.707107	-0.707107	0.707107	0	0	0	2.82843	-0.707107	0.707107	-0.707107	0	1.41421	-0.707107	-0.707107	-0.707107
AT1G49910	0.510066	0.102013	0.600744	-0.0793435	1.14481	-1.12214	0.419387	-1.16748	1.64354	-0.940788	-0.714092	-1.39418	-1.21282	1.14481	-0.124683	1.19015
AT1G49920	0.0225315	0.310934	0.81564	0.166733	-0.554275	-1.05898	-0.12167	-0.554275	-0.337972	-0.0495693	3.33917	-0.265872	0.0946322	-0.626375	-0.482174	-0.698476
AT1G49938	0.648285	2.74375	-0.294675	-0.294675	1.48647	-0.294675	-0.399448	-0.608995	-0.818542	-0.189902	-0.818542	-0.399448	-0.818542	-0.189902	-0.818542	1.06738
AT1G49940	-0.148736	0.803175	1.43778	0.803175	-0.228062	0.406545	-0.46604	-0.624692	-1.41795	-0.307388	0.0892417	1.59643	-1.2593	0.00991574	-1.81458	1.12048
AT1G49950	-0.784951	-0.77942	-0.517629	-0.269972	1.37145	1.66827	1.38742	2.12978	-0.379359	-0.647296	-0.695229	-0.552658	-0.593831	-0.530534	-0.40517	-0.400868
AT1G49960	-0.476108	-0.476108	-0.476108	-0.476108	0.793514	3.33276	-0.476108	-0.0529009	-0.476108	-0.476108	-0.476108	-0.476108	-0.476108	0.793514	-0.476108	0.370306
AT1G49970	-0.0153031	-0.564116	-1.15343	0.12263	-0.690008	0.205828	-0.542587	0.172622	1.07758	0.255454	-2.28719	1.09655	-0.984484	1.25127	0.722165	1.33301
AT1G49975	0.302396	0.575128	0.738185	0.622687	-0.282863	-0.538125	-1.07194	-1.301	-0.670124	-0.560448	-1.41747	0.34316	0.200485	2.03973	-0.677888	1.69809
AT1G49980	0.279288	1.19974	-0.450202	0.126515	-0.74429	-1.69912	-1.17969	-1.29045	-0.186669	0.367132	-0.900882	1.00878	0.55046	1.6657	-0.0453544	1.29905
AT1G49990	0.757803	-0.0204392	-0.359885	-0.835938	-0.488213	-1.17538	-1.00566	-1.44446	1.45739	-0.405421	-0.955986	0.360403	1.65609	0.600499	1.52777	0.331426
AT1G50000	0.731307	0.185022	1.04867	-0.756671	1.15793	-2.16661	-1.14167	-1.0064	0.179819	0.56482	1.6782	-0.168763	0.715699	-0.574575	-0.590184	0.1434
AT1G50020	-0.329073	-0.614947	-0.918864	-0.659982	-0.509515	-0.953461	-0.114482	-0.710983	2.21396	-0.487892	-0.688167	0.274736	0.866316	0.328421	2.23484	0.0690917
AT1G50030	0.731329	0.0103709	-0.189895	0.994536	0.742773	-2.3871	-0.710588	-1.68331	0.891542	-0.372996	0.931596	0.840045	0.594004	-0.750641	0.605448	-0.247114
AT1G50040	0.230351	1.24732	-0.593741	-0.200982	-0.278131	2.86394	1.38057	0.0672863	-0.637576	-0.483278	-0.516592	-0.555167	-0.641083	-0.620042	-0.641083	-0.621795
AT1G50055	1.35272	-0.384206	0.031247	-1.04611	-0.860685	-1.47565	-1.20338	-1.48269	1.37149	0.355159	0.951346	0.12044	1.3621	0.449047	0.599267	-0.140098
AT1G50090	-0.357874	-0.357874	-0.357874	-0.357874	-0.357874	-0.357874	-0.357874	1.93252	-0.357874	-0.357874	-0.357874	3.07772	-0.357874	-0.357874	-0.357874	-0.357874
AT1G50110	-0.734644	-0.129287	-0.450991	-0.489042	-0.513257	-1.28811	-0.987165	-1.09786	1.80786	-1.04943	0.60406	1.09872	1.74559	0.22355	0.448397	0.811611
AT1G50120	1.00891	-1.34003	-0.165559	-0.902797	-0.65386	-0.258113	-0.596413	-1.51237	1.86743	-0.491093	-0.414497	0.303592	1.17806	-0.219815	1.52594	0.670615
AT1G50140	0.204978	-0.103055	-0.537925	-0.066816	-0.32653	-1.98749	0.917682	-1.17815	1.17136	-0.163454	0.712326	1.18948	0.899562	-1.18419	1.39483	-0.942596
AT1G50170	1.66442	0.1246	-0.223297	-0.888839	0.133676	-0.695227	-1.38195	-1.87808	0.297036	0.091323	0.641908	1.83686	0.297036	0.714512	-0.952368	0.218381
AT1G50180	-0.153142	-0.788028	-1.44276	-0.728508	-0.93683	-0.99635	1.37455	-0.0837009	0.98767	0.759508	-1.42291	1.01743	-0.222582	0.600786	1.68208	0.352784
AT1G50190	-0.119238	0.970939	-0.664327	1.24348	-0.664327	2.06112	-0.664327	-0.664327	-0.119238	-0.664327	-0.664327	2.06112	-0.664327	-0.119238	-0.664327	-0.664327
AT1G50200	0.034831	0.196003	-1.03893	-0.160724	-0.156426	-1.73161	-0.521033	-1.8319	1.31346	-0.580487	0.921635	1.05415	1.32206	-0.236654	1.14154	0.274082
AT1G50240	1.42078	1.28089	0.406562	0.126777	0.371589	-0.922415	-0.222953	-1.7268	1.31586	-1.27215	0.0568313	-1.41204	0.546455	-0.782523	0.931158	-0.118034
AT1G50250	0.399075	-0.417016	-0.216667	-0.133882	0.126718	-1.23898	-0.180418	-1.2505	1.83728	-1.27352	-0.732969	0.249671	0.717723	-0.101797	2.30729	-0.092
AT1G50270	0.3442	-0.117694	-0.247972	-0.8283	1.52854	-1.27835	-0.686179	-1.39679	-1.11254	0.450791	0.806094	2.10887	0.510008	0.510008	-0.79277	0.202079
AT1G50310	0.954804	-0.954804	-0.539672	-0.12454	0.622698	2.53231	0.290592	-0.539672	-0.788751	-1.20388	-0.788751	0.290592	-0.788751	0.871777	-0.788751	0.954804
AT1G50360	0.955008	-1.47101	-0.562844	-0.486634	0.275468	-0.213547	-0.302459	-1.65519	1.71711	-0.296108	-1.344	0.459642	0.624764	0.237363	1.65995	0.402485
AT1G50370	-0.110043	-0.469574	-1.94802	-1.38016	-1.35664	0.225967	0.299889	1.03239	-0.157085	1.62377	1.38856	0.0243607	0.981989	-0.486374	0.461173	-0.130204
AT1G50380	2.12609	0.293716	0.608229	0.972881	1.18256	-1.03727	-0.28517	-1.03727	0.389437	-1.10564	-1.55689	0.617345	0.193437	-0.782008	0.18432	-0.763776
AT1G50400	-0.828667	-0.744752	-0.618878	-0.0524473	-0.555941	-0.0524473	0.157342	-0.0734262	-0.241258	1.33216	3.17831	0.304194	-0.660836	-0.157342	-0.660836	-0.325173
AT1G50410	1.64382	-1.10909	-0.228361	0.174259	-0.293786	-1.68282	1.211	-1.3557	0.320208	1.00466	0.345372	1.57839	-0.334048	-0.681308	0.0836694	-0.676275
AT1G50420	-0.455272	-0.924907	-0.921896	-0.92591	-0.937952	-0.872725	-0.410115	0.149834	0.514102	2.97266	-0.44323	0.594381	0.365585	0.489015	0.246169	0.560263
AT1G50430	0.976099	-0.743929	-1.00127	-0.335922	0.336089	2.45479	0.892764	0.774096	-0.142586	-0.336589	-1.93595	0.0507508	-0.953932	-0.0185836	-0.163919	0.148086
AT1G50450	-0.362283	1.82514	-1.62599	-0.426973	-1.12803	0.417006	-0.181753	0.538864	0.526828	0.191343	-2.07732	0.890898	0.403466	0.945057	0.511784	-0.448035
AT1G50460	-0.214736	-0.194778	-0.847488	-0.0402862	-0.672299	2.86845	1.58373	0.995328	-0.213997	-0.192561	-0.976109	-0.582856	-0.287917	-0.415798	-0.232477	-0.576203
AT1G50480	0.923736	-0.447044	0.262743	0.408624	-0.117554	-1.06981	-1.4999	-1.91139	0.568591	-0.69303	-0.0838502	1.3483	-0.609022	1.14608	0.26878	1.50475
AT1G50490	0.623961	2.5409	0.79713	-0.386861	0.0440473	0.5112	-0.551975	-1.32519	0.503146	-1.60307	0.120564	-0.934557	0.257488	-0.813742	0.648124	-0.43116
AT1G50500	1.24059	-0.695822	0.141145	-0.274862	0.468008	-1.17621	-1.07221	-1.83489	1.52784	0.17086	1.03754	0.165908	0.735442	-0.943445	1.18612	-0.676012
AT1G50510	0.20243	-0.796862	-0.132627	-0.732202	-1.29651	-0.620517	-1.36705	-1.79028	1.23699	0.108379	0.725589	0.960717	0.478705	0.519853	1.19584	1.30753
AT1G50520	1.78439	0.301973	0.0823563	-0.960823	0.247069	0.631398	-0.686302	-2.71776	0.851015	-0.301973	0.13726	0.466686	1.07063	-0.301973	-0.356877	-0.247069
AT1G50560	-0.66229	-0.904961	2.65422	0.389285	1.52175	0.308395	-0.904961	-0.257838	0.0657234	0.631956	-0.338728	-0.176948	-1.06674	-0.176948	-1.22852	0.146614
AT1G50570	-1.19799	-1.17915	-1.29772	-0.985221	-1.30991	-0.882163	0.405516	0.620499	1.70871	0.122936	0.381137	0.640446	0.0520141	0.715801	0.961811	1.24328
AT1G50600	-0.605587	-0.814004	-0.266741	-0.141018	0.944769	0.0210098	3.06054	1.35891	-0.301029	-0.40322	-0.630462	-0.393136	-0.310441	-0.656683	-0.247243	-0.615672
AT1G50610	-0.507565	-0.507565	-0.507565	-0.507565	0.741825	-0.507565	3.24061	-0.507565	0.741825	-0.507565	-0.507565	0.11713	-0.507565	-0.507565	0.741825	-0.507565
AT1G50620	1.31924	0.912762	-0.277639	-0.258283	-0.413132	-1.62289	-1.37126	-1.94227	0.951474	0.138517	0.341757	1.4257	-0.151825	-0.0163317	0.119161	0.845016
AT1G50630	0.0869903	-0.128243	-0.142592	-0.687851	1.02684	1.06272	1.70124	1.75864	0.452888	-1.48422	-1.42682	-0.565885	-1.01788	-0.644804	0.223305	-0.214337
AT1G50640	-0.625918	-0.741277	0.20309	0.652988	1.45735	-0.160814	2.70742	1.13225	-0.517901	-0.588164	-0.890718	-0.464416	-0.476476	-0.503743	-0.702999	-0.480671
AT1G50650	0.935087	-0.660795	1.73303	-0.660795	-0.660795	-0.660795	-0.660795	-0.660795	-0.660795	-0.261824	-0.660795	-0.0623392	0.137146	0.236889	2.73046	-0.162082
AT1G50659	-0.20503	-0.503255	-0.465977	-0.708285	-0.149113	-1.73343	0.987871	-1.30474	1.11834	0.726924	-0.782841	1.23018	1.26746	-0.465977	1.50977	-0.521894
AT1G50660	0.208721	-1.29312	0.121931	-1.14596	1.59359	-1.55349	0.978511	0.00117921	0.386074	0.740781	-0.65918	2.01999	-0.625219	-0.621445	0.0728753	-0.22523
AT1G50670	-0.524424	-1.03795	-1.09516	-1.71246	-1.42111	0.857853	-0.565666	0.136781	1.34877	0.418824	-0.339499	0.0835652	0.674259	0.60907	1.58691	0.980249
AT1G50700	0.768325	-2.32135	-0.83656	-0.694631	-0.487197	-0.257928	1.13952	0.222446	1.77274	-0.727384	-0.487197	0.277034	-0.0832465	0.484468	1.39063	-0.15967
AT1G50710	0.124995	-0.140677	0.235692	0.685859	-1.10005	0.235692	-2.30296	-0.790099	1.27624	0.981051	-1.65353	0.589922	-0.258754	0.619441	0.759657	0.737518
AT1G50732	0.60743	1.38886	-0.0358552	0.414444	-0.274187	-1.063	-1.08093	-1.93618	0.368043	-0.827834	-1.4669	0.732923	1.06933	1.10097	0.640121	0.36277
AT1G50740	-0.370673	-0.230295	2.09125	1.27789	2.10493	0.568274	0.0303767	0.06812	-0.769516	-0.628696	-0.926669	-0.562259	-0.854273	-0.526282	-0.817413	-0.454768
AT1G50750	-0.411708	-0.354968	2.68742	2.34427	-0.0199268	-0.00101323	-0.0253307	-0.403602	-0.449535	-0.500872	-0.481959	-0.465747	-0.490065	-0.457641	-0.508978	-0.460343
AT1G50760	-0.343016	-0.343016	-0.343016	-0.343016	-0.343016	3.35559	-0.343016	1.44663	-0.343016	-0.343016	-0.343016	-0.343016	-0.343016	-0.343016	-0.343016	-0.343016
AT1G50770	0.841226	0.150989	-0.539247	-0.194129	-1.22948	0.150989	0.841226	-0.884366	2.91194	-0.194129	0.150989	0.150989	-1.22948	-0.194129	0.150989	-0.884366
AT1G50790	1.53095	-0.223182	0.716531	0.591236	1.28036	-0.912304	0.340646	-1.91466	1.28036	-1.22554	-0.661714	0.340646	0.653883	-0.849657	-0.160534	-0.787009
AT1G50820	1.80716	-0.308539	-0.778694	-0.0734617	0.63177	-0.0734617	2.74747	-0.543616	-0.778694	-0.308539	-0.0734617	-0.778694	-0.778694	-0.308539	-0.778694	0.396693
AT1G50830	0.0710589	0.829021	2.34494	-1.06588	0.45004	-0.307922	0.0710589	-0.686903	-1.44486	-0.307922	1.58698	0.0710589	-1.44486	-0.307922	0.0710589	0.0710589
AT1G50840	-0.0914221	-0.379086	-0.0825367	-0.382418	-0.244695	-1.36758	-0.914429	-1.02661	0.286206	0.912624	2.83408	1.03258	0.576091	-0.563457	-0.155841	-0.433509
AT1G50890	1.43346	-0.599246	-0.489961	-0.358819	-1.0291	-1.21124	-1.15296	-1.62653	1.44074	-0.0382498	0.843316	0.391605	0.843316	0.0346069	1.43346	0.0856066
AT1G50900	1.2937	1.33396	1.30161	-0.350234	0.564952	-0.545301	-1.09863	-1.54221	0.758581	-1.47343	-0.400559	-0.384742	1.43341	-0.299191	-0.0185721	-0.573339
AT1G50910	-0.0882668	0.263008	0.0694485	-0.482555	-0.919857	-0.840999	-0.611595	-0.704791	-0.446711	1.61793	2.85814	0.642959	-0.310502	-0.138449	-0.862506	-0.0452536
AT1G50920	0.206912	0.561209	0.615088	-0.217592	0.0441851	-0.629579	-0.23011	-0.195823	-0.781965	1.95772	2.41324	-0.107657	-0.754753	-0.978978	-1.18633	-0.715568
AT1G50930	-0.386381	-0.386381	-0.386381	-0.386381	-0.386381	-0.386381	-0.386381	-0.386381	-0.386381	-0.386381	-0.386381	2.94529	-0.0161956	2.09386	-0.386381	-0.386381
AT1G50940	0.0246818	-0.863865	-0.506651	-0.513831	-0.989518	-0.957207	-1.10261	-1.36827	0.983235	-0.135077	-0.280476	1.41046	0.193416	1.21659	1.3943	1.49482
AT1G50950	-0.577081	-0.965318	-0.77964	-0.357642	-1.38732	-1.28604	0.131874	-0.76276	-0.138204	0.992748	0.67203	2.15746	-0.357642	1.21219	0.908349	0.536991
AT1G50960	-0.344729	-0.344729	-0.344729	-0.344729	-0.344729	-0.344729	3.33238	1.49383	-0.344729	-0.344729	-0.344729	-0.344729	-0.344729	-0.344729	-0.344729	-0.344729
AT1G50970	0.370498	0.587578	-0.631411	0.88815	-0.848492	-0.481125	-2.10088	-0.130457	0.0699249	0.0198294	-0.53122	1.18872	-1.36614	0.988341	0.136719	1.83996
AT1G51035	-0.360641	-0.360641	2.98983	-0.360641	-0.360641	-0.360641	-0.360641	2.05914	-0.360641	-0.360641	-0.360641	-0.360641	-0.360641	-0.360641	-0.360641	-0.360641
AT1G51070	0.221807	0.461842	-0.568666	-0.174602	-0.259044	-1.11832	-1.27001	-1.33334	0.141275	-0.680474	-1.11676	1.00681	0.95364	2.11707	0.470443	1.14833
AT1G51080	0.00364812	-0.498605	0.592777	-0.866471	-0.240691	-1.37823	-0.793169	-1.32529	0.486897	-0.862398	1.78461	-0.125309	1.97194	0.429884	1.00815	-0.187751
AT1G51100	0.503194	0.330164	1.28182	-0.938716	0.416024	-1.50827	-1.06718	-1.76191	0.202359	-0.340323	1.65934	0.807961	1.23922	-0.223004	-0.0840568	-0.51663
AT1G51110	1.46789	-1.77316	1.0676	0.288542	0.500308	-0.633415	-0.883918	0.703465	0.114653	-0.702282	1.17262	1.03058	-1.55279	-0.815912	0.522689	-0.506872
AT1G51130	1.60444	1.28179	1.28179	1.36245	-1.44059	-1.54142	-0.432304	-0.0894857	-0.83562	0.394493	-0.775123	-0.654128	-0.291144	0.293664	-0.613796	0.454991
AT1G51140	-0.526519	0.0636606	-0.167324	-0.28536	-0.731047	-1.43044	-1.14078	-1.25407	0.851585	-0.0146909	-1.18996	1.24673	1.41531	1.08189	1.2854	0.79562
AT1G51160	-0.163171	-0.474084	-1.14773	-0.813262	-1.29565	-0.054822	-1.51423	-0.969661	1.47242	1.02395	-0.631425	0.790297	0.89205	0.931621	0.829868	1.12382
AT1G51170	-0.473031	-0.419438	-0.705266	-0.986628	-1.04766	-1.3067	-0.977696	-1.14443	1.75554	0.679214	0.244517	1.2464	1.21514	0.420182	0.999282	0.500572
AT1G51200	-0.703334	-0.264823	-1.00289	0.425599	-1.12119	0.735489	-1.34811	0.852115	0.0180769	0.752483	-1.16284	0.804132	-0.928255	1.47589	-0.320803	1.78845
AT1G51270	0.281787	-0.621891	0.61485	-0.403931	1.26138	0.825464	2.90466	0.159338	-0.460258	-0.548422	-0.817811	-0.675769	-0.741892	-0.550871	-0.695361	-0.531279
AT1G51310	-0.0993259	2.15225	-0.147623	-0.20282	-0.356912	0.142161	-0.373011	-0.39371	-1.37576	0.441145	1.2254	1.43469	0.273254	-0.536302	-1.94613	-0.237318
AT1G51330	-0.392012	-0.392012	3.30698	1.37707	-0.392012	0.412115	-0.392012	-0.392012	-0.392012	-0.392012	-0.392012	-0.392012	-0.392012	-0.392012	-0.392012	-0.392012
AT1G51340	-0.858567	-0.685393	0.11554	-0.754663	-0.0879402	-0.927837	-1.64218	-1.52529	1.52258	0.622076	0.141516	-0.00568229	0.665369	0.816897	1.51825	1.08532
AT1G51360	0.945736	0.459126	-0.168061	-1.04756	-0.708739	-1.28006	-1.49993	-1.63871	1.27735	-0.456422	-0.124807	0.97277	1.06469	0.592493	1.03765	0.574471
AT1G51370	2.07374	0.476993	0.0710416	0.287549	-0.889711	0.639374	-1.55277	-0.970902	-0.118403	-0.551418	-1.53923	1.62719	-0.429632	0.436398	0.111637	0.328144
AT1G51380	-0.406448	-0.296663	-0.338639	-0.43228	-0.358013	-0.503317	-0.422593	-0.306349	-0.277289	0.701092	3.59103	0.110189	-0.138443	-0.225625	-0.312807	-0.383845
AT1G51390	-0.0812484	-1.25094	0.170816	-0.690169	-0.514573	-1.39538	-1.08668	-0.8601	1.99758	-0.143557	-0.126563	0.496518	0.530504	0.363405	1.90695	0.683442
AT1G51400	0.846264	1.92581	0.471592	1.13383	-0.636537	1.08052	-1.42845	-1.15792	-0.763549	-0.72919	-0.650061	0.33482	-1.27957	0.875611	-0.184002	0.160841
AT1G51402	-0.36321	2.87774	-0.36321	-0.36321	2.2072	-0.36321	-0.36321	-0.36321	-0.36321	-0.36321	-0.36321	-0.36321	-0.36321	-0.36321	-0.36321	-0.36321
AT1G51405	-0.237427	1.27028	1.43287	-0.000923839	2.48235	-0.69565	-0.79912	-1.39038	-0.400022	-0.961716	-0.621743	-0.266989	0.028639	0.634677	-0.237427	-0.237427
AT1G51410	-0.718817	1.70246	1.09714	-0.718817	2.30778	0.794482	-0.718817	-0.718817	-0.718817	-0.718817	-0.718817	0.189162	-0.718817	0.491822	-0.718817	-0.113497
AT1G51420	1.46385	-0.731925	1.46385	-0.731925	-0.731925	0.731925	1.46385	-0.731925	-0.731925	-0.731925	-0.731925	1.46385	-0.731925	-0.731925	-0.731925	0.731925
AT1G51520	-0.585293	-0.741744	-0.540593	0.0852097	0.755712	-1.36755	-0.540593	-0.942894	-0.674693	1.35916	1.60502	1.98497	-0.898194	0.26401	-0.361792	0.599262
AT1G51538	-1.25295	1.03091	-0.999186	0.269622	-1.25295	1.03091	1.53843	1.53843	-0.745425	-0.237902	0.777145	0.269622	0.523383	-1.25295	-0.491663	-0.745425
AT1G51540	0.0469261	-0.337752	-0.708527	-0.680719	-0.713162	3.21241	-0.240424	1.35159	0.0353394	-0.110653	0.387575	-0.430446	-0.344704	-0.495332	-0.386417	-0.585708
AT1G51550	-0.119271	-0.0571101	-0.921143	-0.908711	-1.28789	-0.697365	-1.3314	-0.765741	0.726114	-0.287104	1.7642	1.11151	-0.330617	1.23583	0.452607	1.4161
AT1G51560	-0.233997	-0.750666	0.0663335	-0.498694	-0.890651	-1.051	-1.4455	-1.48368	0.308125	-0.43252	1.27783	1.25493	0.445564	1.08186	0.778981	1.57307
AT1G51570	1.78733	0.459505	-0.158317	-0.446634	-0.732009	-0.951679	-1.21744	-1.98727	0.783126	-0.287765	1.12244	0.661523	0.94984	-0.488803	0.898845	-0.392697
AT1G51580	1.23594	0.0270801	-1.17311	-0.315212	-1.33776	0.620676	-1.65839	-0.965135	0.0790739	0.50369	1.73421	1.27493	-0.839483	0.261052	-0.124568	0.677003
AT1G51590	0.738111	-2.09209	-0.603828	-1.59244	0.217039	0.477575	-0.518172	-0.77157	2.10503	0.224177	0.159935	0.591782	0.327677	-0.346861	0.970095	0.113538
AT1G51610	-0.229947	-0.52395	0.010276	-0.386168	-0.389241	-0.604878	-0.494243	-0.680684	-0.105994	-0.0896033	3.63769	0.0374227	0.113229	-0.111628	-0.130067	-0.0522126
AT1G51620	-0.608996	-0.642284	-0.504376	-0.26375	0.130953	0.560847	2.8739	1.89713	-0.534811	-0.0155147	-0.42924	-0.438751	-0.56049	-0.421631	-0.564295	-0.478696
AT1G51640	-0.701227	2.10368	-0.0412487	1.77369	-0.701227	0.288741	-0.701227	-0.206243	-0.701227	1.27871	-0.701227	-0.701227	-0.701227	1.11371	-0.701227	-0.701227
AT1G51645	2.68442	-0.801365	-0.655108	-0.776988	-0.813553	1.3803	0.0639873	-0.984185	-0.0944574	-0.435723	-0.508851	1.22185	-0.64292	0.307748	-0.216338	0.271184
AT1G51670	-1.16398	-0.780462	-0.166831	0.0019176	0.922364	1.87349	2.04224	1.22918	0.339415	-0.519669	-0.765121	-0.366261	-0.872507	-0.719099	-0.412283	-0.642395
AT1G51740	-0.782614	0.400949	-1.25235	-1.0313	-0.865509	2.27531	0.668057	1.72267	0.769374	-0.432611	-0.911562	-0.229977	-0.635244	0.34108	0.170684	-0.206951
AT1G51770	-0.00497335	-0.721135	0.313321	0.233747	3.25754	-0.482415	0.949909	0.552042	-0.482415	-0.243694	-0.482415	-0.721135	-0.721135	-0.402841	-0.482415	-0.561988
AT1G51790	-0.287606	-1.19638	-1.16333	-0.98984	-0.741993	2.23217	1.25731	1.51342	-0.221514	0.893799	-0.196729	0.100688	-0.700685	-0.138898	-0.551977	0.191565
AT1G51800	-1.29403	-1.33052	-1.31	-1.22563	-1.02497	0.379659	1.7706	1.09565	0.450347	1.1937	0.812904	0.443506	-0.420704	0.0307832	0.0535855	0.375099
AT1G51805	-0.420002	-0.815326	-0.442037	-0.362775	0.0434031	0.90871	2.08531	2.59936	-0.489891	-0.778162	-0.0840415	-0.477064	-0.599904	-0.370833	-0.443024	-0.353731
AT1G51820	-1.00235	-1.00539	-1.00539	-0.97801	-0.69206	0.193168	1.56816	2.62983	0.0532354	0.883708	0.123202	0.229673	-0.323975	-0.226631	-0.317891	-0.129286
AT1G51830	-0.579867	0.209739	-1.17207	-0.777269	-0.777269	-0.382465	-0.579867	0.209739	0.604542	0.209739	-0.185064	-0.97467	-0.579867	2.77596	1.19675	0.801944
AT1G51840	-0.959145	-0.185381	-0.443302	-0.959145	-0.185381	-0.959145	-0.959145	-0.959145	-0.0564203	-0.959145	0.330462	1.23319	1.10423	1.62007	0.459423	1.87799
AT1G51850	-1.18089	-1.20531	-1.20531	-1.18903	-1.16868	-0.688388	-0.631404	-0.073774	1.09033	0.915307	1.15952	0.96415	0.553051	0.894955	0.68737	1.07812
AT1G51860	-0.995026	-1.2241	-1.33863	-1.10956	-1.33863	0.608469	1.52475	0.952075	0.608469	0.723004	1.18115	1.06661	-0.307814	-0.078743	-0.65142	0.379398
AT1G51870	3.07772	-0.357874	1.93252	-0.357874	-0.357874	-0.357874	-0.357874	-0.357874	-0.357874	-0.357874	-0.357874	-0.357874	-0.357874	-0.357874	-0.357874	-0.357874
AT1G51890	-0.807243	-0.819758	-0.807243	-0.794727	-0.819758	-0.794727	-0.769697	-0.70712	1.99621	-0.394235	-0.181473	0.344173	0.769697	0.794727	1.43301	1.55817
AT1G51913	-0.444723	-0.444723	-0.444723	-0.444723	-0.444723	-0.444723	-0.444723	1.00358	-0.444723	-0.444723	-0.444723	-0.444723	-0.444723	2.45188	-0.444723	2.32594
AT1G51920	-0.735207	-0.735207	-0.735207	-0.735207	-0.735207	-0.425102	0.443191	-0.735207	0.608581	-0.0323026	-0.735207	2.77931	-0.735207	0.794644	0.629254	1.08407
AT1G51940	2.99606	-0.230075	0.283058	0.0174189	-0.693128	-0.410796	-0.30846	-0.960944	-0.0878204	-0.337492	1.75713	-0.484101	-0.317895	-0.606759	-0.0631436	-0.553051
AT1G51950	0.164864	-0.0594083	-0.590368	0.339186	0.400624	-0.268196	3.22325	1.12239	-0.35261	-0.474486	-0.858595	-0.636821	-0.463497	-0.638819	-0.233231	-0.674283
AT1G51960	-0.67455	-0.568738	-0.357115	0.0661323	-1.0978	-0.251303	-0.357115	-0.67455	-0.251303	-0.145491	-0.357115	1.44168	-0.251303	0.171944	0.171944	3.13467
AT1G51965	1.24175	-0.337037	-0.0517146	-0.726977	-0.879149	-1.53539	-1.07887	-1.00279	0.556973	0.176543	2.3545	1.04202	0.319204	-0.146822	0.490397	-0.422633
AT1G51980	-0.828077	-1.16775	-1.16214	-1.32112	-0.00866683	-1.09981	0.410143	-0.0955103	1.87528	0.633554	1.39974	-0.276201	0.940308	-0.543034	1.15181	0.0914833
AT1G52050	-0.25	-0.25	-0.25	-0.25	-0.25	-0.25	-0.25	-0.25	-0.25	3.75	-0.25	-0.25	-0.25	-0.25	-0.25	-0.25
AT1G52080	-0.671891	-1.47144	-1.10074	-1.00625	-1.40602	-0.766383	0.505622	0.00408859	1.07984	0.665531	-0.642817	1.58137	0.563771	0.978081	1.08711	0.600114
AT1G52100	-0.381938	2.18232	-0.218869	0.89	-0.773304	-0.263713	-1.00568	-0.447166	-0.879299	1.59527	-0.320787	1.31398	-1.12798	0.543479	-0.704	-0.402322
AT1G52110	-0.548307	-0.548307	-0.548307	-0.548307	-0.548307	-0.548307	-0.548307	-0.548307	0.801372	-0.210887	-0.548307	-0.548307	0.126532	0.801372	0.801372	3.16331
AT1G52120	-0.75813	2.07222	1.26355	0.050542	-0.75813	0.454878	-0.75813	0.859214	-0.75813	0.454878	-0.75813	-0.75813	1.66789	-0.75813	-0.75813	-0.75813
