# Supplementary material for: Mapping Quantitative Trait Loci in Arabidopsis MAGIC Lines Uncovers Hormone-Responsive Genes Controlling Adventitious Root Development
Source: Plants (Basel). 2025 May 22;14(11):1574. doi: 10.3390/plants14111574 (PMC12157790; doi:10.3390/plants14111574)
Supplement: Supplementary file 1 [file plants-14-01574-s001.zip › Table_S1_Data _MAGIC_Lines_root _architecture.xlsx]

## Sheet: Sheet1
MAGIC LINE	PR_length_mean	SD	LR_number_mean	SD	LR_length_mean	SD	AR_Number_mean	SD	AR_Length_mean	SD
M049	1.37416	0.781652	4.42105	3.25433	0.753158	0.807605	1.94737	1.54466	1.10047	1.13933
M064	1.6154	1.85865	3.8	5.93296	1.625	1.62291	1.6	2.50998	0.6782	0.696891
M077	1.13413	0.325647	7.13333	3.81476	0.9088	0.683388	1.93333	1.43759	1.68467	1.53558
M123	0.897067	1.3341	1.26667	3.57505	0.542067	1.46705	0.733333	0.96115	0.2218	0.3009
M144	0.5386	0.112627	1	1.73205	0.0392	0.0759552	0.2	0.447214	0.2398	0.330373
M158	0.50675	0.335823	1.25	1.89297	0.318	0.511432	0	0	0	0
M159	2.01418	0.637207	9.6	3.68006	3.07867	1.66434	1.06667	1.09978	0.690133	0.925636
M164	1.01269	1.00402	3	4.72141	0.380208	0.590628	0.979592	1.19878	0.412245	0.617349
M165	0.54075	0.179072	1	1.41421	0.0725	0.126408	1	0.816497	0.16925	0.164157
M167	1.13627	0.907585	4.6	3.88771	0.738467	0.66455	1.73333	1.38701	0.716	0.726017
M168	1.03847	1.29921	1.46667	2.2318	0.5314	1.16429	0.533333	0.99043	0.286867	0.561239
M169	1.44333	1.18669	5.93333	6.90204	0.934533	1.01538	0.6	0.736788	0.333667	0.520353
M170	0.90525	0.884131	0.75	1.5	0.0395	0.079	0.75	0.5	0.119	0.117907
M173	0.854133	0.548682	1.73333	1.79151	0.233733	0.277029	0.533333	0.63994	0.112733	0.155378
M174	2.4192	2.30966	9.13333	9.89853	1.43677	2.05289	1.26667	1.38701	0.778267	1.26637
M175	1.41954	1.00615	6.26667	5.87326	1.46827	1.74885	1.13333	1.0601	0.768467	1.31791
M176	0.863	0.213944	4.6	1.72378	0.8086	0.437911	1.13333	1.64172	0.408533	0.57685
M179	0.601364	0.326821	2.54545	2.62159	0.576273	0.659029	1.81818	1.4013	0.642364	0.526552
M185	0.683467	0.368676	1.46667	1.50555	0.391333	0.485054	0.333333	0.48795	0.113467	0.175208
M186	0.8206	0.627242	1.26667	1.75119	0.0504667	0.0640935	0.866667	0.63994	0.2474	0.250355
M190	0.34475	0.215489	0.25	0.5	0.0065	0.013	0.25	0.5	0.027	0.054
M195	0.587333	0.330611	0.666667	0.816497	0.0413333	0.0560381	0.5	0.83666	0.223	0.398482
M198	0.359667	0.24255	0.333333	0.57735	0.0126667	0.0219393	1	1.73205	0.210333	0.364308
M200	2.2242	0.767468	9.8	6.34935	2.46687	2.04962	1.53333	1.50555	0.898533	0.963765
M209	0.771467	0.253123	5.06667	4.99238	0.255533	0.225311	1.33333	1.17514	0.472	0.545531
M210	1.23287	0.474963	2.2	3.12136	0.3586	0.331262	1	1.81265	0.521333	0.571738
M212	0.7712	0.416425	1.6	2.50333	0.4412	0.868866	0.7	0.823273	0.1864	0.239635
M215	0.835133	0.500936	1.53333	1.0601	0.556933	1.09032	1.2	1.14642	0.485133	0.890439
M216	1.08807	0.34265	4.8	3.6684	1.34793	1.4678	1.53333	1.24595	0.8336	0.835516
M236	0.409	0.208088	0.733333	1.57963	0.0876667	0.243162	0.466667	0.743223	0.2206	0.504594
M237	0.454071	0.331478	0.785714	1.42389	0.0994286	0.270984	0.214286	0.425815	0.0385	0.0908513
M238	0.402	0.046669	0	0	0	0	0	0	0	0
M257	0.4686	0.355177	0.8	1.09545	0.0292	0.0434362	0.8	0.83666	0.2526	0.262286
M260	0.401636	0.166725	0.363636	0.6742	0.0115455	0.0241552	0.272727	0.467099	0.0744545	0.159676
M274	0.767533	0.271234	2.2	2.14476	0.3908	0.487527	0.133333	0.351866	0.0798667	0.210979
M275	1.65035	1.02641	6.26667	3.99046	1.6134	1.05247	1.26667	1.0328	0.669133	0.587848
M278	0.494667	0.281632	0.555556	0.881917	0.100111	0.187987	0.333333	0.5	0.151667	0.263291
M279	1.10707	1.06257	3	4.69042	0.436933	0.564412	1.66667	1.58865	0.7034	0.841376
M281	0.827256	0.29307	5.05556	2.48459	1.49356	1.13967	1.33333	0.970143	0.738556	0.648915
M295	1.58533	1.13393	8.66667	8.32666	2.43533	3.20559	1.66667	1.52753	1.26333	1.27005
M302	0.765733	0.5252	0.933333	1.48645	0.207733	0.424496	0.266667	0.593617	0.0589333	0.182971
M352	0.989933	0.227345	3.46667	2.4456	0.461933	0.485769	0.733333	0.703732	0.269867	0.280567
M401	1.42947	0.997495	4.8	5.4537	0.860333	1.07577	0.866667	1.12546	0.638267	1.04651
M405	1.097	0.491039	3.57143	2.50713	0.218857	0.188722	2.71429	1.38013	1.191	0.742499
M408	0.406	0.28512	1.2	1.64317	0.592	0.810629	0.2	0.447214	0.0286	0.0639515
M411	0.691667	0.364948	3.33333	3.63842	0.3352	0.393554	1.53333	1.30201	0.605	0.640821
M413	0.930467	1.06193	1.33333	2.09307	0.209533	0.420336	0.533333	0.743223	0.0867333	0.15161
M414	0.575333	0.465547	0.333333	0.57735	0.0173333	0.0300222	0	0	0	0
M416	1.89127	1.01427	7.4	6.86398	1.21487	1.67511	2.13333	0.63994	1.12087	1.04593
M418	0.7548	0.308575	2.46667	2.35635	0.4418	0.657929	1.13333	1.64172	0.563267	0.905627
M419	1.18893	0.674744	3.8	3.02844	0.9388	1.03781	1	0.92582	0.419067	0.507621
M421	0.569	0.222032	0.5	0.707107	0.0285	0.0403051	0	0	0	0
M422	0.77375	0.36824	2	1.63299	0.289	0.271689	1.25	0.957427	0.636	0.535352
M424	0.651667	0.435833	3.66667	4.04145	0.523333	0.719645	0.666667	1.1547	0.620333	1.07445
M425	1.10515	1.90044	6.92308	11.6937	0.311545	0.421211	1.61538	1.44559	2.00346	4.53823
M426	0.6362	0.414225	2.2	2.68328	0.4364	0.850461	0.2	0.447214	0.129	0.288453
M429	1.10729	0.630743	3.42857	3.35942	0.492286	0.364825	1.57143	0.786796	0.798857	0.981858
M434	0.422	0.297368	0.3	0.674949	0.0061	0.0129138	0.5	0.849837	0.0884	0.179592
M436	0.309133	0.171293	0.4	1.12122	0.0364667	0.121562	0.133333	0.516398	0.021	0.0813327
M437	0.910733	0.50036	5.66667	3.4365	1.45107	1.31828	1.46667	1.35576	0.677333	0.524421
M439	0.77325	0.531629	2.25	3.86221	0.285	0.47943	1	2	0.48975	0.9795
M441	2.15251	1.01721	7.72222	4.76267	3.12872	2.47424	1.88889	1.74521	1.31444	1.23918
M442	0.5005	0.50841	0.5	0.707107	0.039	0.0551543	0	0	0	0
M443	0.799267	0.266895	2.8	2.95683	0.435067	0.581225	1.06667	1.38701	0.462	0.671827
M445	1.027	0.373811	4.06667	2.84019	1.02873	0.982762	1.53333	1.45733	0.956733	1.24933
M446	1.948	1.97944	4.83333	7.3598	1.18633	1.94695	0.666667	0.516398	0.0576667	0.0712423
M448	0.739333	0.574647	1.86667	2.77403	0.411733	0.752831	0.466667	0.833809	0.2928	0.666509
M451	0.740143	1.24894	1	1.91485	1.22957	3.17404	0.571429	0.9759	0.587286	1.50586
M452	1.8698	1.97391	5.06667	6.28452	2.4966	5.14817	1.4	1.18322	1.7898	2.93962
M463	0.901867	0.252691	4.06667	2.98727	0.4402	0.641311	1.33333	1.49603	0.521533	0.480155
M467	3.38693	2.91618	12.4667	15.1085	0.7732	2.02872	0.8	1.14642	1.4082	2.48828
M469	0.698	0.500722	2.14286	3.53217	0.162429	0.294495	1.28571	1.38013	0.395714	0.614426
M473	0.7222	0.441853	1.66667	2.25726	0.328533	0.567023	1.66667	2.19306	0.657267	1.06342
M476	1.42722	0.549767	7.27778	2.92666	1.89494	1.34512	1.11111	1.18266	0.805333	1.0582
M479	1.05867	0.534107	5.53333	5.39665	0.488467	0.500397	1.26667	1.43759	0.4028	0.480927
M480	0.311	0.16838	0.428571	1.13389	0.0297143	0.0786166	0.285714	0.48795	0.0517143	0.127803
M481	1.1864	0.829916	3.8	4.02216	0.6491	1.09364	1.1	1.1005	0.3088	0.408438
M482	1.44825	1.57291	1.5	1.91485	0.11725	0.139369	0.75	0.957427	0.1335	0.189507
M484	1.27293	0.375379	2.93333	2.05171	0.2432	0.227886	1.13333	0.833809	0.613	0.64997
M489	1.00136	0.273749	5.55556	3.39935	1.43156	1.15083	1	0.685994	0.476667	0.532417
M490	0.435545	0.119815	0.272727	0.64667	0.0375455	0.0847129	0.363636	0.504525	0.0952727	0.154401
M491	0.983467	0.530488	3.93333	3.53486	0.530667	0.496492	1.13333	1.12546	0.357467	0.52202
M492	0.675467	0.198812	2.33333	1.34519	0.3304	0.292744	0.333333	0.48795	0.0469333	0.0861978
M494	1.59475	1.90368	5.375	5.97465	2.17862	2.63106	1	1.06904	0.648	0.802324
M495	1.22799	0.636711	4.83333	2.06512	0.943333	0.785289	2.38889	1.68519	1.28917	0.935435
M497	1.46091	0.833892	5.4	3.1803	2.16047	2.10734	1.73333	1.16292	0.974133	0.682506
M503	1.3096	2.02096	3.6	8.04984	0.9808	2.19314	0.4	0.547723	0.056	0.0797527
M504	1.45838	0.701583	7.05556	3.09596	1.86706	1.29135	1.16667	1.09813	0.750167	0.665101
M505	0.893733	0.213416	1.26667	1.09978	0.1602	0.155639	0.666667	0.899735	0.166067	0.258912
M506	1.1782	0.403491	6.4	3.29068	2.49413	2.08705	0.866667	0.915475	0.583867	0.72816
M508	2.00393	0.795997	6.46667	4.20657	1.07527	1.24416	1.06667	0.883715	0.827933	0.902731
M510	0.918267	1.21408	1.2	2.20101	0.3526	0.782511	0.7	0.823273	0.2637	0.430624
M512	0.465857	0.324653	0.785714	2.00686	0.0189286	0.0510512	0.642857	0.841897	0.144357	0.203742
M513	0.820867	0.400502	3.93333	4.21675	0.620467	0.744853	1.13333	1.50555	0.595267	0.801616
M518	1.2028	0.55674	3.4	3.84708	1.6006	2.09536	1.8	2.94958	0.236	0.202074
M519	0.2735	0.0360624	0.5	0.707107	0.0765	0.108187	0.5	0.707107	0.1185	0.167584
M522	1.10193	0.199464	5.66667	3.15474	1.2326	0.821182	1.73333	1.66762	0.847933	0.783508
M524	1.26033	2.0301	3.91667	8.19599	1.47433	4.53438	0.833333	1.02986	0.313083	0.434601
M525	2.0734	1.39195	7.53333	8.03445	3.015	3.79373	1.6	1.45406	1.77547	2.53405
M526	1.54986	0.567095	5.16667	5.07879	0.564389	0.59777	1.22222	1.16597	0.655222	0.98306
M528	1.11577	0.339985	3.6	2.69391	0.584667	0.491424	0.6	0.910259	0.274667	0.404874
M529	0.691786	0.311139	1.92857	2.269	0.314429	0.468112	0.5	0.518875	0.094	0.181747
M530	2.6715	3.67625	8.5	12.0208	3.114	4.40386	1.5	2.12132	2.6545	3.75403
M533	0.830733	0.503788	2.4	2.64035	0.331667	0.448488	1.2	1.32017	0.621267	0.892543
M534	1.017	0.700036	2.5	3.53553	0.776	1.09743	3.5	3.53553	0.9325	1.26219
M542	0.857571	0.670009	2.42857	2.93582	0.373857	0.606038	1.28571	1.1127	0.398143	0.359996
M543	2.48308	2.15688	7.92308	10.8125	2.59733	4.95514	1.30769	1.60128	1.29154	1.86246
M548	0.99652	0.641477	2.6	2.74643	0.345867	0.379737	0.666667	0.899735	0.444467	0.686422
M550	2.57975	2.10002	9	9.20145	2.57125	3.71442	1.25	1.89297	0.51925	0.692552
M554	0.623067	0.487016	1.13333	1.59762	0.2288	0.349972	0.6	0.985611	0.258533	0.537911
M555	0.531333	0.196739	0.333333	0.57735	0.177667	0.307728	0.666667	1.1547	0.180333	0.312346
M563	0.419	0.332668	1.33333	2.3094	0.0713333	0.123553	0	0	0	0
M566	0.668067	0.498699	2.53333	3.44065	0.831867	2.09321	0.666667	0.899735	0.3098	0.482842
M576	0.852231	1.52363	2.15385	6.32253	0.552538	1.82719	0.923077	0.862316	0.340385	0.381179
M579	0.761267	0.557796	2.13333	2.89992	0.4094	0.621874	0.733333	0.96115	0.282333	0.448192
M582	2.47395	0.988599	8.16667	3.63399	1.79728	1.11826	1.5	1.42457	0.778944	0.951662
M589	1.04812	0.581586	6.05556	4.46519	1.34256	0.991585	1.33333	0.840168	0.930833	0.803637
M590	0.893133	0.399171	2.26667	2.15362	0.439	0.693752	0.666667	0.899735	0.2558	0.345024
M593	0.3735	0.255904	0.75	1.5	0.0245	0.049	0.25	0.5	0.01975	0.0395
M595	0.94	0.503319	2.33333	1.49603	0.314133	0.405302	1.4	0.736788	0.537267	0.345596
M603	0.548583	0.203723	0.833333	1.11464	0.1595	0.306097	0.5	0.797724	0.139667	0.295984
M604	1.20027	0.422608	3.6	2.58567	0.571	0.785549	0.8	0.774597	0.291267	0.52289
M605	1.31866	0.987467	6.16667	4.148	1.99872	1.26624	2.66667	1.74895	1.74439	1.01798
M606	0.78155	0.515252	2.5	2.35772	0.360778	0.511352	0.666667	0.766965	0.293	0.511734
M609	1.02125	0.521781	4.5	2.51661	0.8295	0.422205	1.75	0.5	0.40425	0.142031
M610	2.15089	0.779059	9.05556	4.43876	2.01067	1.38644	2	1.37199	1.84811	1.92716
M621	0.6594	0.53799	1	1.77281	0.1116	0.229225	0.333333	0.617213	0.185067	0.419774
M623	0.2225	0.282136	2	2.82843	1.034	1.4623	0.5	0.707107	0.291	0.411536
M625	1.03907	0.555233	4.2	3.25576	1.01287	1.00842	1.13333	1.0601	0.4978	0.672571
M636	0.674553	0.195539	1.8	2.07709	0.3198	0.576227	0.6	0.828079	0.130067	0.195059
M652	1.05838	0.900875	3.25	3.53553	0.76625	0.989044	1.25	2.05287	0.617	1.03333
M659	0.491467	0.24989	1.2	1.47358	0.106	0.192323	0.333333	0.48795	0.0568	0.117444
M661	0.763733	0.438872	2.13333	2.09989	0.4506	0.679662	0.466667	0.63994	0.195467	0.348946
M663	0.835833	0.574165	1.83333	2.2088	0.2825	0.460951	0.75	0.753778	0.262583	0.308677
M664	0.958667	0.480551	3.66667	3.21455	0.165333	0.147639	2.66667	2.3094	0.767667	0.704301
M665	1.05131	0.659008	3.46154	3.6655	0.597154	0.844001	1.38462	1.55662	0.522846	0.700741
M726	1.6918	0.617995	7.73333	4.00832	1.78567	1.14542	2.33333	1.34519	1.18573	1.12151
M732	2.119	2.95577	8.6	14.1044	0.00771429	0.0204101	1.2	1.8738	2.6745	5.08869
M511							2.5	2.12132	8.013	11.2586
