# Supplementary material for: Mapping Quantitative Trait Loci in Arabidopsis MAGIC Lines Uncovers Hormone-Responsive Genes Controlling Adventitious Root Development
Source: Plants (Basel). 2025 May 22;14(11):1574. doi: 10.3390/plants14111574 (PMC12157790; doi:10.3390/plants14111574)
Supplement: Supplementary file 1 [file plants-14-01574-s001.zip › Table_S3_Polymorphyms_Magic _Lines_Kover_2009.xlsx]

## Sheet: Sheet1
MAGIC_ID	GENE_ID	DESCRIPTION
MN1_29291	AT1G01040	DCL1 (DICER-LIKE 1) (Primary Symbol), SIN1 (SHORT INTEGUMENTS 1), EMB60 (EMBRYO DEFECTIVE 60), EMB76 (EMBRYO DEFECTIVE 76), ATDCL1 (DICER-LIKE 1), CAF (CARPEL FACTORY), ASU1 (ABNORMAL SUSPENSOR 1), SUS1 (SUSPENSOR 1)
MN1_29716	AT1G01040	DCL1 (DICER-LIKE 1) (Primary Symbol), SIN1 (SHORT INTEGUMENTS 1), EMB60 (EMBRYO DEFECTIVE 60), EMB76 (EMBRYO DEFECTIVE 76), ATDCL1 (DICER-LIKE 1), CAF (CARPEL FACTORY), ASU1 (ABNORMAL SUSPENSOR 1), SUS1 (SUSPENSOR 1)
MN1_112907	AT1G01280	YP703A2 (cytochrome P450, family 703, subfamily A, polypeptide 2) (Primary Symbol), CYP703
MASC03771	ND	ND
MN1_197787	AT1G01540	Protein kinase superfamily protein;(source:Araport11)
MN1_340810	AT1G01980	ATBBE1 (Primary Symbol), OGOX4 (OLIGOGALACTURONIDE OXIDASE 4)
MN1_395107	AT1G02110	bZIP domain class transcription factor (DUF630 and DUF632);(source:Araport11)
MN1_444820	AT1G02270	Calcium-binding endonuclease/exonuclease/phosphatase family;(source:Araport11)
MN1_494205	AT1G02420	Pentatricopeptide repeat (PPR) superfamily protein;(source:Araport11
MN1_592863	AT1G02720	Encodes a protein with putative galacturonosyltransferase activity.
MN1_592760	AT1G02720	Encodes a protein with putative galacturonosyltransferase activity.
BKN118	AT1G03160	A new plant-specific member of the dynamin superfamily; defines a new protein class within the dynamin superfamily of membrane remodeling GTPases that regulates organization of the thylakoid network in plants.
MN1_1042427	AT1G04040	HAD superfamily, subfamily IIIB acid phosphatase
CRY2_1021	AT1G04400	Blue light receptor mediating blue-light regulated cotyledon expansion and flowering time. Positive regulator of the flowering-time gene CONSTANS.
CRY2_429	AT1G04400	Blue light receptor mediating blue-light regulated cotyledon expansion and flowering time. Positive regulator of the flowering-time gene CONSTANS.
MASC07014	AT1G04410	predicted to encode a cytosolic malate dehydrogenase
MASC03609	AT1G04510	Encodes MAC3A, a U-box protein with homology to the yeast and human E3 ubiquitin ligase Prp19
MN1_1296068	AT1G04650	FLIP is a member of a conserved gene family with wide distribution across taxa. In Arabidopsis, it forms a complex with FIGL1 regulates meiotic crossover formation via RAD51 and DMC1.
MN1_1399466	AT1G04940	Tic20 is believed to function as a component of the protein-conducting channel at the inner envelope membrane. Genes AT1G04940 and AT1G04945 were switched for the TAIR7 genome release to give consistency with MIPs annotation. T
AXR1_381	AT1G05180	Encodes a subunit of the RUB1 activating enzyme that regulates the protein degradation activity of Skp1-Cullin-Fbox complexes, primarily, but not exclusively, affecting auxin responses. Acts alongside AS1 to exclude BP expression from leaves. Promotes degradation of the cytokinin response repressor ARR5.
MASC07424	AT1G05190	Encodes the plastid 50S ribosomal protein L6
MASC07283	AT1G05340	Cysteine-rich protein of unknown function. Mutants are defective in thermotolerance and uv tolerance.
MN1_1602026	AT1G05460	Encodes a protein with similarity to RNA helicases. Mutants are defective in post-transcriptional gene silencing.
MN1_1844838	AT1G06080	Encodes a protein homologous to delta 9 acyl-lipid desaturases of cyanobacteria and acyl-CoA desaturases of yeast and mammals. expression down-regulated by cold temperature.
MASC00879	AT1G06190	Encodes a novel ribonucleic acid-binding protein that interacts with the endonuclease RNase E and supports its function in processing plastid ribonucleic acids.
MN1_1945105	AT1G06370	Ribosomal protein L1p/L10e family;(source:Araport11)
MASC07329	AT1G06460	ACD32.1 encodes an alpha-crystallin domain containing protein with homology to small heat shock protein
MN1_2211127	AT1G07200	Encodes a member of an eight-gene family (SMAX1 and SMAX1-like) that has weak similarity to AtHSP101, a ClpB chaperonin required for thermotolerance
MASC03758	ND	ND
MASC03812	AT1G07780	Encodes phosphoribosylanthranilate isomerase which catalyzes the third step of the tryptophan biosynthetic pathway. Member of gene family. The mRNA is cell-to-cell mobile.
MN1_2547756	AT1G08130	Encodes the Arabidopsis DNA ligase 1 that provides the major DNA ligase activity in cells and plays a key role in both DNA replication and excision repair pathways. In addition, it is an important component of the active DNA demethylation machinery and is indispensable for cell viability.
MN1_2548265	AT1G08130	Encodes the Arabidopsis DNA ligase 1 that provides the major DNA ligase activity in cells and plays a key role in both DNA replication and excision repair pathways. In addition, it is an important component of the active DNA demethylation machinery and is indispensable for cell viability.
MN1_2696683	AT1G08520	Encodes the CHLD subunit of the Mg-chelatase enzyme involved in chlorophyll biosynthesis. Lines carrying recessive mutations of this locus are white and seedling lethal.
NMSNP1.2844525	AT1G08860	Encodes a copine-like protein, which is a member of a newly identified class of calcium-dependent, phospholipid binding proteins that are present in a wide range of organisms. Overexpression of this gene suppresses bon1-1 phenotypes.
MN1_2991816	ND	ND
MN1_3041659	AT1G09420	Encodes a protein similar to glucose-6-phosphate dehydrogenase but, based on amino acid differences in the active site and lack of activity, does not encode a functional G6PDH
PHYA_6473	ND	ND
PHYA_924	AT1G09570	Light-labile cytoplasmic red/far-red light photoreceptor involved in the regulation of photomorphogenesis. It exists in two inter-convertible forms: Pr and Pfr (active) and functions as a dimer.The N terminus carries a single tetrapyrrole chromophore, and the C terminus is involved in dimerization. It is the sole photoreceptor mediating the FR high irradiance response (HIR).
PHYA_119	ND	ND
MN1_3169209	AT1G09790	COBL6 (COBRA-LIKE PROTEIN 6 PRECURSOR)
MN1_3229670	AT1G09930	oligopeptide transporter
MN1_3294749	AT1G10090	Cell surface hypo-osmosensor. Together with OSCA2.1 required for pollen germination, function as hypo-osmosensitive Ca2+-permeable channels where they convert extracellular water status into Ca2+ spiking in pollen.
MN1_3398242	AT1G10370	Encodes GSTU17 (Glutathione S-Transferase U17). Functions as a negative component of stress-mediated signal transduction pathways in drought and salt stress responses.
MASC09203	AT1G10570	Encodes a deSUMOylating enzyme. In vitro it has both peptidase activity and isopeptidase activity: it can cleave the C-terminal residues from SUMO to activate it for attachment to a target protein and it can also act on the isopeptide bond between SUMO and another protein. sYFP:OTS2 protein accumulates in nuclei in a punctate pattern. Double mutant analysis with ULP1D/OTS1 indicates that these ge…
MASC00490	AT1G10590	Nucleic acid-binding, OB-fold-like protein;
MN1_3503859	AT1G10590	Nucleic acid-binding, OB-fold-like protein;
MN1_3645500	AT1G10920	Encodes LOV1, a disease susceptibility gene that, paradoxically, is a member of the NBS-LRR resistance gene family. Conditions susceptibility to the fungus Cochliobolus victoriae and victorin-dependent induction of defense-associated proteins.
MN1_3678711	ND	ND
MN1_3798407	AT1G11300	EGM1 (ENHANCED SHOOT GROWTH UNDER MANNITOL STRESS 1) (Primary Symbol)
MN1_3872522	AT1G11510	DNA-binding storekeeper protein-related transcriptional regulato
MN1_3941311	AT1G11690	BRANCHLESS TRICHOME-like protein;
MN1_4041372	AT1G11960	Calcium channel that is phosphorylated by BIK1 in the presence of PAMPS and required for stomatal immunity.
MN1_4096221	ND	ND
MN1_4142767	AT1G12210	RFL1 has high sequence similarity to the adjacent disease resistance (R) gene RPS5.
MN1_4248888	AT1G12460	Leucine-rich repeat protein kinase family protein;
MN1_4317541	ND	ND
MN1_4396426	AT1G12920	Encodes a eukaryotic release factor one homolog.
MN1_4529322	AT1G13250	Encodes a protein with putative galacturonosyltransferase activity.
MN1_4569396	AT1G13330	Encodes the Arabidopsis Hop2 homologue. In other species, Hop2 is proposed to be involved in inter-homolog bias in double strand break repair.
MN1_4671355	AT1G13630	Tetratricopeptide repeat (TPR)-like superfamily protein
MN1_4947324	AT1G14450	NADH dehydrogenase (ubiquinone)s
MN1_4992106	AT1G14580	C2H2-like zinc finger protein;
MN1_5095606	AT1G14790	Encodes RNA-dependent RNA polymerase. While not required for virus-induced post-transcriptional gene silencing (PTGS),
GAI_173	ND	ND
GAI_2211	AT1G14920	Repressor of GA responses and involved in gibberellic acid mediated signaling. Member of the DELLA proteins that restrain the cell proliferation and expansion that drives plant growth.
MN1_5206767	ND	ND
MN1_5206981	AT1G15130	ALIX mediates endosomal protein trafficking and turnover through the ESCRT/MVB pathway. One target is the phosphate transporter PHT1;1.
MN1_5290742	AT1G15380	Glyoxalase which affects ABA?JA crosstalk. Member of the GLYI family
MASC00816	AT1G15690	Encodes a H(+)-translocating (pyrophosphate-energized) inorganic pyrophosphatase (H(+)-PPase; EC 3.6.1.1) located in the vacuolar membrane.
MASC00820	AT1G15820	Lhcb6 protein (Lhcb6), light harvesting complex of photosystem II.
MN1_5482065	AT1G15950	Encodes a cinnamoyl CoA reductase. Involved in lignin biosynthesis. The mRNA is cell-to-cell mobile.
SPS1_151	AT1G16410	member of CYP79F The mRNA is cell-to-cell mobile.
MN1_5628735	AT1G16480	Tetratricopeptide repeat (TPR)-like superfamily protein;
MN1_5669326	AT1G16560	Complements a yeast strain lacking PER1 gene suggesting that PGAP3B and Per1p are functional orthologs.
MN1_5860106	AT1G17145	RING/U-box superfamily protein
MN1_5860511	AT1G17145	RING/U-box superfamily protein
MASC00503	AT1G17200	Uncharacterized protein family (UPF0497);
MASC02743	AT1G17240	Encodes a CLAVATA2 (CLV2)-related gene. Complements the clv2 mutant when expressed under the control of the CLV2 promoter.
MN1_5923042	AT1G17290	Encodes for alanine aminotransferase (ALAAT1), involved in alanine catabolism during plants recovery from hypoxia The mRNA is cell-to-cell mobile.
NMSNP1.5923293	AT1G17290	Encodes for alanine aminotransferase (ALAAT1), involved in alanine catabolism during plants recovery from hypoxia The mRNA is cell-to-cell mobile.
MFT_113	AT1G18090	5-3 exonuclease family protein
MFT_668	AT1G18100	Encodes a member of the FT and TFL1 family of phosphatidylethanolamine-binding proteins. It is expressed in seeds and up-regulated in response to ABA. Loss of function mutants show decreased rate of germination in the presence of ABA
MFT_2488	AT1G18100	Encodes a member of the FT and TFL1 family of phosphatidylethanolamine-binding proteins. It is expressed in seeds and up-regulated in response to ABA. Loss of function mutants show decreased rate of germination in the presence of ABA
MFT_3459	ND	ND
BUD1_34	AT1G18350	MAP kinase kinase7. Member of plant mitogen-activated protein kinase kinase group D. Negative regulator of polar auxin transport.
BUD1_348	AT1G18350	MAP kinase kinase7. Member of plant mitogen-activated protein kinase kinase group D. Negative regulator of polar auxin transport.
MASC03577	AT1G19300	PARVUS/GLZ1 gene encodes a putative family 8 glycosyl transferase that contributes to xylan biosynthesis.
MASC04085	AT1G19750	Involved in dictating the efficiency and the strand preference of repair of transcribed genes. Provides minor contribution to CSA1 in coupling repair to transcription.
NMSNP1.6833309	AT1G19770	Member of a family of proteins related to PUP1, a purine transporter. May be involved in the transport of purine and purine derivatives such as cytokinins
MP_68	AT1G19850	Encodes a transcription factor (IAA24) mediating embryo axis formation and vascular development. Similar to AUXIN RESPONSIVE FACTOR 1 (ARF1) shown to bind to auxin responsive elements (AREs), and to the maize transcriptional activator VIVIPAROUS 1( VP1).
MASC07242	AT1G20010	TUB5 (TUBULIN BETA-5 CHAIN)
NMSNP1.6941245	AT1G20015	snoRNA;
NMSNP1.7096171	AT1G20480	AMP-dependent synthetase and ligase family protein
MASC1	AT1G20950	Phosphofructokinase family protein
MASC2	AT1G21410	AtSKP2;1 is a homolog of human SKP2, the human F-box protein that recruits E2F1. Contains an F-box motif at the N-terminal region and a C-terminal Leu-rich repeat domain. Forms part of an E3-ubiquitin-ligase SCF (Skp1, cullin, F-box) complex and recruits phosphorylated AtE2Fc, a transcriptional factor that might play a role in cell division and during the transition from skotomorphogenesis to pho…
NMSNP1.7672828	AT1G21860	SKU5 similar 7;
NMSNP1.7735482	AT1G21980	Type I phosphatidylinositol-4-phosphate 5-kinase. Preferentially phosphorylates PtdIns4P. Induced by water stress and abscisic acid in Arabidopsis thaliana.
GI_123	ND	ND
GI_511	ND	ND
GI_2067	AT1G22770	Together with CONSTANTS (CO) and FLOWERING LOCUS T (FT), GIGANTEA promotes flowering under long days in a circadian clock-controlled flowering pathway
GI_2186	AT1G22770	Together with CONSTANTS (CO) and FLOWERING LOCUS T (FT), GIGANTEA promotes flowering under long days in a circadian clock-controlled flowering pathway
GI_5292	AT1G22770	Together with CONSTANTS (CO) and FLOWERING LOCUS T (FT), GIGANTEA promotes flowering under long days in a circadian clock-controlled flowering pathway
BKN923	AT1G23710	hypothetical protein (DUF1645)
PFT1_6609	AT1G25540	Encodes a nuclear protein that acts in a phyB pathway (but downstream of phyB) and induces flowering in response to suboptimal light conditions.
PFT1_5341	AT1G25540	Encodes a nuclear protein that acts in a phyB pathway (but downstream of phyB) and induces flowering in response to suboptimal light conditions.
PFT1_3782	AT1G25540	Encodes a nuclear protein that acts in a phyB pathway (but downstream of phyB) and induces flowering in response to suboptimal light conditions.
PFT1_2195	AT1G25540	Encodes a nuclear protein that acts in a phyB pathway (but downstream of phyB) and induces flowering in response to suboptimal light conditions.
PFT1_1656	AT1G25540	Encodes a nuclear protein that acts in a phyB pathway (but downstream of phyB) and induces flowering in response to suboptimal light conditions.
PFT1_1066	AT1G25540	Encodes a nuclear protein that acts in a phyB pathway (but downstream of phyB) and induces flowering in response to suboptimal light conditions.
CAL_454	AT1G26310	Floral homeotic gene encoding a MADS domain protein homologous to AP1.
SGCSNP17579	ND	ND
MASC05303	ND	ND
MASC00393	AT1G27400	Ribosomal protein L22p/L17e family protein
MASC04947	AT1G27595	Encodes a protein of unknown function containing a Symplekin C domain that is involved in negative regulation of glucose response. Mutants show increased sensitivity to glucose with a variety of assays.
NMSNP1.9973291	AT1G28400	GATA zinc finger protein;
MN1_10095364	AT1G28815	hypothetical protein
MN1_10176455	AT1G29120	Hydrolase-like protein family
MN1_10423523	AT1G29760	Membrane protein involved in lipid droplet biogenesis primarily in pollen. The interaction motif on SEIPIN2 for VAP27-1 is restricted to the N-terminal 30 amino acids that contain an FFAT motif.
MN1_10423673	AT1G29760	Membrane protein involved in lipid droplet biogenesis primarily in pollen. The interaction motif on SEIPIN2 for VAP27-1 is restricted to the N-terminal 30 amino acids that contain an FFAT motif.
MN1_10547598	AT1G30070	Possibly involved in response to heat stress since highly correlated based on differential expression with AT1G54050 (HSP17.4B), AT1G74310 (HSP101), AT2G20560 (DNAJ), AT3G12580 (HSP70-4),
NMSNP1.10720273	AT1G30370	Encodes a mitochondria-localized class III phospholipase A1 that plays a role in seed viability.
MN1_10841443	ND	ND
MN1_10983877	ND	ND
NMSNP1.11037297	AT1G30950	Required for the proper identity of the floral meristem. Involved in establishing the whorled pattern of floral organs, in the control of specification of the floral meristem, and in the activation of APETALA3 and PISTILLATA. UFO is found at the AP3 promoter in a LFY-dependent manner, suggesting that it works with LFY to regulate AP3 expression. UFO may also promote the ubiquitylation of LFY.
MASC03534	AT1G30960	Ortholog of ERA (E. coli RAS-like protein)-related GTPase (ERG). Mitochondrial protein that associates with 18sRNA. Heterozygous mutants segregate for embryo lethality inherited as a sporphytic maternal effect. Increased ROS in the mutant ovule suggests a heritable mitochondrial defect results in lethality.
MASC02650	AT1G31040	ORE15 is a nuclear localized member of the PLATZ family of transcription factors. Based on over expression and loss of function phenotypes, ORE15 functions in regulation of leaf cell proliferation and senescence
MN1_11160016	AT1G31230	Encodes a bifunctional aspartate kinase/homoserine dehydrogenase. These two activities catalyze the first and the third steps toward the synthesis of the essential amino acids threonine, isoleucine and methionin
MN1_11159773	AT1G31230	Encodes a bifunctional aspartate kinase/homoserine dehydrogenase. These two activities catalyze the first and the third steps toward the synthesis of the essential amino acids threonine, isoleucine and methionin
MASC01991	AT1G31330	Encodes subunit F of photosystem I. Recruited by PBF8 into PSI core subcomplex I. Its integration facilitates PsaA, PsaB, PsaE, and PsaF assembly
NMSNP1.11399885	AT1G31810	Encodes the Type II Arabidopsis formin14. Interacts with microtubules and microfilaments to regulate cell division
FRL2_2232	AT1G31814	Family member of FRI-related genes that is required for the winter-annual habit. Genbank accession BK004885. The functional FRL2-Ler allele is the major FRI-related gene required for FRI-mediated late flowering.
MN1_11466199	AT1G31930	Encodes XLG3 (extra-large G protein 3) that shows significant similarity to the G protein alpha subunit in its C terminal region. Involved in the regulation of root morphological and growth responses.
MN1_11553514	AT1G32120	serine/threonine-protein phosphatase 7 long form-like protein
MN1_11655695	AT1G32320	member of MAP Kinase Kinase
MN1_11850148	AT1G32750	This gene is predicted to encode a histone acetyltransferase. Five lines with RNAi constructs directed against HAF1 grow normally and can produce root calli, but have defects in agrobacterium-mediated transformation.
MN1_12093546	AT1G33360	Encodes ClpX3, a subunit of the Clp protease complex
MASC00317	AT1G33680	KH domain-containing protein
PERL0107626	AT1G34550	transmembrane protein (DUF616)
MN1_12892627	AT1G35190	2-oxoglutarate (2OG) and Fe(II)-dependent oxygenase superfamily protein
MN1_13090360	ND	ND
SGCSNP10165	ND	ND
MASC03490	AT1G35700	pseudogene of ubiquitin-conjugating enzyme 11
MN1_13541819	AT1G36160	Encodes acetyl-CoA carboxylase. Mutant displays uncoordinated cell divisions which are enhanced by cytokinins. Mutant also has aberrant organization of the apical region in the embryo and abnormal root and shoot development and is deficient in freezing tolerance after cold acclimation. Essential for very long chain fatty acid elongation. The mRNA is cell-to-cell mobile.
MN1_13671674	AT1G36310	T-RNA methyltransferase involved in wobble uridine modifications.
MASC02571	AT1G36620	transposable_element_gene;(source:Araport11);copia-like retrotransposon family, has a 3.6e-54 P-value blast match to GB:CAA72989 open reading frame 1 (Ty1_Copia-element)
MASC02577	AT1G36620	transposable_element_gene;(source:Araport11);copia-like retrotransposon family, has a 3.6e-54 P-value blast match to GB:CAA72989 open reading frame 1 (Ty1_Copia-element)
MN1_14162893	AT1G37130	Identified as a mutant resistant to chlorate. Encodes nitrate reductase structural gene. Involved in nitrate assimilation. Has nitrate reductase activity. Up-regulated by the fungus P. indica. Binds transcription factor At2g35940.
PERL0126101	AT1G40083	hypothetical protein
PERL0126888	ND	ND
PERL0128810	ND	ND
MASC04128	AT1G42470	Patched family protein
NMSNP1.15977186	AT1G42540	Encodes a member of a putative ligand-gated ion channel subunit family. Amino-acid-dependent activation of this channel and systemic responses require a functional ligand-binding domain.
MASC03083	AT1G42970	Encodes chloroplast localized glyceraldehyde-3-phosphate dehydrogenase that can use both NADH and NADPH to reduce 1,3-diphosphate glycerate. It forms A2B2 heterotetramers with GapA forms of the GADPH enzyme. These complexes are active in the light under reducing conditions, but show reduced NADPH-dependent activity in response to oxidized thioredoxins and increased NAD(H)/NADP(H) ratios due to th…
PERL0132168	AT1G42980	Actin-binding FH2 (formin homology 2) family protein;
PERL0133385	ND	ND
MASC04211	AT1G43886	transposable_element_gene;(source:Araport11);copia-like retrotransposon family, has a 5.3e-165 P-value blast match to GB:AAA57005 Hopscotch polyprotein (Ty1_Copia-element)
MASC06784	AT1G44575	Encoding PSII-S (CP22), a ubiquitous pigment-binding protein associated with photosystem II (PSII) of land plants. Involved in nonphotochemical quenching rather than in photosynthesis. Mutant has a normal violaxanthin cycle but has a limited capacity of quenching singlet excited chlorophylls and is tolerant to lipid peroxidation.
MN1_16874540	AT1G44575	Encoding PSII-S (CP22), a ubiquitous pigment-binding protein associated with photosystem II (PSII) of land plants. Involved in nonphotochemical quenching rather than in photosynthesis. Mutant has a normal violaxanthin cycle but has a limited capacity of quenching singlet excited chlorophylls and is tolerant to lipid peroxidation.
MN1_17151137	AT1G45231	Encodes a trimethylguanosine synthase that is required for chilling tolerance. tgs1 mutant have a striking chilling sensitive phenotype in which leaf and flower development are dramatically disrupted after long-term chilling treatment.
MN1_17181992	AT1G45474	Encodes a component of the light harvesting complex of photosystem I.
PERL0147872	AT1G47565	retrotransposon gag protein, contains Pfam:PF03732 Retrotransposon gag protein
MN1_17682799	AT1G47950	transposable_element_gene;(source:Araport11);copia-like retrotransposon family
MN1_17880459	AT1G48370	Arabidopsis thaliana metal-nicotianamine transporter YSL4
MN1_18040860	AT1G48760	Encodes the putative delta subunit of the AP(adaptor protein)-3 complex and plays a role in vacuolar function.
MN1_18232105	AT1G49270	Encodes a member of the proline-rich extensin-like receptor kinase (PERK) family. This family consists of 15 predicted receptor kinases
MN1_18632912	AT1G50300	TBP-associated factor 15
MN1_18633081	AT1G50300	TBP-associated factor 15
MASC00545	AT1G51140	Encodes a basic helix-loop-helix-type transcription factor involved in photoperiodism flowering. Binds to the E-box cis-element in the CONSTANS (CO) promoter to regulate flowering. Interacts with CFL1 and along with CFLAP2 negatively regulates cuticle development.
MN1_19400778	AT1G52120	Mannose-binding lectin superfamily protein
MASC00855	AT1G52190	Encodes a low affinity nitrate transporter that is expressed in the plasma membrane and found in the phloem of the major veins of leaves. It is responsible for nitrate redistribution to young leaves.
MN1_19506032	AT1G52360	Part of Coat Protein Complexes (COPs). The presence of β prime 1-COP and β prime 2-COP is required for female and male gametophyte development.
MN1_19519292	AT1G52400	encodes a member of glycosyl hydrolase family 1, located in inducible ER bodies which were formed after wounding, required in inducible ER body formation The mRNA is cell-to-cell mobile.
MN1_19782301	AT1G53070	Legume lectin family protein
MN1_19782567	AT1G53070	Legume lectin family protein
MASC03754	AT1G53645	hydroxyproline-rich glycoprotein family protein
MASC01983	AT1G53910	Encodes a member of the ERF (ethylene response factor) subfamily B-2 of ERF/AP2 transcription factor family (RAP2.12)
MN1_20174828	AT1G54040	Epithiospecifier protein, interacts with WRKY53. Involved in pathogen resistance and leaf senescence
NMSNP1.20175347	AT1G54040	Epithiospecifier protein, interacts with WRKY53. Involved in pathogen resistance and leaf senescence
MASC00497	AT1G54410	Encodes a KS-type dehydrin can reduce the formation of reactive oxygen species (ROS) from Cu
PERL0172350	AT1G54490	Involved in the ethylene response. XRN4 does not appear to regulate ethylene signaling via an RNA-INDUCED SILENCING COMPLEX-based RNA silencing mechanism but acts by independent means
PERL0173191	AT1G54985	pseudogene of receptor like protein 13
PERL0174281	AT1G55390	Cysteine/Histidine-rich C1 domain family protein
MASC03676	ND	ND
MASC00513	ND	ND
MASC07288	AT1G56070	Encodes a translation elongation factor 2-like protein that is involved in cold-induced translation.
MN1_21079881	AT1G56290	CwfJ-like family protein
MN1_21080288	AT1G56290	CwfJ-like family protein
MASC00290	AT1G56430	Encodes a protein with nicotianamine synthase activity
MASC07198	AT1G57720	Translation elongation factor EF1B, gamma chain
NMSNP1.21401093	AT1G57770	Oxidoreductase located in the chloroplast
NMSNP1.21401646	AT1G57770	Oxidoreductase located in the chloroplast
MN1_21669171	AT1G58350	Putative serine esterase family protein;
MN1_21669564	AT1G58350	Putative serine esterase family protein;
MN1_21908389	AT1G59620	Encodes CW9
MN1_21944762	AT1G59720	Pentatricopeptide Repeat Protein containing the DYW motif. Required for editing of multiple plastid transcripts. Endonuclease activity.
NMSNP1.22283511	AT1G60470	Predicted to encode a galactinol synthase.
MASC04170	AT1G60490	Encodes a phosphatidylinositol 3-kinase that is expressed in most plant tissues. Defects in VPS34 affect a number of cellular processes.
MASC02598	AT1G60490	Encodes a phosphatidylinositol 3-kinase that is expressed in most plant tissues. Defects in VPS34 affect a number of cellular processes.
MN1_22354107	AT1G60690	NAD(P)-linked oxidoreductase superfamily protein
NMSNP1.22388154	AT1G60800	Encodes one of a group of LRR-RLKs, designated as CLAVATA3 INSENSITIVE RECEPTOR KINASES (CIKs), that act as co-receptors and have essential roles in regulating CLV3-mediated stem cell homeostasis
MN1_22971216	AT1G62130	AAA-type ATPase family protein;
MN1_23077276	ND	ND
MN1_23270514	AT1G62830	Encodes a homolog of human Lysine-Specific Demethylase1. Involved in H3K4 methylation of target genes including the flowering time loci FLC and FWA.
MN1_23270852	AT1G62830	Encodes a homolog of human Lysine-Specific Demethylase1. Involved in H3K4 methylation of target genes including the flowering time loci FLC and FWA.
MN1_23474588	AT1G63280	Serine protease inhibitor (SERPIN) family protein;
MN1_23820732	AT1G64170	member of Putative Na+/H+ antiporter family
MN1_23893336	ND	ND
MASC03447	AT1G64680	Encodes a carotenoid isomerase with multi-substrate specificity and has a characteristic preference towards the catalysation of cis/cis interconversion of carotenoids. Located in chloroplast, high expression in mature leaf.
MN1_24322296	AT1G65450	Contains dual transcription units and alternative splicing that could rescue the sterility defect of glc mutants. Shares homology to BAHD (for BEAT, AHCT, HCBT, and DAT) acyl-transferases. Functions in double fertilization
FT_585	ND	ND
FT_1643	AT1G65480	FT (FLOWERING LOCUS T). FT, together with LFY, promotes flowering and is antagonistic with its homologous gene, TERMINAL FLOWER1 (TFL1). Together with TSF, it plays an antagonistic role to TFL1 in the determination of inflorescence meristem identity. FT is expressed in leaves and is induced by long day treatment. Either the FT mRNA or protein is translocated to the shoot apex where it induces its…
FT_2940	AT1G65480	FT (FLOWERING LOCUS T). FT, together with LFY, promotes flowering and is antagonistic with its homologous gene, TERMINAL FLOWER1 (TFL1). Together with TSF, it plays an antagonistic role to TFL1 in the determination of inflorescence meristem identity. FT is expressed in leaves and is induced by long day treatment. Either the FT mRNA or protein is translocated to the shoot apex where it induces its…
FT_3485	AT1G65480	FT (FLOWERING LOCUS T). FT, together with LFY, promotes flowering and is antagonistic with its homologous gene, TERMINAL FLOWER1 (TFL1). Together with TSF, it plays an antagonistic role to TFL1 in the determination of inflorescence meristem identity. FT is expressed in leaves and is induced by long day treatment. Either the FT mRNA or protein is translocated to the shoot apex where it induces its…
NMSNP1.24396180	AT1G65610	Six-hairpin glycosidases superfamily protein;
MN1_24468414	AT1G65780	P-loop containing nucleoside triphosphate hydrolases superfamily protein;
NMSNP1.24526295	AT1G65910	NAC domain containing protein 28
MN1_24694673	AT1G66245	hypothetical protein
NMSNP1.24738247	AT1G66340	Similar to prokaryote sensory transduction proteins. Contains a histidine kinase and a response regulator domain. Homodimer. Membrane component. Binds ethylene. Mutations affect ethylene binding and metabolism of other plant hormones such as auxin, cytokinins, ABA and gibberellic acid
RGL1_1171	AT1G66350	Negative regulator of GA responses, member of GRAS family of transcription factors. Also belongs to the DELLA proteins that restrain the cell proliferation and expansion that drives plant growth. RGL1 may be involved in reducing ROS accumulation in response to stress by up-regulating the transcription of superoxide dismutases.
RGL1_1511	AT1G66350	Negative regulator of GA responses, member of GRAS family of transcription factors. Also belongs to the DELLA proteins that restrain the cell proliferation and expansion that drives plant growth. RGL1 may be involved in reducing ROS accumulation in response to stress by up-regulating the transcription of superoxide dismutases.
MN1_24795166	AT1G66460	Protein kinase superfamily protein
SGCSNP10530	ND	ND
MN1_25375953	AT1G67690	Zincin-like metalloproteases family protein;
MN1_25487722	AT1G67960	POD1 is involved in pollen tube guidence and early embryo patterning
FKF1_447	ND	ND
FKF1_606	AT1G68050	Encodes FKF1, a flavin-binding kelch repeat F box protein, is clock-controlled, regulates transition to flowering. Forms a complex with GI on the CO promoter to regulate CO expression.
FKF1_2281	ND	ND
MASC00557	ND	ND
PERL0234167	ND	ND
PERL0235052	ND	ND
PERL0236029	ND	ND
MN1_26278413	AT1G69800	Cystathionine beta-synthase (CBS) protein;
MASC00516	AT1G70100	neurofilament heavy protein
MASC03684	AT1G70220	RNA-processing, Lsm domain-containing protein;
MN1_26454394	AT1G70230	Encodes a member of the TBL (TRICHOME BIREFRINGENCE-LIKE) gene family containing a plant-specific DUF231 (domain of unknown function) domain. A putative xyloglucan O-acetyltransferase
MASC02946	AT1G70330	encodes an adenosine transporter that catalyze a proton-dependent adenosine transport. The mRNA is cell-to-cell mobile.
NMSNP1.26685638	AT1G70750	Lipid droplet (LD) localized; involved in movement of LDs in association with myosin XIK?LDs.
MN1_26787727	AT1G71010	Encodes a protein that is predicted to act as a phosphatidylinositol-3P 5-kinase, but, because it lacks a FYVE domain, it is unlikely to be efficiently targeted to membranes containing the proposed phosphatidylinositol-3P substrate. Therefore, its molecular function remains unknown. The mRNA is cell-to-cell mobile.
MN1_26795231	AT1G71020	Encodes a nuclear localized plant U-Box protein that interacts with MYC2 and regulates its stability by acting as an E3 ubiquitin ligase and polyubiquitinating MYC2. By this mechanism, it targets MYC2 for destruction thereby affecting JA signaling
MASC00553	AT1G71030	Encodes a putative myb family transcription factor. In contrast to most other myb-like proteins its myb domain consists of a single repeat. A proline-rich region potentially involved in transactivation is found in the C-terminal part of the protein. Its transcript accumulates mainly in leaves.
NMSNP1.26894598	AT1G71350	eukaryotic translation initiation factor SUI1 family protein
MASC02765	AT1G71696	Encodes a Putative Zn2+ carboxypeptidase, 4 splice variants have been identified but not characterized for different functions and/or expression patterns.SOL1 isolated as a suppressor of root- specific overexpression of CLE19, a clavata3 like gene. sol1 partially suppresses the short root phenotype caused by CLE19 overexpression.
MN1_26993261	AT1G71750	Encodes a protein with hypoxanthine-guanine-phosphoribosyltransferase activity. Unlike some related enzymes, it does not appear to act on xanthine in vitro. The enzyme catalyzes reactions occurring in both directions, but appears to prefer acting on guanine, followed by hypoxanthine, in vitro. The enzyme is likely to function in purine salvage pathways and appears to be important for seed germina…
MN1_27251404	AT1G72390	nuclear receptor coactivator
MN1_27291170	AT1G72480	Lung seven transmembrane receptor family member.
MN1_27650077	AT1G73540	NUDIX phosphatase; involved in Inositol pyrophosphate (PP-InsPs) degradation. PPIP5K, PFA-DSP and NUDT inositol pyrophosphate phosphatases regulate growth and development by collectively shaping plant PP-InsP pools.
MASC00664	AT1G73940	tumor necrosis factor receptor family protein;
NMSNP1.27855784	AT1G74070	Cyclophilin-like peptidyl-prolyl cis-trans isomerase family protein
MASC00850	AT1G74910	KONJAC1 is imilar to sugar pyrophosphorylases but has an insertion of 2 AA in the pyrophosphorylase consensus motif that is highly conserved in GMPPs. It lacks GDP-mannose pyrophosphorylase activity but can simulate the GDP-mannose pyrophosphorylase activity of VTC1
MN1_28190283	AT1G75080	Encodes a positive regulator of the brassinosteroid (BR) signalling pathway that mediates both downstream BR responses and negative feedback regulation of BR biosynthesis. There is evidence for phosphorylation-dependent nucleocytoplasmic shuttling of BZR1. GSK3-like kinases (including BIN2), 14-3-3 proteins, and the phosphatase BSU1 seem to participate in this process. Phosphorylation also appear…
MN1_28408707	AT1G75640	Encodes a Leucine-Rich Repeat Receptor-Like Kinase MUSTACHES (MUS). Regulates stomatal bilateral symmetry. Mutants have abnormally shaped guard cells, absent or skewed stomatal pores.
MN1_28584258	AT1G76160	SKU5 similar 5
MASC02069	AT1G76200	NADH dehydrogenase ubiquinone 1 beta subcomplex subunit
MN1_28666837	AT1G76400	Ribophorin I;
SGCSNP10779	ND	ND
MASC03765	ND	ND
MASC04717	AT1G77120	Catalyzes the reduction of acetaldehyde using NADH as reductant. Requires zinc for activity. Dimer. Anaerobic response polypeptide (ANP). Fermentation. The protein undergoes thiolation following treatment with the oxidant tert-butylhydroperoxide. The mRNA is cell-to-cell mobile
MN1_29326678	AT1G77990	Encodes a low-affinity sulfate transporter.
MN1_29326774	AT1G77990	Encodes a low-affinity sulfate transporter.
NMSNP1.29393465	AT1G78100	F-box family protein;
MASC00675	AT1G78370	Encodes glutathione transferase belonging to the tau class of GSTs
MASC07393	AT1G78380	Encodes a glutathione transferase that is a member of Tau GST gene family. Expression is induced by drought stress, oxidative stress, and high doses of auxin and cytokinin.
MN1_29496859	AT1G78390	Encodes 9-cis-epoxycarotenoid dioxygenase, a key enzyme in the biosynthesis of abscisic acid. The expression of this gene increases during the first 6h of imbibition.
MN1_29612426	ND	ND
MN1_29696345	AT1G78955	Encodes a cyclase that generates predominantly a monocyclic triterpene alcohol. The product is 97% camelliol, 2% achilleol A and 0.2% beta-amyrin. Achilleol is an isomer of camelliol C with a 4-methylenecyclohexanol ring system.
MASC07257	AT1G79260	nitrobindin heme-binding domain protein;
NMSNP1.29898175	AT1G79460	Encodes for a protein with ent-kaurene synthase B activity which catalyzes the second step in the cyclization of GGPP to ent-kaurene in the gibberellins biosynthetic pathway.
MN1_30049220	AT1G79870	Hydroxyphenylpyruvate reductase (HPPR), which catalyzes the reduction of 4-hydroxyphenylpyruvic acid (pHPP) to 4-hydroxyphenyllactic acid (pHPL).
MN1_30116495	AT1G80040	ubiquitin system component Cue
MN1_30214313	AT1G80360	Encodes a methionine-specific aminotransferase that uses the ethylene biosynthetic intermediate methionine as an amino donor and the auxin biosynthetic intermediate indole-3-pyruvic acid as an amino acceptor to produce L-tryptophan and 2-oxo-4-methylthiobutyric acid
MN1_30312456	ND	ND
MN1_30312683	ND	ND
MASC02050	AT1G80650	RNaseIII-like protein which suppresses siRNA biogenesis in pollen.
MASC09206	AT1G80745	Transcription factor TFIIIC, tau55-related protein;
MASC00542	AT1G80840	Pathogen-induced transcription factor. Binds W-box sequences in vitro. Forms protein complexes with itself and with WRKY40 and WRKY60

## Sheet: Hoja2
AT1G11690.1
AT1G11684.1
