# Supplementary material for: Mapping Quantitative Trait Loci in Arabidopsis MAGIC Lines Uncovers Hormone-Responsive Genes Controlling Adventitious Root Development
Source: Plants (Basel). 2025 May 22;14(11):1574. doi: 10.3390/plants14111574 (PMC12157790; doi:10.3390/plants14111574)
Supplement: Supplementary file 1 [file plants-14-01574-s001.zip › Table_S5_SNPs_ TOR.csv]

Variant ID	vf	Location	Chr: bp	vf_allele	Alleles	Class	Source	Evidence	Clin. Sig.	Conseq. Type	AA	AA coord	AA coord	sift_sort	sift_class	SIFT	Transcript
tmp_1_18522050_T_A	1883630	1:18522050	1:18522050	A	T/A	SNP	The 1001 Genomes Project			downstream gene variant					-		AT1G50030.1
ENSVATH01333050	1883631	1:18522056	1:18522056	T	C/T	SNP	The 1001 Genomes Project			downstream gene variant					-		AT1G50030.1
ENSVATH15318352	1883632	1:18522060	1:18522060-18522063	-	TGCT/-	deletion	The 1001 Genomes Project			downstream gene variant					-		AT1G50030.1
ENSVATH01333051	1883633	1:18522062	1:18522062	T	C/T	SNP	The 1001 Genomes Project			downstream gene variant					-		AT1G50030.1
ENSVATH01333052	1883634	1:18522064	1:18522064	G	C/G	SNP	The 1001 Genomes Project			downstream gene variant					-		AT1G50030.1
ENSVATH00090683	1883635	1:18522068	1:18522068	A	C/A	SNP	The 1001 Genomes Project			downstream gene variant					-		AT1G50030.1
ENSVATH14274958	1883636	1:18522072	1:18522072	A	G/A	SNP	The 1001 Genomes Project			downstream gene variant					-		AT1G50030.1
ENSVATH00090684	1883637	1:18522081	1:18522081	C	T/C	SNP	The 1001 Genomes Project			downstream gene variant					-		AT1G50030.1
tmp_1_18522087_G_A	1883638	1:18522087	1:18522087	A	G/A	SNP	The 1001 Genomes Project			downstream gene variant					-		AT1G50030.1
ENSVATH14274959	1883639	1:18522119	1:18522119	T	A/T	SNP	The 1001 Genomes Project			downstream gene variant					-		AT1G50030.1
ENSVATH04920168	1883640	1:18522135	1:18522135	G	C/G	SNP	The 1001 Genomes Project			downstream gene variant					-		AT1G50030.1
ENSVATH04920169	1883641	1:18522138	1:18522138	A	C/A	SNP	The 1001 Genomes Project			downstream gene variant					-		AT1G50030.1
ENSVATH01333053	1883642	1:18522143	1:18522143	C	T/C	SNP	The 1001 Genomes Project			downstream gene variant					-		AT1G50030.1
ENSVATH01333054	1883643	1:18522146	1:18522146	A	T/A	SNP	The 1001 Genomes Project			downstream gene variant					-		AT1G50030.1
ENSVATH01333055	1883644	1:18522165	1:18522165	A	G/A	SNP	The 1001 Genomes Project			downstream gene variant					-		AT1G50030.1
tmp_1_18522167_C_A	1883645	1:18522167	1:18522167	A	C/A	SNP	The 1001 Genomes Project			downstream gene variant					-		AT1G50030.1
ENSVATH01333056	1883646	1:18522182	1:18522182	T	A/T	SNP	The 1001 Genomes Project			downstream gene variant					-		AT1G50030.1
ENSVATH04920170	1883647	1:18522184	1:18522184	AA	A/AA/-	sequence alteration	The 1001 Genomes Project			downstream gene variant					-		AT1G50030.1
ENSVATH04920170	1883647	1:18522184	1:18522184	-	A/AA/-	sequence alteration	The 1001 Genomes Project			downstream gene variant					-		AT1G50030.1
tmp_1_18522184_A_T	1883648	1:18522184	1:18522184	T	A/T	SNP	The 1001 Genomes Project			downstream gene variant					-		AT1G50030.1
tmp_1_18522195_A_C	1883649	1:18522195	1:18522195	C	A/C	SNP	The 1001 Genomes Project			downstream gene variant					-		AT1G50030.1
tmp_1_18522210_CAA_AAA,C	1883650	1:18522210	1:18522210-18522212	AAA	CAA/AAA/C	indel	The 1001 Genomes Project			downstream gene variant					-		AT1G50030.1
tmp_1_18522210_CAA_AAA,C	1883650	1:18522210	1:18522210-18522212	C	CAA/AAA/C	indel	The 1001 Genomes Project			downstream gene variant					-		AT1G50030.1
ENSVATH04920171	1883651	1:18522213	1:18522213	T	A/T	SNP	The 1001 Genomes Project			downstream gene variant					-		AT1G50030.1
tmp_1_18522215_A_T,C	1883652	1:18522215	1:18522215	T	A/T/C	SNP	The 1001 Genomes Project			downstream gene variant					-		AT1G50030.1
tmp_1_18522215_A_T,C	1883652	1:18522215	1:18522215	C	A/T/C	SNP	The 1001 Genomes Project			downstream gene variant					-		AT1G50030.1
ENSVATH09338355	1883653	1:18522218	1:18522218	T	A/T	SNP	The 1001 Genomes Project			downstream gene variant					-		AT1G50030.1
ENSVATH09338356	1883654	1:18522219	1:18522219	T	A/T/C	SNP	The 1001 Genomes Project			downstream gene variant					-		AT1G50030.1
ENSVATH09338356	1883654	1:18522219	1:18522219	C	A/T/C	SNP	The 1001 Genomes Project			downstream gene variant					-		AT1G50030.1
ENSVATH15187535	1883655	1:18522220	1:18522220	T	A/T	SNP	The 1001 Genomes Project			downstream gene variant					-		AT1G50030.1
ENSVATH10347170	1883656	1:18522221	1:18522221-18522222	AA	TA/AA/TAA/T	indel	The 1001 Genomes Project			downstream gene variant					-		AT1G50030.1
ENSVATH10347170	1883656	1:18522221	1:18522221-18522222	TAA	TA/AA/TAA/T	indel	The 1001 Genomes Project			downstream gene variant					-		AT1G50030.1
ENSVATH10347170	1883656	1:18522221	1:18522221-18522222	T	TA/AA/TAA/T	indel	The 1001 Genomes Project			downstream gene variant					-		AT1G50030.1
tmp_1_18522222_A_T,AG	1883657	1:18522222	1:18522222	T	A/T/AG	indel	The 1001 Genomes Project			downstream gene variant					-		AT1G50030.1
tmp_1_18522222_A_T,AG	1883657	1:18522222	1:18522222	AG	A/T/AG	indel	The 1001 Genomes Project			downstream gene variant					-		AT1G50030.1
ENSVATH13473417	1883658	1:18522224	1:18522224	C	A/C	SNP	The 1001 Genomes Project			downstream gene variant					-		AT1G50030.1
ENSVATH09915702	1883659	1:18522225	1: between 18522225 & 18522226	C	-/C	insertion	The 1001 Genomes Project			downstream gene variant					-		AT1G50030.1
ENSVATH08673872	1883660	1:18522226	1:18522226	T	A/T	SNP	The 1001 Genomes Project			downstream gene variant					-		AT1G50030.1
ENSVATH04920172	1883661	1:18522229	1:18522229	A	T/A	SNP	The 1001 Genomes Project			downstream gene variant					-		AT1G50030.1
ENSVATH04920173	1883662	1:18522242	1:18522242	C	A/C	SNP	The 1001 Genomes Project			downstream gene variant					-		AT1G50030.1
ENSVATH04920174	1883663	1:18522244	1:18522244	C	T/C	SNP	The 1001 Genomes Project			downstream gene variant					-		AT1G50030.1
ENSVATH04920175	1883664	1:18522245	1:18522245	T	A/T	SNP	The 1001 Genomes Project			downstream gene variant					-		AT1G50030.1
ENSVATH13473421	1883665	1:18522256	1:18522256	A	T/A	SNP	The 1001 Genomes Project			3 prime UTR variant					-		AT1G50030.1
ENSVATH04920176	1883666	1:18522269	1:18522269	C	A/C	SNP	The 1001 Genomes Project			3 prime UTR variant					-		AT1G50030.1
ENSVATH04920177	1883667	1:18522277	1:18522277	T	C/T	SNP	The 1001 Genomes Project			3 prime UTR variant					-		AT1G50030.1
tmp_1_18522289_CGG_C	1883668	1:18522290	1:18522290-18522291	-	GG/-	deletion	The 1001 Genomes Project			3 prime UTR variant					-		AT1G50030.1
tmp_1_18522292_AAACATGTTTC_A	1883669	1:18522293	1:18522293-18522302	-	AACATGTTTC/-	deletion	The 1001 Genomes Project			3 prime UTR variant					-		AT1G50030.1
tmp_1_18522302_C_A	1883670	1:18522302	1:18522302	A	C/A	SNP	The 1001 Genomes Project			3 prime UTR variant					-		AT1G50030.1
tmp_1_18522308_A_T	1883671	1:18522308	1:18522308	T	A/T	SNP	The 1001 Genomes Project			3 prime UTR variant					-		AT1G50030.1
tmp_1_18522318_CATATTCCAAT_C	1883672	1:18522319	1:18522319-18522328	-	ATATTCCAAT/-	deletion	The 1001 Genomes Project			3 prime UTR variant					-		AT1G50030.1
ENSVATH01333060	1883673	1:18522333	1:18522333	A	T/A	SNP	The 1001 Genomes Project			3 prime UTR variant					-		AT1G50030.1
tmp_1_18522356_C_G	1883674	1:18522356	1:18522356	G	C/G	SNP	The 1001 Genomes Project			3 prime UTR variant					-		AT1G50030.1
tmp_1_18522357_A_G	1883675	1:18522357	1:18522357	G	A/G	SNP	The 1001 Genomes Project			3 prime UTR variant					-		AT1G50030.1
ENSVATH14274963	1883676	1:18522363	1:18522363	T	C/T	SNP	The 1001 Genomes Project			3 prime UTR variant					-		AT1G50030.1
ENSVATH13473435	1883677	1:18522365	1:18522365	A	C/A	SNP	The 1001 Genomes Project			3 prime UTR variant					-		AT1G50030.1
ENSVATH09915704	1883678	1:18522368	1:18522368-18522370	-	TCT/-	deletion	The 1001 Genomes Project			3 prime UTR variant					-		AT1G50030.1
ENSVATH13473436	1883679	1:18522383	1:18522383	A	T/A	SNP	The 1001 Genomes Project			3 prime UTR variant					-		AT1G50030.1
ENSVATH15187540	1883680	1:18522393	1:18522393	-	C/-	deletion	The 1001 Genomes Project			3 prime UTR variant					-		AT1G50030.1
ENSVATH13473437	1883681	1:18522396	1:18522396	A	T/A	SNP	The 1001 Genomes Project			3 prime UTR variant					-		AT1G50030.1
tmp_1_18522401_T_A	1883682	1:18522401	1:18522401	A	T/A	SNP	The 1001 Genomes Project			3 prime UTR variant					-		AT1G50030.1
tmp_1_18522408_A_T	1883683	1:18522408	1:18522408	T	A/T	SNP	The 1001 Genomes Project			3 prime UTR variant					-		AT1G50030.1
ENSVATH13473438	1883684	1:18522415	1:18522415	A	G/A	SNP	The 1001 Genomes Project			3 prime UTR variant					-		AT1G50030.1
ENSVATH13473439	1883685	1:18522422	1:18522422	G	A/G	SNP	The 1001 Genomes Project			3 prime UTR variant					-		AT1G50030.1
tmp_1_18522434_T_C	1883686	1:18522434	1:18522434	C	T/C	SNP	The 1001 Genomes Project			3 prime UTR variant					-		AT1G50030.1
ENSVATH01333062	1883687	1:18522456	1:18522456	A	C/A	SNP	The 1001 Genomes Project			3 prime UTR variant					-		AT1G50030.1
ENSVATH04920179	1883688	1:18522469	1:18522469	A	C/A	SNP	The 1001 Genomes Project			3 prime UTR variant					-		AT1G50030.1
ENSVATH04920180	1883689	1:18522479	1:18522479	G	A/G	SNP	The 1001 Genomes Project			3 prime UTR variant					-		AT1G50030.1
tmp_1_18522483_C_T	1883690	1:18522483	1:18522483	T	C/T	SNP	The 1001 Genomes Project			3 prime UTR variant					-		AT1G50030.1
ENSVATH14274964	1883691	1:18522492	1:18522492	T	A/T	SNP	The 1001 Genomes Project			3 prime UTR variant					-		AT1G50030.1
ENSVATH13473440	1883692	1:18522495	1:18522495	A	C/A	SNP	The 1001 Genomes Project			3 prime UTR variant					-		AT1G50030.1
tmp_1_18522535_C_A	1883693	1:18522535	1:18522535	A	C/A	SNP	The 1001 Genomes Project			3 prime UTR variant					-		AT1G50030.1
tmp_1_18522546_A_C	1883694	1:18522546	1:18522546	C	A/C	SNP	The 1001 Genomes Project			3 prime UTR variant					-		AT1G50030.1
tmp_1_18522549_G_A	1883695	1:18522549	1:18522549	A	G/A	SNP	The 1001 Genomes Project			3 prime UTR variant					-		AT1G50030.1
tmp_1_18522556_T_C	1883696	1:18522556	1:18522556	C	T/C	SNP	The 1001 Genomes Project			3 prime UTR variant					-		AT1G50030.1
tmp_1_18522585_T_TA	1883697	1:18522585	1: between 18522585 & 18522586	A	-/A	insertion	The 1001 Genomes Project			3 prime UTR variant					-		AT1G50030.1
tmp_1_18522593_C_A	1883698	1:18522593	1:18522593	A	C/A	SNP	The 1001 Genomes Project			3 prime UTR variant					-		AT1G50030.1
ENSVATH01333063	1883699	1:18522594	1:18522594	C	T/C	SNP	The 1001 Genomes Project			3 prime UTR variant					-		AT1G50030.1
ENSVATH04920181	1883700	1:18522599	1:18522599	C	A/C	SNP	The 1001 Genomes Project			3 prime UTR variant					-		AT1G50030.1
tmp_1_18522616_A_T	1883701	1:18522616	1:18522616	T	A/T	SNP	The 1001 Genomes Project			3 prime UTR variant					-		AT1G50030.1
ENSVATH01333064	1883702	1:18522648	1:18522648	C	T/C	SNP	The 1001 Genomes Project			splice region variant~intron variant					-		AT1G50030.1
ENSVATH04920182	1883703	1:18522665	1:18522665	T	C/T	SNP	The 1001 Genomes Project			intron variant					-		AT1G50030.1
ENSVATH13473441	1883704	1:18522670	1:18522670	C	A/C	SNP	The 1001 Genomes Project			intron variant					-		AT1G50030.1
ENSVATH04920183	1883705	1:18522675	1:18522675	T	G/T	SNP	The 1001 Genomes Project			intron variant					-		AT1G50030.1
ENSVATH04047344	1883706	1:18522698	1: between 18522698 & 18522699	TATT	-/TATT	insertion	The 1001 Genomes Project			intron variant					-		AT1G50030.1
ENSVATH00090685	1883707	1:18522707	1:18522707	C	G/C	SNP	The 1001 Genomes Project			intron variant					-		AT1G50030.1
ENSVATH04920184	1883708	1:18522710	1:18522710	A	G/A	SNP	The 1001 Genomes Project			intron variant					-		AT1G50030.1
tmp_1_18522728_G_A	1883709	1:18522728	1:18522728	A	G/A	SNP	The 1001 Genomes Project			intron variant					-		AT1G50030.1
ENSVATH00090686	1883710	1:18522765	1:18522765	T	C/T	SNP	The 1001 Genomes Project			synonymous variant	E	2468	2468		-		AT1G50030.1
tmp_1_18522777_G_T	1883711	1:18522777	1:18522777	T	G/T	SNP	The 1001 Genomes Project			synonymous variant	A	2464	2464		-		AT1G50030.1
ENSVATH00090687	1883712	1:18522798	1:18522798	C	A/C	SNP	The 1001 Genomes Project			synonymous variant	V	2457	2457		-		AT1G50030.1
tmp_1_18522850_A_C	1883713	1:18522850	1:18522850	C	A/C	SNP	The 1001 Genomes Project			missense variant	L/R	2440	2440	381	tolerated	0.38	AT1G50030.1
tmp_1_18522879_G_A	1883714	1:18522879	1:18522879	A	G/A	SNP	The 1001 Genomes Project			synonymous variant	S	2430	2430		-		AT1G50030.1
tmp_1_18522913_G_C	1883715	1:18522913	1:18522913	C	G/C	SNP	The 1001 Genomes Project			missense variant	T/R	2419	2419	11	deleterious	0.01	AT1G50030.1
ENSVATH04920185	1883716	1:18522999	1:18522999	C	A/C	SNP	The 1001 Genomes Project			splice region variant~intron variant					-		AT1G50030.1
ENSVATH04047345	1883717	1:18523027	1:18523027	AA	A/AA/-	sequence alteration	The 1001 Genomes Project			intron variant					-		AT1G50030.1
ENSVATH04047345	1883717	1:18523027	1:18523027	-	A/AA/-	sequence alteration	The 1001 Genomes Project			intron variant					-		AT1G50030.1
tmp_1_18523027_A_AT	1883718	1:18523027	1: between 18523027 & 18523028	T	-/T	insertion	The 1001 Genomes Project			intron variant					-		AT1G50030.1
ENSVATH04920186	1883719	1:18523035	1:18523035	A	C/A/T	SNP	The 1001 Genomes Project			intron variant					-		AT1G50030.1
ENSVATH04920186	1883719	1:18523035	1:18523035	T	C/A/T	SNP	The 1001 Genomes Project			intron variant					-		AT1G50030.1
tmp_1_18523038_C_T	1883720	1:18523038	1:18523038	T	C/T	SNP	The 1001 Genomes Project			intron variant					-		AT1G50030.1
ENSVATH01333065	1883721	1:18523042	1:18523042	G	T/G/C	SNP	The 1001 Genomes Project			intron variant					-		AT1G50030.1
ENSVATH01333065	1883721	1:18523042	1:18523042	C	T/G/C	SNP	The 1001 Genomes Project			intron variant					-		AT1G50030.1
tmp_1_18523050_A_G	1883722	1:18523050	1:18523050	G	A/G	SNP	The 1001 Genomes Project			intron variant					-		AT1G50030.1
ENSVATH04920187	1883723	1:18523052	1:18523052	G	A/G	SNP	The 1001 Genomes Project			intron variant					-		AT1G50030.1
tmp_1_18523053_A_C	1883724	1:18523053	1:18523053	C	A/C	SNP	The 1001 Genomes Project			intron variant					-		AT1G50030.1
tmp_1_18523063_A_C	1883725	1:18523063	1:18523063	C	A/C	SNP	The 1001 Genomes Project			intron variant					-		AT1G50030.1
tmp_1_18523119_A_G	1883726	1:18523119	1:18523119	G	A/G	SNP	The 1001 Genomes Project			synonymous variant	P	2378	2378		-		AT1G50030.1
ENSVATH13473442	1883727	1:18523137	1:18523137	A	G/A	SNP	The 1001 Genomes Project			synonymous variant	P	2372	2372		-		AT1G50030.1
ENSVATH04920188	1883728	1:18523139	1:18523139	T	G/T	SNP	The 1001 Genomes Project			missense variant	P/T	2372	2372	621	tolerated	0.62	AT1G50030.1
ENSVATH09915705	1883729	1:18523147	1:18523147-18523149	-	TCT/-	deletion	The 1001 Genomes Project			inframe deletion	ED/D	2368	2368-2369		-		AT1G50030.1
tmp_1_18523155_G_A	1883730	1:18523155	1:18523155	A	G/A	SNP	The 1001 Genomes Project			synonymous variant	D	2366	2366		-		AT1G50030.1
tmp_1_18523180_T_C	1883731	1:18523180	1:18523180	C	T/C	SNP	The 1001 Genomes Project			missense variant	N/S	2358	2358	791	tolerated	0.79	AT1G50030.1
ENSVATH04920189	1883732	1:18523191	1:18523191	A	G/A	SNP	The 1001 Genomes Project			synonymous variant	N	2354	2354		-		AT1G50030.1
ENSVATH01333066	1883733	1:18523209	1:18523209	C	T/C	SNP	The 1001 Genomes Project			synonymous variant	Q	2348	2348		-		AT1G50030.1
tmp_1_18523212_G_A	1883734	1:18523212	1:18523212	A	G/A	SNP	The 1001 Genomes Project			synonymous variant	P	2347	2347		-		AT1G50030.1
tmp_1_18523299_G_A	1883735	1:18523299	1:18523299	A	G/A	SNP	The 1001 Genomes Project			synonymous variant	T	2318	2318		-		AT1G50030.1
tmp_1_18523398_T_C	1883736	1:18523398	1:18523398	C	T/C	SNP	The 1001 Genomes Project			synonymous variant	P	2285	2285		-		AT1G50030.1
ENSVATH13473443	1883737	1:18523409	1:18523409	G	A/G	SNP	The 1001 Genomes Project			splice region variant~intron variant					-		AT1G50030.1
ENSVATH01333067	1883738	1:18523428	1:18523428	T	C/T	SNP	The 1001 Genomes Project			intron variant					-		AT1G50030.1
ENSVATH14274996	1883739	1:18523437	1:18523437	C	T/C	SNP	The 1001 Genomes Project			intron variant					-		AT1G50030.1
ENSVATH04920190	1883740	1:18523566	1:18523566	T	C/T	SNP	The 1001 Genomes Project			splice region variant~intron variant					-		AT1G50030.1
ENSVATH01333068	1883741	1:18523575	1:18523575	G	C/G	SNP	The 1001 Genomes Project			intron variant					-		AT1G50030.1
ENSVATH14274997	1883742	1:18523608	1:18523608	G	A/G	SNP	The 1001 Genomes Project			intron variant					-		AT1G50030.1
tmp_1_18523624_A_T	1883743	1:18523624	1:18523624	T	A/T	SNP	The 1001 Genomes Project			intron variant					-		AT1G50030.1
tmp_1_18523628_C_T	1883744	1:18523628	1:18523628	T	C/T	SNP	The 1001 Genomes Project			intron variant					-		AT1G50030.1
tmp_1_18523644_T_C	1883745	1:18523644	1:18523644	C	T/C	SNP	The 1001 Genomes Project			missense variant	Y/C	2258	2258	41	deleterious	0.04	AT1G50030.1
ENSVATH04920191	1883746	1:18523705	1:18523705	A	G/A	SNP	The 1001 Genomes Project			splice region variant~intron variant					-		AT1G50030.1
tmp_1_18523712_A_C	1883747	1:18523712	1:18523712	C	A/C	SNP	The 1001 Genomes Project			intron variant					-		AT1G50030.1
tmp_1_18523715_A_G	1883748	1:18523715	1:18523715	G	A/G	SNP	The 1001 Genomes Project			intron variant					-		AT1G50030.1
ENSVATH04920192	1883749	1:18523718	1:18523718	A	G/A	SNP	The 1001 Genomes Project			intron variant					-		AT1G50030.1
tmp_1_18523724_AGT_A	1883750	1:18523725	1:18523725-18523726	-	GT/-	deletion	The 1001 Genomes Project			intron variant					-		AT1G50030.1
ENSVATH04920193	1883751	1:18523725	1:18523725	T	G/T/A	SNP	The 1001 Genomes Project			intron variant					-		AT1G50030.1
ENSVATH04920193	1883751	1:18523725	1:18523725	A	G/T/A	SNP	The 1001 Genomes Project			intron variant					-		AT1G50030.1
tmp_1_18523738_G_A	1883752	1:18523738	1:18523738	A	G/A	SNP	The 1001 Genomes Project			intron variant					-		AT1G50030.1
ENSVATH04920194	1883753	1:18523763	1:18523763	T	A/T	SNP	The 1001 Genomes Project			intron variant					-		AT1G50030.1
ENSVATH01333069	1883754	1:18523764	1:18523764	G	T/G/A	SNP	The 1001 Genomes Project			intron variant					-		AT1G50030.1
ENSVATH01333069	1883754	1:18523764	1:18523764	A	T/G/A	SNP	The 1001 Genomes Project			intron variant					-		AT1G50030.1
ENSVATH04920195	1883755	1:18523765	1:18523765	C	T/C	SNP	The 1001 Genomes Project			intron variant					-		AT1G50030.1
tmp_1_18523767_G_C	1883756	1:18523767	1:18523767	C	G/C	SNP	The 1001 Genomes Project			intron variant					-		AT1G50030.1
tmp_1_18524137_G_A	1883757	1:18524137	1:18524137	A	G/A	SNP	The 1001 Genomes Project			intron variant					-		AT1G50030.1
ENSVATH00090688	1883758	1:18524149	1:18524149	A	G/A	SNP	The 1001 Genomes Project			intron variant					-		AT1G50030.1
tmp_1_18524167_C_T	1883759	1:18524167	1:18524167	T	C/T	SNP	The 1001 Genomes Project			intron variant					-		AT1G50030.1
tmp_1_18524231_A_G	1883760	1:18524231	1:18524231	G	A/G	SNP	The 1001 Genomes Project			synonymous variant	H	2157	2157		-		AT1G50030.1
tmp_1_18524377_GAA_AAA,G	1883761	1:18524377	1:18524377-18524379	AAA	GAA/AAA/G	indel	The 1001 Genomes Project			splice region variant~intron variant					-		AT1G50030.1
tmp_1_18524377_GAA_AAA,G	1883761	1:18524377	1:18524377-18524379	G	GAA/AAA/G	indel	The 1001 Genomes Project			splice region variant~intron variant					-		AT1G50030.1
tmp_1_18524383_C_CA	1883762	1:18524383	1: between 18524383 & 18524384	A	-/A	insertion	The 1001 Genomes Project			intron variant					-		AT1G50030.1
ENSVATH01333070	1883763	1:18524403	1:18524403	T	G/T	SNP	The 1001 Genomes Project			intron variant					-		AT1G50030.1
ENSVATH13473455	1883764	1:18524408	1:18524408	C	G/C	SNP	The 1001 Genomes Project			intron variant					-		AT1G50030.1
ENSVATH01333071	1883765	1:18524410	1:18524410	C	T/C	SNP	The 1001 Genomes Project			intron variant					-		AT1G50030.1
tmp_1_18524460_T_C	1883766	1:18524460	1:18524460	C	T/C	SNP	The 1001 Genomes Project			intron variant					-		AT1G50030.1
ENSVATH04920196	1883767	1:18524469	1:18524469	G	C/G	SNP	The 1001 Genomes Project			intron variant					-		AT1G50030.1
ENSVATH01333072	1883768	1:18524492	1:18524492	G	A/G	SNP	The 1001 Genomes Project			intron variant					-		AT1G50030.1
ENSVATH01333073	1883769	1:18524502	1:18524502	A	T/A	SNP	The 1001 Genomes Project			intron variant					-		AT1G50030.1
tmp_1_18524503_G_GC	1883770	1:18524503	1: between 18524503 & 18524504	C	-/C	insertion	The 1001 Genomes Project			intron variant					-		AT1G50030.1
tmp_1_18524504_A_C	1883771	1:18524504	1:18524504	C	A/C	SNP	The 1001 Genomes Project			intron variant					-		AT1G50030.1
tmp_1_18524506_T_G	1883772	1:18524506	1:18524506	G	T/G	SNP	The 1001 Genomes Project			intron variant					-		AT1G50030.1
ENSVATH13473456	1883773	1:18524533	1:18524533	T	C/T	SNP	The 1001 Genomes Project			synonymous variant	E	2105	2105		-		AT1G50030.1
ENSVATH14274998	1883774	1:18524557	1:18524557	C	T/C	SNP	The 1001 Genomes Project			synonymous variant	G	2097	2097		-		AT1G50030.1
ENSVATH04920197	1883775	1:18524572	1:18524572	A	G/A	SNP	The 1001 Genomes Project			synonymous variant	A	2092	2092		-		AT1G50030.1
ENSVATH04920198	1883776	1:18524575	1:18524575	A	G/A	SNP	The 1001 Genomes Project			synonymous variant	Y	2091	2091		-		AT1G50030.1
tmp_1_18524581_C_T	1883777	1:18524581	1:18524581	T	C/T	SNP	The 1001 Genomes Project			synonymous variant	E	2089	2089		-		AT1G50030.1
ENSVATH00090689	1883778	1:18524587	1:18524587	A	G/A	SNP	The 1001 Genomes Project			synonymous variant	D	2087	2087		-		AT1G50030.1
ENSVATH00090690	1883779	1:18524647	1:18524647	C	G/C	SNP	The 1001 Genomes Project			synonymous variant	R	2067	2067		-		AT1G50030.1
tmp_1_18524656_A_T	1883780	1:18524656	1:18524656	T	A/T	SNP	The 1001 Genomes Project			synonymous variant	S	2064	2064		-		AT1G50030.1
ENSVATH04920199	1883781	1:18524678	1:18524678	A	G/A	SNP	The 1001 Genomes Project			missense variant	A/V	2057	2057	251	tolerated	0.25	AT1G50030.1
tmp_1_18524689_G_T	1883782	1:18524689	1:18524689	T	G/T	SNP	The 1001 Genomes Project			splice region variant~intron variant					-		AT1G50030.1
ENSVATH04920201	1883783	1:18524708	1:18524708	C	A/C	SNP	The 1001 Genomes Project			intron variant					-		AT1G50030.1
ENSVATH13473457	1883784	1:18524727	1:18524727	A	G/A/C	SNP	The 1001 Genomes Project			intron variant					-		AT1G50030.1
ENSVATH13473457	1883784	1:18524727	1:18524727	C	G/A/C	SNP	The 1001 Genomes Project			intron variant					-		AT1G50030.1
tmp_1_18524728_G_C	1883785	1:18524728	1:18524728	C	G/C	SNP	The 1001 Genomes Project			intron variant					-		AT1G50030.1
ENSVATH04920202	1883786	1:18524732	1:18524732	C	A/C	SNP	The 1001 Genomes Project			intron variant					-		AT1G50030.1
tmp_1_18524737_A_C	1883787	1:18524737	1:18524737	C	A/C	SNP	The 1001 Genomes Project			intron variant					-		AT1G50030.1
tmp_1_18524771_A_G	1883788	1:18524771	1:18524771	G	A/G	SNP	The 1001 Genomes Project			intron variant					-		AT1G50030.1
tmp_1_18524815_G_A	1883789	1:18524815	1:18524815	A	G/A	SNP	The 1001 Genomes Project			synonymous variant	D	2044	2044		-		AT1G50030.1
ENSVATH14274999	1883790	1:18524829	1:18524829	A	G/A	SNP	The 1001 Genomes Project			synonymous variant	L	2040	2040		-		AT1G50030.1
ENSVATH13473458	1883791	1:18524861	1:18524861	T	A/T	SNP	The 1001 Genomes Project			intron variant					-		AT1G50030.1
ENSVATH04920203	1883792	1:18524864	1:18524864	C	A/C	SNP	The 1001 Genomes Project			intron variant					-		AT1G50030.1
ENSVATH01333074	1883793	1:18524877	1:18524877	A	T/A	SNP	The 1001 Genomes Project			intron variant					-		AT1G50030.1
ENSVATH13473459	1883794	1:18524886	1:18524886	G	A/G	SNP	The 1001 Genomes Project			intron variant					-		AT1G50030.1
ENSVATH13473460	1883795	1:18524894	1:18524894	A	G/A	SNP	The 1001 Genomes Project			intron variant					-		AT1G50030.1
ENSVATH01333075	1883796	1:18524909	1:18524909	C	A/C	SNP	The 1001 Genomes Project			intron variant					-		AT1G50030.1
tmp_1_18524941_C_T	1883797	1:18524941	1:18524941	T	C/T	SNP	The 1001 Genomes Project			synonymous variant	T	2028	2028		-		AT1G50030.1
ENSVATH04920204	1883798	1:18524977	1:18524977	C	A/C	SNP	The 1001 Genomes Project			synonymous variant	V	2016	2016		-		AT1G50030.1
ENSVATH04920205	1883799	1:18525008	1:18525008	A	G/A	SNP	The 1001 Genomes Project			splice region variant~intron variant					-		AT1G50030.1
tmp_1_18525022_A_T	1883800	1:18525022	1:18525022	T	A/T	SNP	The 1001 Genomes Project			intron variant					-		AT1G50030.1
tmp_1_18525029_A_G	1883801	1:18525029	1:18525029	G	A/G	SNP	The 1001 Genomes Project			intron variant					-		AT1G50030.1
tmp_1_18525035_T_A	1883802	1:18525035	1:18525035	A	T/A	SNP	The 1001 Genomes Project			intron variant					-		AT1G50030.1
ENSVATH04920206	1883803	1:18525045	1:18525045	C	T/C	SNP	The 1001 Genomes Project			intron variant					-		AT1G50030.1
ENSVATH04920207	1883804	1:18525048	1:18525048	T	C/T	SNP	The 1001 Genomes Project			intron variant					-		AT1G50030.1
ENSVATH01333076	1883805	1:18525062	1:18525062	T	C/T	SNP	The 1001 Genomes Project			intron variant					-		AT1G50030.1
ENSVATH04920208	1883806	1:18525092	1:18525092	T	A/T	SNP	The 1001 Genomes Project			intron variant					-		AT1G50030.1
ENSVATH14275000	1883807	1:18525094	1:18525094	C	T/C/A	SNP	The 1001 Genomes Project			intron variant					-		AT1G50030.1
ENSVATH14275000	1883807	1:18525094	1:18525094	A	T/C/A	SNP	The 1001 Genomes Project			intron variant					-		AT1G50030.1
ENSVATH00090691	1883808	1:18525174	1:18525174	A	G/A	SNP	The 1001 Genomes Project			synonymous variant	H	1985	1985		-		AT1G50030.1
ENSVATH04920209	1883809	1:18525219	1:18525219	G	C/G	SNP	The 1001 Genomes Project			intron variant					-		AT1G50030.1
tmp_1_18525221_T_G	1883810	1:18525221	1:18525221	G	T/G	SNP	The 1001 Genomes Project			intron variant					-		AT1G50030.1
ENSVATH14275001	1883811	1:18525229	1:18525229	T	C/T	SNP	The 1001 Genomes Project			intron variant					-		AT1G50030.1
ENSVATH01333077	1883812	1:18525241	1:18525241	T	C/T	SNP	The 1001 Genomes Project			intron variant					-		AT1G50030.1
ENSVATH13473461	1883813	1:18525287	1:18525287	G	C/G	SNP	The 1001 Genomes Project			intron variant					-		AT1G50030.1
tmp_1_18525291_A_T	1883814	1:18525291	1:18525291	T	A/T	SNP	The 1001 Genomes Project			intron variant					-		AT1G50030.1
ENSVATH04920210	1883815	1:18525298	1:18525298	GTAA	G/GTAA/A	indel	The 1001 Genomes Project			intron variant					-		AT1G50030.1
ENSVATH04920210	1883815	1:18525298	1:18525298	A	G/GTAA/A	indel	The 1001 Genomes Project			intron variant					-		AT1G50030.1
ENSVATH01333078	1883816	1:18525310	1:18525310	C	T/C	SNP	The 1001 Genomes Project			intron variant					-		AT1G50030.1
tmp_1_18525320_A_C	1883817	1:18525320	1:18525320	C	A/C	SNP	The 1001 Genomes Project			intron variant					-		AT1G50030.1
ENSVATH01333079	1883818	1:18525322	1:18525322	T	C/T	SNP	The 1001 Genomes Project			intron variant					-		AT1G50030.1
ENSVATH04920211	1883819	1:18525333	1:18525333	G	T/G	SNP	The 1001 Genomes Project			intron variant					-		AT1G50030.1
tmp_1_18525341_T_A,TA	1883820	1:18525341	1:18525341	A	T/A/TA	indel	The 1001 Genomes Project			intron variant					-		AT1G50030.1
tmp_1_18525341_T_A,TA	1883820	1:18525341	1:18525341	TA	T/A/TA	indel	The 1001 Genomes Project			intron variant					-		AT1G50030.1
tmp_1_18525342_A_C	1883821	1:18525342	1:18525342	C	A/C	SNP	The 1001 Genomes Project			intron variant					-		AT1G50030.1
tmp_1_18525350_G_A	1883822	1:18525350	1:18525350	A	G/A	SNP	The 1001 Genomes Project			intron variant					-		AT1G50030.1
tmp_1_18525356_G_A	1883823	1:18525356	1:18525356	A	G/A	SNP	The 1001 Genomes Project			intron variant					-		AT1G50030.1
tmp_1_18525373_T_C	1883824	1:18525373	1:18525373	C	T/C	SNP	The 1001 Genomes Project			intron variant					-		AT1G50030.1
tmp_1_18525428_G_A	1883825	1:18525428	1:18525428	A	G/A	SNP	The 1001 Genomes Project			intron variant					-		AT1G50030.1
tmp_1_18525432_T_TA	1883826	1:18525432	1: between 18525432 & 18525433	A	-/A	insertion	The 1001 Genomes Project			intron variant					-		AT1G50030.1
ENSVATH13473462	1883827	1:18525446	1:18525446	A	G/A	SNP	The 1001 Genomes Project			intron variant					-		AT1G50030.1
tmp_1_18525450_TCA_GCA,T	1883828	1:18525450	1:18525450-18525452	GCA	TCA/GCA/T	indel	The 1001 Genomes Project			intron variant					-		AT1G50030.1
tmp_1_18525450_TCA_GCA,T	1883828	1:18525450	1:18525450-18525452	T	TCA/GCA/T	indel	The 1001 Genomes Project			intron variant					-		AT1G50030.1
ENSVATH01333080	1883829	1:18525522	1:18525522	T	C/T	SNP	The 1001 Genomes Project			synonymous variant	T	1972	1972		-		AT1G50030.1
ENSVATH04920212	1883830	1:18525535	1:18525535	A	T/A	SNP	The 1001 Genomes Project			missense variant	K/I	1968	1968	1	deleterious	0	AT1G50030.1
ENSVATH01333081	1883831	1:18525537	1:18525537	A	T/A	SNP	The 1001 Genomes Project			synonymous variant	V	1967	1967		-		AT1G50030.1
tmp_1_18525549_G_A	1883832	1:18525549	1:18525549	A	G/A	SNP	The 1001 Genomes Project			synonymous variant	L	1963	1963		-		AT1G50030.1
ENSVATH04920213	1883833	1:18525561	1:18525561	C	T/C	SNP	The 1001 Genomes Project			synonymous variant	L	1959	1959		-		AT1G50030.1
ENSVATH04920214	1883835	1:18525702	1:18525702	G	T/G	SNP	The 1001 Genomes Project			splice region variant~intron variant					-		AT1G50030.1
tmp_1_18525701_GTT_G	1883834	1:18525702	1:18525702-18525703	-	TT/-	deletion	The 1001 Genomes Project			splice region variant~intron variant					-		AT1G50030.1
ENSVATH14275002	1883836	1:18525734	1:18525734	C	G/C/A	SNP	The 1001 Genomes Project			intron variant					-		AT1G50030.1
ENSVATH14275002	1883836	1:18525734	1:18525734	A	G/C/A	SNP	The 1001 Genomes Project			intron variant					-		AT1G50030.1
ENSVATH04920215	1883837	1:18525738	1:18525738	G	C/G	SNP	The 1001 Genomes Project			intron variant					-		AT1G50030.1
tmp_1_18525751_G_C	1883838	1:18525751	1:18525751	C	G/C	SNP	The 1001 Genomes Project			intron variant					-		AT1G50030.1
ENSVATH13473463	1883839	1:18525753	1:18525753	C	A/C	SNP	The 1001 Genomes Project			intron variant					-		AT1G50030.1
ENSVATH04920216	1883840	1:18525762	1:18525762	G	T/G	SNP	The 1001 Genomes Project			intron variant					-		AT1G50030.1
tmp_1_18525764_A_T	1883841	1:18525764	1:18525764	T	A/T	SNP	The 1001 Genomes Project			intron variant					-		AT1G50030.1
tmp_1_18525769_A_G	1883842	1:18525769	1:18525769	G	A/G	SNP	The 1001 Genomes Project			intron variant					-		AT1G50030.1
tmp_1_18525770_T_C	1883843	1:18525770	1:18525770	C	T/C	SNP	The 1001 Genomes Project			intron variant					-		AT1G50030.1
tmp_1_18525777_G_A	1883844	1:18525777	1:18525777	A	G/A	SNP	The 1001 Genomes Project			intron variant					-		AT1G50030.1
ENSVATH01333082	1883845	1:18525779	1:18525779	A	C/A	SNP	The 1001 Genomes Project			intron variant					-		AT1G50030.1
tmp_1_18525781_A_T	1883846	1:18525781	1:18525781	T	A/T	SNP	The 1001 Genomes Project			intron variant					-		AT1G50030.1
ENSVATH01333083	1883847	1:18525784	1:18525784	G	A/G	SNP	The 1001 Genomes Project			intron variant					-		AT1G50030.1
tmp_1_18525793_G_C	1883848	1:18525793	1:18525793	C	G/C	SNP	The 1001 Genomes Project			intron variant					-		AT1G50030.1
tmp_1_18525922_A_T	1883849	1:18525922	1:18525922	T	A/T	SNP	The 1001 Genomes Project			splice region variant~intron variant					-		AT1G50030.1
tmp_1_18525941_G_A	1883850	1:18525941	1:18525941	A	G/A	SNP	The 1001 Genomes Project			intron variant					-		AT1G50030.1
ENSVATH01333084	1883851	1:18525955	1:18525955	T	A/T	SNP	The 1001 Genomes Project			intron variant					-		AT1G50030.1
tmp_1_18525981_C_T	1883852	1:18525981	1:18525981	T	C/T	SNP	The 1001 Genomes Project			intron variant					-		AT1G50030.1
ENSVATH04920218	1883853	1:18525983	1:18525983	G	A/G	SNP	The 1001 Genomes Project			intron variant					-		AT1G50030.1
ENSVATH00090692	1883854	1:18525984	1:18525984	C	T/C	SNP	The 1001 Genomes Project			intron variant					-		AT1G50030.1
tmp_1_18526020_T_A	1883855	1:18526020	1:18526020	A	T/A	SNP	The 1001 Genomes Project			intron variant					-		AT1G50030.1
tmp_1_18526029_T_A	1883856	1:18526029	1:18526029	A	T/A	SNP	The 1001 Genomes Project			intron variant					-		AT1G50030.1
tmp_1_18526043_T_TAG	1883857	1:18526043	1: between 18526043 & 18526044	AG	-/AG	insertion	The 1001 Genomes Project			intron variant					-		AT1G50030.1
ENSVATH04920219	1883858	1:18526055	1:18526055	C	A/C	SNP	The 1001 Genomes Project			intron variant					-		AT1G50030.1
ENSVATH04920220	1883859	1:18526061	1:18526061	A	T/A	SNP	The 1001 Genomes Project			intron variant					-		AT1G50030.1
tmp_1_18526075_C_CAA	1883860	1:18526075	1: between 18526075 & 18526076	AA	-/AA	insertion	The 1001 Genomes Project			splice region variant~intron variant					-		AT1G50030.1
ENSVATH13473464	1883861	1:18526095	1:18526095	A	G/A	SNP	The 1001 Genomes Project			synonymous variant	G	1870	1870		-		AT1G50030.1
ENSVATH04920221	1883862	1:18526119	1:18526119	G	A/G	SNP	The 1001 Genomes Project			synonymous variant	I	1862	1862		-		AT1G50030.1
ENSVATH04920222	1883863	1:18526170	1:18526170	T	A/T	SNP	The 1001 Genomes Project			synonymous variant	P	1845	1845		-		AT1G50030.1
tmp_1_18526205_G_A	1883864	1:18526205	1:18526205	A	G/A	SNP	The 1001 Genomes Project			missense variant	H/Y	1834	1834	781	tolerated	0.78	AT1G50030.1
ENSVATH13473485	1883865	1:18526342	1:18526342	C	A/C	SNP	The 1001 Genomes Project			intron variant					-		AT1G50030.1
ENSVATH13473486	1883866	1:18526359	1:18526359	G	C/G	SNP	The 1001 Genomes Project			intron variant					-		AT1G50030.1
ENSVATH04920223	1883867	1:18526377	1:18526377	A	C/A	SNP	The 1001 Genomes Project			intron variant					-		AT1G50030.1
ENSVATH04920224	1883868	1:18526398	1:18526398	C	G/C	SNP	The 1001 Genomes Project			intron variant					-		AT1G50030.1
tmp_1_18526408_C_T	1883869	1:18526408	1:18526408	T	C/T	SNP	The 1001 Genomes Project			intron variant					-		AT1G50030.1
ENSVATH00090693	1883870	1:18526409	1:18526409	A	G/A	SNP	The 1001 Genomes Project			intron variant					-		AT1G50030.1
tmp_1_18526430_C_G	1883871	1:18526430	1:18526430	G	C/G	SNP	The 1001 Genomes Project			intron variant					-		AT1G50030.1
ENSVATH04920226	1883872	1:18526438	1:18526438	A	C/A	SNP	The 1001 Genomes Project			intron variant					-		AT1G50030.1
tmp_1_18526537_G_A	1883873	1:18526537	1:18526537	A	G/A	SNP	The 1001 Genomes Project			missense variant	S/F	1778	1778	51	deleterious	0.05	AT1G50030.1
tmp_1_18526578_T_C	1883874	1:18526578	1:18526578	C	T/C	SNP	The 1001 Genomes Project			synonymous variant	T	1764	1764		-		AT1G50030.1
tmp_1_18526637_A_T	1883875	1:18526637	1:18526637	T	A/T	SNP	The 1001 Genomes Project			missense variant	S/T	1745	1745	1	deleterious	0	AT1G50030.1
ENSVATH00090694	1883876	1:18526664	1:18526664	A	G/A	SNP	The 1001 Genomes Project			splice region variant~intron variant					-		AT1G50030.1
ENSVATH04920227	1883877	1:18526695	1:18526695	C	A/C	SNP	The 1001 Genomes Project			intron variant					-		AT1G50030.1
tmp_1_18526718_C_T	1883878	1:18526718	1:18526718	T	C/T	SNP	The 1001 Genomes Project			intron variant					-		AT1G50030.1
tmp_1_18526731_A_T	1883879	1:18526731	1:18526731	T	A/T	SNP	The 1001 Genomes Project			intron variant					-		AT1G50030.1
ENSVATH04920228	1883880	1:18526732	1:18526732	C	A/C	SNP	The 1001 Genomes Project			intron variant					-		AT1G50030.1
ENSVATH04920229	1883881	1:18526737	1:18526737	T	C/T	SNP	The 1001 Genomes Project			intron variant					-		AT1G50030.1
ENSVATH13473487	1883882	1:18526740	1:18526740	A	C/A	SNP	The 1001 Genomes Project			splice region variant~intron variant					-		AT1G50030.1
tmp_1_18526741_A_T	1883883	1:18526741	1:18526741	T	A/T	SNP	The 1001 Genomes Project			splice region variant~intron variant					-		AT1G50030.1
ENSVATH13473488	1883884	1:18526834	1:18526834	G	T/G	SNP	The 1001 Genomes Project			missense variant	N/T	1708	1708	231	tolerated	0.23	AT1G50030.1
ENSVATH04920230	1883885	1:18526850	1:18526850	C	A/C	SNP	The 1001 Genomes Project			missense variant	S/A	1703	1703	811	tolerated	0.81	AT1G50030.1
ENSVATH04920231	1883886	1:18526854	1:18526854	T	C/T	SNP	The 1001 Genomes Project			missense variant	M/I	1701	1701	431	tolerated	0.43	AT1G50030.1
tmp_1_18526859_T_C	1883887	1:18526859	1:18526859	C	T/C	SNP	The 1001 Genomes Project			missense variant	S/G	1700	1700	561	tolerated	0.56	AT1G50030.1
tmp_1_18526883_G_T	1883888	1:18526883	1:18526883	T	G/T	SNP	The 1001 Genomes Project			missense variant	H/N	1692	1692	801	tolerated	0.8	AT1G50030.1
tmp_1_18526905_C_T	1883889	1:18526905	1:18526905	T	C/T	SNP	The 1001 Genomes Project			synonymous variant	T	1684	1684		-		AT1G50030.1
tmp_1_18526906_G_T	1883890	1:18526906	1:18526906	T	G/T	SNP	The 1001 Genomes Project			missense variant	T/K	1684	1684	151	tolerated	0.15	AT1G50030.1
ENSVATH04920232	1883891	1:18526947	1:18526947	G	T/G	SNP	The 1001 Genomes Project			intron variant					-		AT1G50030.1
tmp_1_18526950_A_G	1883892	1:18526950	1:18526950	G	A/G	SNP	The 1001 Genomes Project			intron variant					-		AT1G50030.1
ENSVATH13473489	1883893	1:18526955	1:18526955	T	G/T	SNP	The 1001 Genomes Project			intron variant					-		AT1G50030.1
ENSVATH04920233	1883894	1:18526984	1:18526984	T	G/T	SNP	The 1001 Genomes Project			intron variant					-		AT1G50030.1
ENSVATH13473490	1883895	1:18527022	1:18527022	A	G/A	SNP	The 1001 Genomes Project			intron variant					-		AT1G50030.1
ENSVATH04920234	1883896	1:18527048	1:18527048	G	A/G	SNP	The 1001 Genomes Project			synonymous variant	F	1677	1677		-		AT1G50030.1
ENSVATH04920235	1883897	1:18527054	1:18527054	T	C/T	SNP	The 1001 Genomes Project			synonymous variant	E	1675	1675		-		AT1G50030.1
tmp_1_18527111_C_T	1883898	1:18527111	1:18527111	T	C/T	SNP	The 1001 Genomes Project			synonymous variant	V	1656	1656		-		AT1G50030.1
ENSVATH13473491	1883899	1:18527114	1:18527114	C	T/C	SNP	The 1001 Genomes Project			synonymous variant	Q	1655	1655		-		AT1G50030.1
tmp_1_18527208_CACT_C	1883900	1:18527209	1:18527209-18527211	-	ACT/-	deletion	The 1001 Genomes Project			intron variant					-		AT1G50030.1
tmp_1_18527222_A_G	1883901	1:18527222	1:18527222	G	A/G	SNP	The 1001 Genomes Project			intron variant					-		AT1G50030.1
ENSVATH01333085	1883902	1:18527234	1:18527234	C	T/C	SNP	The 1001 Genomes Project			intron variant					-		AT1G50030.1
ENSVATH04920236	1883903	1:18527245	1:18527245	T	A/T	SNP	The 1001 Genomes Project			intron variant					-		AT1G50030.1
ENSVATH04920237	1883904	1:18527250	1:18527250	T	C/T	SNP	The 1001 Genomes Project			splice region variant~intron variant					-		AT1G50030.1
tmp_1_18527273_G_T	1883905	1:18527273	1:18527273	T	G/T	SNP	The 1001 Genomes Project			missense variant	L/I	1633	1633	1	deleterious	0	AT1G50030.1
tmp_1_18527307_T_A	1883906	1:18527307	1:18527307	A	T/A	SNP	The 1001 Genomes Project			synonymous variant	R	1621	1621		-		AT1G50030.1
tmp_1_18527316_C_A	1883907	1:18527316	1:18527316	A	C/A	SNP	The 1001 Genomes Project			synonymous variant	S	1618	1618		-		AT1G50030.1
ENSVATH04920238	1883908	1:18527349	1:18527349	G	T/G	SNP	The 1001 Genomes Project			synonymous variant	T	1607	1607		-		AT1G50030.1
tmp_1_18527399_G_A	1883909	1:18527399	1:18527399	A	G/A	SNP	The 1001 Genomes Project			splice region variant~intron variant					-		AT1G50030.1
tmp_1_18527418_A_G	1883910	1:18527418	1:18527418	G	A/G	SNP	The 1001 Genomes Project			intron variant					-		AT1G50030.1
tmp_1_18527437_A_T	1883911	1:18527437	1:18527437	T	A/T	SNP	The 1001 Genomes Project			intron variant					-		AT1G50030.1
ENSVATH04047347	1883912	1:18527444	1:18527444	-	A/-	deletion	The 1001 Genomes Project			intron variant					-		AT1G50030.1
ENSVATH14275003	1883913	1:18527461	1:18527461	C	T/C	SNP	The 1001 Genomes Project			intron variant					-		AT1G50030.1
ENSVATH04920240	1883914	1:18527471	1:18527471	A	T/A	SNP	The 1001 Genomes Project			intron variant					-		AT1G50030.1
ENSVATH01333086	1883915	1:18527476	1:18527476	C	T/C	SNP	The 1001 Genomes Project			intron variant					-		AT1G50030.1
tmp_1_18527487_A_C	1883916	1:18527487	1:18527487	C	A/C	SNP	The 1001 Genomes Project			intron variant					-		AT1G50030.1
tmp_1_18527488_T_C	1883917	1:18527488	1:18527488	C	T/C	SNP	The 1001 Genomes Project			intron variant					-		AT1G50030.1
ENSVATH01333087	1883918	1:18527497	1:18527497	T	G/T/A	SNP	The 1001 Genomes Project			intron variant					-		AT1G50030.1
ENSVATH01333087	1883918	1:18527497	1:18527497	A	G/T/A	SNP	The 1001 Genomes Project			intron variant					-		AT1G50030.1
ENSVATH14275004	1883919	1:18527510	1:18527510	A	C/A	SNP	The 1001 Genomes Project			intron variant					-		AT1G50030.1
ENSVATH04920241	1883920	1:18527511	1:18527511	A	G/A	SNP	The 1001 Genomes Project			intron variant					-		AT1G50030.1
ENSVATH01333088	1883921	1:18527514	1:18527514	T	G/T	SNP	The 1001 Genomes Project			intron variant					-		AT1G50030.1
ENSVATH04920242	1883922	1:18527525	1:18527525	T	C/T	SNP	The 1001 Genomes Project			intron variant					-		AT1G50030.1
tmp_1_18527530_T_TA	1883923	1:18527530	1: between 18527530 & 18527531	A	-/A	insertion	The 1001 Genomes Project			intron variant					-		AT1G50030.1
ENSVATH14275045	1883924	1:18527540	1:18527540	A	G/A	SNP	The 1001 Genomes Project			intron variant					-		AT1G50030.1
tmp_1_18527602_GA_G	1883925	1:18527603	1:18527603	-	A/-	deletion	The 1001 Genomes Project			intron variant					-		AT1G50030.1
ENSVATH04920243	1883926	1:18527615	1:18527615	G	T/G	SNP	The 1001 Genomes Project			intron variant					-		AT1G50030.1
ENSVATH04920244	1883927	1:18527625	1:18527625	A	G/A	SNP	The 1001 Genomes Project			intron variant					-		AT1G50030.1
ENSVATH04920245	1883928	1:18527650	1:18527650	A	T/A	SNP	The 1001 Genomes Project			intron variant					-		AT1G50030.1
ENSVATH14275046	1883929	1:18527653	1:18527653	C	T/C	SNP	The 1001 Genomes Project			intron variant					-		AT1G50030.1
tmp_1_18527701_G_A	1883930	1:18527701	1:18527701	A	G/A	SNP	The 1001 Genomes Project			intron variant					-		AT1G50030.1
tmp_1_18527703_T_C	1883931	1:18527703	1:18527703	C	T/C	SNP	The 1001 Genomes Project			intron variant					-		AT1G50030.1
tmp_1_18527728_T_A	1883932	1:18527728	1:18527728	A	T/A	SNP	The 1001 Genomes Project			splice region variant~intron variant					-		AT1G50030.1
tmp_1_18527729_AAT_A	1883933	1:18527730	1:18527730-18527731	-	AT/-	deletion	The 1001 Genomes Project			splice region variant~intron variant					-		AT1G50030.1
ENSVATH00090695	1883934	1:18527804	1:18527804	T	C/T	SNP	The 1001 Genomes Project			missense variant	E/K	1569	1569	541	tolerated	0.54	AT1G50030.1
ENSVATH00090696	1883935	1:18527811	1:18527811	T	A/T	SNP	The 1001 Genomes Project			synonymous variant	T	1566	1566		-		AT1G50030.1
ENSVATH04920246	1883936	1:18527826	1:18527826	A	C/A	SNP	The 1001 Genomes Project			synonymous variant	L	1561	1561		-		AT1G50030.1
tmp_1_18527849_A_T	1883937	1:18527849	1:18527849	T	A/T	SNP	The 1001 Genomes Project			splice region variant~intron variant					-		AT1G50030.1
ENSVATH04920247	1883938	1:18527850	1:18527850	A	G/A	SNP	The 1001 Genomes Project			splice region variant~intron variant					-		AT1G50030.1
ENSVATH04920249	1883939	1:18527868	1:18527868	G	A/G	SNP	The 1001 Genomes Project			intron variant					-		AT1G50030.1
tmp_1_18527870_A_C	1883940	1:18527870	1:18527870	C	A/C	SNP	The 1001 Genomes Project			intron variant					-		AT1G50030.1
ENSVATH04920250	1883941	1:18528047	1:18528047	A	T/A/C	SNP	The 1001 Genomes Project			intron variant					-		AT1G50030.1
ENSVATH04920250	1883941	1:18528047	1:18528047	C	T/A/C	SNP	The 1001 Genomes Project			intron variant					-		AT1G50030.1
ENSVATH13473492	1883942	1:18528073	1:18528073	C	A/C	SNP	The 1001 Genomes Project			intron variant					-		AT1G50030.1
tmp_1_18528110_T_C	1883943	1:18528110	1:18528110	C	T/C	SNP	The 1001 Genomes Project			intron variant					-		AT1G50030.1
tmp_1_18528127_T_C	1883944	1:18528127	1:18528127	C	T/C	SNP	The 1001 Genomes Project			intron variant					-		AT1G50030.1
ENSVATH01333089	1883945	1:18528129	1:18528129	A	G/A	SNP	The 1001 Genomes Project			intron variant					-		AT1G50030.1
ENSVATH04920251	1883946	1:18528130	1:18528130	A	C/A	SNP	The 1001 Genomes Project			intron variant					-		AT1G50030.1
ENSVATH14275047	1883948	1:18528140	1:18528140	T	A/T	SNP	The 1001 Genomes Project			intron variant					-		AT1G50030.1
ENSVATH15318353	1883947	1:18528140	1:18528140-18528141	-	AT/-	deletion	The 1001 Genomes Project			intron variant					-		AT1G50030.1
tmp_1_18528143_TTA_T	1883949	1:18528144	1:18528144-18528145	-	TA/-	deletion	The 1001 Genomes Project			intron variant					-		AT1G50030.1
tmp_1_18528147_T_A	1883950	1:18528147	1:18528147	A	T/A	SNP	The 1001 Genomes Project			intron variant					-		AT1G50030.1
tmp_1_18528162_T_A	1883951	1:18528162	1:18528162	A	T/A	SNP	The 1001 Genomes Project			intron variant					-		AT1G50030.1
tmp_1_18528175_T_A	1883952	1:18528175	1:18528175	A	T/A	SNP	The 1001 Genomes Project			intron variant					-		AT1G50030.1
tmp_1_18528193_C_T	1883953	1:18528193	1:18528193	T	C/T	SNP	The 1001 Genomes Project			intron variant					-		AT1G50030.1
ENSVATH14275048	1883954	1:18528208	1:18528208	T	C/T	SNP	The 1001 Genomes Project			intron variant					-		AT1G50030.1
tmp_1_18528273_G_A	1883955	1:18528273	1:18528273	A	G/A	SNP	The 1001 Genomes Project			intron variant					-		AT1G50030.1
tmp_1_18528286_TG_AG,T	1883956	1:18528286	1:18528286-18528287	AG	TG/AG/T	indel	The 1001 Genomes Project			intron variant					-		AT1G50030.1
tmp_1_18528286_TG_AG,T	1883956	1:18528286	1:18528286-18528287	T	TG/AG/T	indel	The 1001 Genomes Project			intron variant					-		AT1G50030.1
tmp_1_18528289_TC_T	1883957	1:18528290	1:18528290	-	C/-	deletion	The 1001 Genomes Project			intron variant					-		AT1G50030.1
ENSVATH00090697	1883958	1:18528295	1:18528295	A	T/A	SNP	The 1001 Genomes Project			intron variant					-		AT1G50030.1
ENSVATH14275049	1883959	1:18528309	1:18528309	A	G/A	SNP	The 1001 Genomes Project			intron variant					-		AT1G50030.1
ENSVATH04920252	1883960	1:18528314	1:18528314	G	A/G	SNP	The 1001 Genomes Project			intron variant					-		AT1G50030.1
ENSVATH01333090	1883961	1:18528316	1:18528316	G	A/G/C	SNP	The 1001 Genomes Project			intron variant					-		AT1G50030.1
ENSVATH01333090	1883961	1:18528316	1:18528316	C	A/G/C	SNP	The 1001 Genomes Project			intron variant					-		AT1G50030.1
ENSVATH01333091	1883962	1:18528317	1:18528317	A	G/A/T	SNP	The 1001 Genomes Project			intron variant					-		AT1G50030.1
ENSVATH01333091	1883962	1:18528317	1:18528317	T	G/A/T	SNP	The 1001 Genomes Project			intron variant					-		AT1G50030.1
tmp_1_18528318_A_T	1883963	1:18528318	1:18528318	T	A/T	SNP	The 1001 Genomes Project			intron variant					-		AT1G50030.1
ENSVATH15187546	1883964	1:18528329	1:18528329	-	A/-	deletion	The 1001 Genomes Project			intron variant					-		AT1G50030.1
ENSVATH13473493	1883965	1:18528330	1:18528330	G	A/G	SNP	The 1001 Genomes Project			intron variant					-		AT1G50030.1
ENSVATH13473494	1883966	1:18528360	1:18528360	A	G/A	SNP	The 1001 Genomes Project			intron variant					-		AT1G50030.1
ENSVATH04920253	1883967	1:18528402	1:18528402	G	A/G	SNP	The 1001 Genomes Project			synonymous variant	A	1520	1520		-		AT1G50030.1
ENSVATH13473505	1883968	1:18528420	1:18528420	A	G/A	SNP	The 1001 Genomes Project			synonymous variant	R	1514	1514		-		AT1G50030.1
ENSVATH01333092	1883969	1:18528432	1:18528432	A	G/A	SNP	The 1001 Genomes Project			splice region variant~synonymous variant	Y	1510	1510		-		AT1G50030.1
ENSVATH01333093	1883970	1:18528443	1:18528443	A	G/A	SNP	The 1001 Genomes Project			intron variant					-		AT1G50030.1
ENSVATH04920254	1883971	1:18528465	1:18528465	A	C/A	SNP	The 1001 Genomes Project			intron variant					-		AT1G50030.1
tmp_1_18528478_A_G	1883972	1:18528478	1:18528478	G	A/G	SNP	The 1001 Genomes Project			intron variant					-		AT1G50030.1
tmp_1_18528525_T_A	1883973	1:18528525	1:18528525	A	T/A	SNP	The 1001 Genomes Project			intron variant					-		AT1G50030.1
ENSVATH13473506	1883974	1:18528527	1:18528527	A	C/A	SNP	The 1001 Genomes Project			intron variant					-		AT1G50030.1
tmp_1_18528528_G_A	1883975	1:18528528	1:18528528	A	G/A	SNP	The 1001 Genomes Project			intron variant					-		AT1G50030.1
ENSVATH04920255	1883976	1:18528545	1:18528545	G	T/G	SNP	The 1001 Genomes Project			splice region variant~intron variant					-		AT1G50030.1
tmp_1_18528570_G_A	1883977	1:18528570	1:18528570	A	G/A	SNP	The 1001 Genomes Project			synonymous variant	L	1503	1503		-		AT1G50030.1
ENSVATH04920256	1883978	1:18528627	1:18528627	T	C/T	SNP	The 1001 Genomes Project			missense variant	A/T	1484	1484	101	tolerated	0.1	AT1G50030.1
ENSVATH00090698	1883979	1:18528679	1:18528679	T	G/T	SNP	The 1001 Genomes Project			synonymous variant	A	1466	1466		-		AT1G50030.1
tmp_1_18528747_T_A	1883980	1:18528747	1:18528747	A	T/A	SNP	The 1001 Genomes Project			intron variant					-		AT1G50030.1
ENSVATH13473507	1883981	1:18528750	1:18528750	A	G/A	SNP	The 1001 Genomes Project			intron variant					-		AT1G50030.1
tmp_1_18528760_A_T	1883982	1:18528760	1:18528760	T	A/T	SNP	The 1001 Genomes Project			intron variant					-		AT1G50030.1
tmp_1_18528785_G_A	1883983	1:18528785	1:18528785	A	G/A	SNP	The 1001 Genomes Project			intron variant					-		AT1G50030.1
ENSVATH13473508	1883984	1:18528794	1:18528794	C	A/C	SNP	The 1001 Genomes Project			splice region variant~intron variant					-		AT1G50030.1
ENSVATH01333094	1883985	1:18528908	1:18528908	C	T/C	SNP	The 1001 Genomes Project			splice region variant~synonymous variant	G	1415	1415		-		AT1G50030.1
ENSVATH13473509	1883986	1:18528927	1:18528927	G	A/G	SNP	The 1001 Genomes Project			intron variant					-		AT1G50030.1
ENSVATH13473510	1883987	1:18528928	1:18528928	C	G/C	SNP	The 1001 Genomes Project			intron variant					-		AT1G50030.1
ENSVATH01333095	1883988	1:18528929	1:18528929	A	C/A	SNP	The 1001 Genomes Project			intron variant					-		AT1G50030.1
tmp_1_18528933_A_C	1883989	1:18528933	1:18528933	C	A/C	SNP	The 1001 Genomes Project			intron variant					-		AT1G50030.1
tmp_1_18528961_G_C	1883990	1:18528961	1:18528961	C	G/C	SNP	The 1001 Genomes Project			intron variant					-		AT1G50030.1
ENSVATH04047348	1883991	1:18528988	1: between 18528988 & 18528989	A	-/A	insertion	The 1001 Genomes Project			intron variant					-		AT1G50030.1
ENSVATH04920257	1883992	1:18528996	1:18528996	A	T/A	SNP	The 1001 Genomes Project			intron variant					-		AT1G50030.1
ENSVATH04920258	1883993	1:18528997	1:18528997	A	G/A	SNP	The 1001 Genomes Project			intron variant					-		AT1G50030.1
ENSVATH04920259	1883994	1:18528998	1:18528998	T	C/T/A	SNP	The 1001 Genomes Project			intron variant					-		AT1G50030.1
ENSVATH04920259	1883994	1:18528998	1:18528998	A	C/T/A	SNP	The 1001 Genomes Project			intron variant					-		AT1G50030.1
tmp_1_18529002_G_C	1883995	1:18529002	1:18529002	C	G/C	SNP	The 1001 Genomes Project			intron variant					-		AT1G50030.1
ENSVATH13473511	1883996	1:18529003	1:18529003	G	A/G	SNP	The 1001 Genomes Project			intron variant					-		AT1G50030.1
ENSVATH04047349	1883997	1:18529008	1:18529008-18529013	-	TTGTTC/-	deletion	The 1001 Genomes Project			intron variant					-		AT1G50030.1
ENSVATH04920260	1883998	1:18529043	1:18529043	T	C/T	SNP	The 1001 Genomes Project			intron variant					-		AT1G50030.1
ENSVATH01333096	1883999	1:18529045	1:18529045	A	G/A	SNP	The 1001 Genomes Project			intron variant					-		AT1G50030.1
tmp_1_18529075_C_A,CA	1884000	1:18529075	1:18529075	A	C/A/CA	indel	The 1001 Genomes Project			intron variant					-		AT1G50030.1
tmp_1_18529075_C_A,CA	1884000	1:18529075	1:18529075	CA	C/A/CA	indel	The 1001 Genomes Project			intron variant					-		AT1G50030.1
tmp_1_18529081_A_C	1884001	1:18529081	1:18529081	C	A/C	SNP	The 1001 Genomes Project			intron variant					-		AT1G50030.1
ENSVATH13473516	1884002	1:18529084	1:18529084	A	G/A	SNP	The 1001 Genomes Project			intron variant					-		AT1G50030.1
ENSVATH04920261	1884003	1:18529097	1:18529097	C	A/C	SNP	The 1001 Genomes Project			intron variant					-		AT1G50030.1
ENSVATH01333097	1884004	1:18529103	1:18529103	G	A/G	SNP	The 1001 Genomes Project			intron variant					-		AT1G50030.1
tmp_1_18529113_G_A	1884005	1:18529113	1:18529113	A	G/A	SNP	The 1001 Genomes Project			intron variant					-		AT1G50030.1
ENSVATH04920262	1884006	1:18529123	1:18529123	C	A/C	SNP	The 1001 Genomes Project			intron variant					-		AT1G50030.1
ENSVATH01333098	1884007	1:18529124	1:18529124	A	C/A	SNP	The 1001 Genomes Project			intron variant					-		AT1G50030.1
tmp_1_18529175_T_A	1884008	1:18529175	1:18529175	A	T/A	SNP	The 1001 Genomes Project			missense variant	E/D	1411	1411	721	tolerated	0.72	AT1G50030.1
ENSVATH13473517	1884009	1:18529191	1:18529191	T	G/T	SNP	The 1001 Genomes Project			missense variant	P/H	1406	1406	71	tolerated	0.07	AT1G50030.1
tmp_1_18529223_C_T	1884010	1:18529223	1:18529223	T	C/T	SNP	The 1001 Genomes Project			synonymous variant	A	1395	1395		-		AT1G50030.1
tmp_1_18529238_G_A	1884011	1:18529238	1:18529238	A	G/A	SNP	The 1001 Genomes Project			synonymous variant	D	1390	1390		-		AT1G50030.1
tmp_1_18529244_G_A	1884012	1:18529244	1:18529244	A	G/A	SNP	The 1001 Genomes Project			synonymous variant	R	1388	1388		-		AT1G50030.1
tmp_1_18529266_G_C	1884013	1:18529266	1:18529266	C	G/C	SNP	The 1001 Genomes Project			splice region variant~intron variant					-		AT1G50030.1
tmp_1_18529274_C_T	1884014	1:18529274	1:18529274	T	C/T	SNP	The 1001 Genomes Project			intron variant					-		AT1G50030.1
ENSVATH01333099	1884015	1:18529284	1:18529284	T	G/T	SNP	The 1001 Genomes Project			intron variant					-		AT1G50030.1
ENSVATH00090699	1884016	1:18529286	1:18529286	C	T/C	SNP	The 1001 Genomes Project			intron variant					-		AT1G50030.1
tmp_1_18529313_G_A	1884017	1:18529313	1:18529313	A	G/A	SNP	The 1001 Genomes Project			intron variant					-		AT1G50030.1
ENSVATH04920263	1884018	1:18529358	1:18529358	C	A/C/G	SNP	The 1001 Genomes Project			intron variant					-		AT1G50030.1
ENSVATH04920263	1884018	1:18529358	1:18529358	G	A/C/G	SNP	The 1001 Genomes Project			intron variant					-		AT1G50030.1
tmp_1_18529365_G_A	1884019	1:18529365	1:18529365	A	G/A	SNP	The 1001 Genomes Project			intron variant					-		AT1G50030.1
tmp_1_18529367_GCAT_G	1884020	1:18529368	1:18529368-18529370	-	CAT/-	deletion	The 1001 Genomes Project			intron variant					-		AT1G50030.1
tmp_1_18529376_T_A	1884021	1:18529376	1:18529376	A	T/A	SNP	The 1001 Genomes Project			intron variant					-		AT1G50030.1
ENSVATH13473518	1884022	1:18529387	1:18529387	A	C/A	SNP	The 1001 Genomes Project			splice region variant~intron variant					-		AT1G50030.1
ENSVATH04920264	1884023	1:18529476	1:18529476	A	C/A/T	SNP	The 1001 Genomes Project			intron variant					-		AT1G50030.1
ENSVATH04920264	1884023	1:18529476	1:18529476	T	C/A/T	SNP	The 1001 Genomes Project			intron variant					-		AT1G50030.1
tmp_1_18529487_A_T	1884024	1:18529487	1:18529487	T	A/T	SNP	The 1001 Genomes Project			intron variant					-		AT1G50030.1
tmp_1_18529489_C_CA	1884025	1:18529489	1: between 18529489 & 18529490	A	-/A	insertion	The 1001 Genomes Project			intron variant					-		AT1G50030.1
ENSVATH04920265	1884026	1:18529496	1:18529496	T	C/T	SNP	The 1001 Genomes Project			intron variant					-		AT1G50030.1
ENSVATH13473519	1884027	1:18529502	1:18529502	G	T/G	SNP	The 1001 Genomes Project			intron variant					-		AT1G50030.1
ENSVATH01333100	1884028	1:18529523	1:18529523	C	T/C	SNP	The 1001 Genomes Project			intron variant					-		AT1G50030.1
ENSVATH13473520	1884029	1:18529608	1:18529608	C	G/C	SNP	The 1001 Genomes Project			synonymous variant	S	1336	1336		-		AT1G50030.1
tmp_1_18529672_A_G	1884030	1:18529672	1:18529672	G	A/G	SNP	The 1001 Genomes Project			splice region variant~intron variant					-		AT1G50030.1
tmp_1_18529698_GA_G	1884031	1:18529699	1:18529699	-	A/-	deletion	The 1001 Genomes Project			intron variant					-		AT1G50030.1
ENSVATH04920266	1884032	1:18529727	1:18529727	A	T/A	SNP	The 1001 Genomes Project			intron variant					-		AT1G50030.1
tmp_1_18529728_GA_G	1884033	1:18529729	1:18529729	-	A/-	deletion	The 1001 Genomes Project			intron variant					-		AT1G50030.1
ENSVATH04920267	1884034	1:18529735	1:18529735	C	G/C	SNP	The 1001 Genomes Project			intron variant					-		AT1G50030.1
tmp_1_18529744_C_A	1884035	1:18529744	1:18529744	A	C/A	SNP	The 1001 Genomes Project			intron variant					-		AT1G50030.1
ENSVATH04920268	1884036	1:18529748	1:18529748	C	T/C	SNP	The 1001 Genomes Project			intron variant					-		AT1G50030.1
tmp_1_18529763_C_CA	1884037	1:18529763	1: between 18529763 & 18529764	A	-/A	insertion	The 1001 Genomes Project			intron variant					-		AT1G50030.1
ENSVATH01333101	1884038	1:18529769	1:18529769	A	G/A	SNP	The 1001 Genomes Project			splice region variant~intron variant					-		AT1G50030.1
ENSVATH04920269	1884039	1:18529905	1:18529905	T	C/T	SNP	The 1001 Genomes Project			intron variant					-		AT1G50030.1
tmp_1_18529907_T_TA	1884040	1:18529907	1: between 18529907 & 18529908	A	-/A	insertion	The 1001 Genomes Project			intron variant					-		AT1G50030.1
ENSVATH01333102	1884041	1:18529917	1:18529917	A	T/A	SNP	The 1001 Genomes Project			intron variant					-		AT1G50030.1
ENSVATH04047350	1884042	1:18529920	1: between 18529920 & 18529921	T	-/T	insertion	The 1001 Genomes Project			intron variant					-		AT1G50030.1
ENSVATH13473522	1884043	1:18529929	1:18529929	A	C/A	SNP	The 1001 Genomes Project			intron variant					-		AT1G50030.1
tmp_1_18529961_T_G	1884044	1:18529961	1:18529961	G	T/G	SNP	The 1001 Genomes Project			intron variant					-		AT1G50030.1
tmp_1_18529965_A_G	1884045	1:18529965	1:18529965	G	A/G	SNP	The 1001 Genomes Project			intron variant					-		AT1G50030.1
tmp_1_18529974_A_G	1884046	1:18529974	1:18529974	G	A/G	SNP	The 1001 Genomes Project			intron variant					-		AT1G50030.1
ENSVATH04920270	1884047	1:18529984	1:18529984	G	A/G	SNP	The 1001 Genomes Project			intron variant					-		AT1G50030.1
ENSVATH15318354	1884048	1:18529999	1:18529999-18530000	-	TA/-	deletion	The 1001 Genomes Project			intron variant					-		AT1G50030.1
ENSVATH04920271	1884049	1:18530002	1:18530002	T	A/T	SNP	The 1001 Genomes Project			intron variant					-		AT1G50030.1
ENSVATH13473524	1884050	1:18530004	1:18530004	A	T/A/C	SNP	The 1001 Genomes Project			intron variant					-		AT1G50030.1
ENSVATH13473524	1884050	1:18530004	1:18530004	C	T/A/C	SNP	The 1001 Genomes Project			intron variant					-		AT1G50030.1
tmp_1_18530005_G_A	1884051	1:18530005	1:18530005	A	G/A	SNP	The 1001 Genomes Project			intron variant					-		AT1G50030.1
tmp_1_18530027_A_G	1884052	1:18530027	1:18530027	G	A/G	SNP	The 1001 Genomes Project			intron variant					-		AT1G50030.1
tmp_1_18530075_T_C	1884053	1:18530075	1:18530075	C	T/C	SNP	The 1001 Genomes Project			intron variant					-		AT1G50030.1
tmp_1_18530081_C_A	1884054	1:18530081	1:18530081	A	C/A	SNP	The 1001 Genomes Project			intron variant					-		AT1G50030.1
tmp_1_18530127_T_A	1884055	1:18530127	1:18530127	A	T/A	SNP	The 1001 Genomes Project			intron variant					-		AT1G50030.1
ENSVATH15187549	1884056	1:18530169	1:18530169	-	A/-	deletion	The 1001 Genomes Project			intron variant					-		AT1G50030.1
ENSVATH13473532	1884057	1:18530173	1:18530173	A	T/A	SNP	The 1001 Genomes Project			intron variant					-		AT1G50030.1
tmp_1_18530213_C_A	1884058	1:18530213	1:18530213	A	C/A	SNP	The 1001 Genomes Project			intron variant					-		AT1G50030.1
tmp_1_18530231_A_T	1884059	1:18530231	1:18530231	T	A/T	SNP	The 1001 Genomes Project			intron variant					-		AT1G50030.1
tmp_1_18530274_TCA_T	1884060	1:18530275	1:18530275-18530276	-	CA/-	deletion	The 1001 Genomes Project			intron variant					-		AT1G50030.1
tmp_1_18530277_A_T	1884061	1:18530277	1:18530277	T	A/T	SNP	The 1001 Genomes Project			intron variant					-		AT1G50030.1
tmp_1_18530293_A_G	1884062	1:18530293	1:18530293	G	A/G	SNP	The 1001 Genomes Project			intron variant					-		AT1G50030.1
ENSVATH13473533	1884063	1:18530307	1:18530307	C	T/C	SNP	The 1001 Genomes Project			intron variant					-		AT1G50030.1
ENSVATH01333103	1884064	1:18530322	1:18530322	A	G/A	SNP	The 1001 Genomes Project			splice region variant~intron variant					-		AT1G50030.1
tmp_1_18530326_A_C	1884065	1:18530326	1:18530326	C	A/C	SNP	The 1001 Genomes Project			splice region variant~intron variant					-		AT1G50030.1
tmp_1_18530357_T_A	1884066	1:18530357	1:18530357	A	T/A	SNP	The 1001 Genomes Project			synonymous variant	P	1283	1283		-		AT1G50030.1
tmp_1_18530491_C_A	1884067	1:18530491	1:18530491	A	C/A	SNP	The 1001 Genomes Project			intron variant					-		AT1G50030.1
ENSVATH04920272	1884068	1:18530518	1:18530518	A	G/A	SNP	The 1001 Genomes Project			intron variant					-		AT1G50030.1
ENSVATH04920273	1884069	1:18530535	1:18530535	T	C/T	SNP	The 1001 Genomes Project			intron variant					-		AT1G50030.1
ENSVATH01333104	1884070	1:18530544	1:18530544	G	A/G	SNP	The 1001 Genomes Project			splice region variant~intron variant					-		AT1G50030.1
ENSVATH14275050	1884071	1:18530579	1:18530579	C	T/C	SNP	The 1001 Genomes Project			synonymous variant	L	1231	1231		-		AT1G50030.1
tmp_1_18530707_C_G	1884072	1:18530707	1:18530707	G	C/G	SNP	The 1001 Genomes Project			splice region variant~intron variant					-		AT1G50030.1
ENSVATH01333105	1884073	1:18530709	1:18530709	C	G/C	SNP	The 1001 Genomes Project			splice region variant~intron variant					-		AT1G50030.1
tmp_1_18530717_T_TAA	1884074	1:18530717	1: between 18530717 & 18530718	AA	-/AA	insertion	The 1001 Genomes Project			intron variant					-		AT1G50030.1
ENSVATH04920274	1884075	1:18530718	1:18530718	A	C/A	SNP	The 1001 Genomes Project			intron variant					-		AT1G50030.1
tmp_1_18530722_G_A	1884076	1:18530722	1:18530722	A	G/A	SNP	The 1001 Genomes Project			intron variant					-		AT1G50030.1
tmp_1_18530729_G_C	1884077	1:18530729	1:18530729	C	G/C	SNP	The 1001 Genomes Project			intron variant					-		AT1G50030.1
tmp_1_18530788_A_G	1884078	1:18530788	1:18530788	G	A/G	SNP	The 1001 Genomes Project			intron variant					-		AT1G50030.1
ENSVATH04920275	1884079	1:18530791	1:18530791	C	T/C	SNP	The 1001 Genomes Project			intron variant					-		AT1G50030.1
ENSVATH04920276	1884080	1:18530794	1:18530794	C	A/C	SNP	The 1001 Genomes Project			intron variant					-		AT1G50030.1
ENSVATH13473534	1884081	1:18530799	1:18530799	C	A/C	SNP	The 1001 Genomes Project			intron variant					-		AT1G50030.1
tmp_1_18530804_AT_A	1884082	1:18530805	1:18530805	-	T/-	deletion	The 1001 Genomes Project			intron variant					-		AT1G50030.1
ENSVATH13473555	1884083	1:18530826	1:18530826	G	A/G	SNP	The 1001 Genomes Project			intron variant					-		AT1G50030.1
ENSVATH04920277	1884084	1:18530828	1:18530828	T	A/T	SNP	The 1001 Genomes Project			intron variant					-		AT1G50030.1
tmp_1_18530843_G_A	1884085	1:18530843	1:18530843	A	G/A	SNP	The 1001 Genomes Project			intron variant					-		AT1G50030.1
ENSVATH13473556	1884086	1:18530852	1:18530852	A	G/A	SNP	The 1001 Genomes Project			intron variant					-		AT1G50030.1
tmp_1_18530880_AT_A	1884087	1:18530881	1:18530881	-	T/-	deletion	The 1001 Genomes Project			intron variant					-		AT1G50030.1
ENSVATH00090700	1884088	1:18530918	1:18530918	C	T/C	SNP	The 1001 Genomes Project			intron variant					-		AT1G50030.1
ENSVATH04920278	1884089	1:18530942	1:18530942	T	C/T	SNP	The 1001 Genomes Project			intron variant					-		AT1G50030.1
ENSVATH01333106	1884090	1:18530976	1:18530976	C	A/C	SNP	The 1001 Genomes Project			intron variant					-		AT1G50030.1
tmp_1_18530980_GATCC_G	1884091	1:18530981	1:18530981-18530984	-	ATCC/-	deletion	The 1001 Genomes Project			intron variant					-		AT1G50030.1
tmp_1_18530984_C_T	1884092	1:18530984	1:18530984	T	C/T	SNP	The 1001 Genomes Project			intron variant					-		AT1G50030.1
tmp_1_18530995_G_T	1884093	1:18530995	1:18530995	T	G/T	SNP	The 1001 Genomes Project			intron variant					-		AT1G50030.1
ENSVATH04920279	1884094	1:18531016	1:18531016	T	C/T	SNP	The 1001 Genomes Project			intron variant					-		AT1G50030.1
tmp_1_18531018_C_A	1884095	1:18531018	1:18531018	A	C/A	SNP	The 1001 Genomes Project			intron variant					-		AT1G50030.1
ENSVATH04920280	1884096	1:18531033	1:18531033	C	T/C	SNP	The 1001 Genomes Project			intron variant					-		AT1G50030.1
ENSVATH04920281	1884097	1:18531051	1:18531051	C	G/C	SNP	The 1001 Genomes Project			intron variant					-		AT1G50030.1
tmp_1_18531078_A_T	1884098	1:18531078	1:18531078	T	A/T	SNP	The 1001 Genomes Project			intron variant					-		AT1G50030.1
tmp_1_18531096_G_T	1884099	1:18531096	1:18531096	T	G/T	SNP	The 1001 Genomes Project			intron variant					-		AT1G50030.1
ENSVATH01333107	1884100	1:18531099	1:18531099	C	T/C	SNP	The 1001 Genomes Project			intron variant					-		AT1G50030.1
tmp_1_18531113_T_A	1884101	1:18531113	1:18531113	A	T/A	SNP	The 1001 Genomes Project			intron variant					-		AT1G50030.1
ENSVATH04920282	1884102	1:18531114	1:18531114	A	G/A	SNP	The 1001 Genomes Project			intron variant					-		AT1G50030.1
ENSVATH01333108	1884103	1:18531128	1:18531128	A	C/A	SNP	The 1001 Genomes Project			intron variant					-		AT1G50030.1
ENSVATH04920283	1884104	1:18531129	1:18531129	C	A/C	SNP	The 1001 Genomes Project			intron variant					-		AT1G50030.1
ENSVATH01333109	1884105	1:18531133	1:18531133	T	A/T	SNP	The 1001 Genomes Project			intron variant					-		AT1G50030.1
tmp_1_18531135_TA_T	1884106	1:18531136	1:18531136	-	A/-	deletion	The 1001 Genomes Project			intron variant					-		AT1G50030.1
ENSVATH04920284	1884107	1:18531138	1:18531138	A	G/A	SNP	The 1001 Genomes Project			intron variant					-		AT1G50030.1
ENSVATH01333110	1884108	1:18531189	1:18531189	A	G/A	SNP	The 1001 Genomes Project			synonymous variant	D	1186	1186		-		AT1G50030.1
tmp_1_18531196_C_T	1884109	1:18531196	1:18531196	T	C/T	SNP	The 1001 Genomes Project			missense variant	G/E	1184	1184	1001	tolerated	1	AT1G50030.1
tmp_1_18531204_G_A	1884110	1:18531204	1:18531204	A	G/A	SNP	The 1001 Genomes Project			synonymous variant	F	1181	1181		-		AT1G50030.1
tmp_1_18531246_C_T	1884111	1:18531246	1:18531246	T	C/T	SNP	The 1001 Genomes Project			synonymous variant	E	1167	1167		-		AT1G50030.1
tmp_1_18531252_T_C	1884112	1:18531252	1:18531252	C	T/C	SNP	The 1001 Genomes Project			synonymous variant	P	1165	1165		-		AT1G50030.1
tmp_1_18531291_T_C	1884113	1:18531291	1:18531291	C	T/C	SNP	The 1001 Genomes Project			synonymous variant	V	1152	1152		-		AT1G50030.1
tmp_1_18531313_C_A	1884114	1:18531313	1:18531313	A	C/A	SNP	The 1001 Genomes Project			missense variant	R/L	1145	1145	551	tolerated	0.55	AT1G50030.1
ENSVATH04920285	1884115	1:18531381	1:18531381	G	C/G	SNP	The 1001 Genomes Project			intron variant					-		AT1G50030.1
tmp_1_18531383_G_GT	1884116	1:18531383	1: between 18531383 & 18531384	T	-/T	insertion	The 1001 Genomes Project			intron variant					-		AT1G50030.1
ENSVATH01333111	1884117	1:18531389	1:18531389	T	C/T	SNP	The 1001 Genomes Project			intron variant					-		AT1G50030.1
ENSVATH04920286	1884118	1:18531409	1:18531409	G	C/G	SNP	The 1001 Genomes Project			intron variant					-		AT1G50030.1
ENSVATH04920287	1884119	1:18531410	1:18531410	G	A/G	SNP	The 1001 Genomes Project			intron variant					-		AT1G50030.1
ENSVATH04920288	1884120	1:18531422	1:18531422	C	T/C	SNP	The 1001 Genomes Project			intron variant					-		AT1G50030.1
ENSVATH04920289	1884121	1:18531437	1:18531437	A	T/A	SNP	The 1001 Genomes Project			intron variant					-		AT1G50030.1
tmp_1_18531439_ATT_A	1884122	1:18531440	1:18531440-18531441	-	TT/-	deletion	The 1001 Genomes Project			intron variant					-		AT1G50030.1
ENSVATH04920290	1884123	1:18531450	1:18531450	G	A/G	SNP	The 1001 Genomes Project			intron variant					-		AT1G50030.1
tmp_1_18531561_A_G	1884124	1:18531561	1:18531561	G	A/G	SNP	The 1001 Genomes Project			synonymous variant	A	1101	1101		-		AT1G50030.1
tmp_1_18531580_T_C	1884125	1:18531580	1:18531580	C	T/C	SNP	The 1001 Genomes Project			missense variant	D/G	1095	1095	381	tolerated	0.38	AT1G50030.1
ENSVATH01333112	1884126	1:18531601	1:18531601	G	A/G	SNP	The 1001 Genomes Project			intron variant					-		AT1G50030.1
tmp_1_18531609_C_T	1884127	1:18531609	1:18531609	T	C/T	SNP	The 1001 Genomes Project			intron variant					-		AT1G50030.1
tmp_1_18531615_A_T	1884128	1:18531615	1:18531615	T	A/T	SNP	The 1001 Genomes Project			intron variant					-		AT1G50030.1
tmp_1_18531620_T_G	1884129	1:18531620	1:18531620	G	T/G	SNP	The 1001 Genomes Project			intron variant					-		AT1G50030.1
tmp_1_18531622_T_A	1884130	1:18531622	1:18531622	A	T/A	SNP	The 1001 Genomes Project			intron variant					-		AT1G50030.1
ENSVATH04920291	1884131	1:18531624	1:18531624	G	T/G	SNP	The 1001 Genomes Project			intron variant					-		AT1G50030.1
tmp_1_18531630_T_G	1884132	1:18531630	1:18531630	G	T/G	SNP	The 1001 Genomes Project			intron variant					-		AT1G50030.1
tmp_1_18531632_C_T	1884133	1:18531632	1:18531632	T	C/T	SNP	The 1001 Genomes Project			intron variant					-		AT1G50030.1
ENSVATH13473557	1884134	1:18531636	1:18531636	G	A/G	SNP	The 1001 Genomes Project			intron variant					-		AT1G50030.1
tmp_1_18531638_T_C	1884135	1:18531638	1:18531638	C	T/C	SNP	The 1001 Genomes Project			intron variant					-		AT1G50030.1
tmp_1_18531639_G_A	1884136	1:18531639	1:18531639	A	G/A	SNP	The 1001 Genomes Project			intron variant					-		AT1G50030.1
ENSVATH13473558	1884137	1:18531641	1:18531641	C	A/C	SNP	The 1001 Genomes Project			intron variant					-		AT1G50030.1
tmp_1_18531644_C_A	1884138	1:18531644	1:18531644	A	C/A	SNP	The 1001 Genomes Project			intron variant					-		AT1G50030.1
tmp_1_18531647_G_T	1884139	1:18531647	1:18531647	T	G/T	SNP	The 1001 Genomes Project			intron variant					-		AT1G50030.1
tmp_1_18531648_A_G	1884140	1:18531648	1:18531648	G	A/G	SNP	The 1001 Genomes Project			intron variant					-		AT1G50030.1
tmp_1_18531690_C_T	1884141	1:18531690	1:18531690	T	C/T	SNP	The 1001 Genomes Project			intron variant					-		AT1G50030.1
ENSVATH00090701	1884142	1:18531693	1:18531693	C	T/C	SNP	The 1001 Genomes Project			intron variant					-		AT1G50030.1
tmp_1_18531697_G_A	1884143	1:18531697	1:18531697	A	G/A	SNP	The 1001 Genomes Project			intron variant					-		AT1G50030.1
tmp_1_18531736_G_GA	1884144	1:18531736	1: between 18531736 & 18531737	A	-/A	insertion	The 1001 Genomes Project			intron variant					-		AT1G50030.1
ENSVATH15187550	1884145	1:18531746	1:18531746	-	T/-	deletion	The 1001 Genomes Project			intron variant					-		AT1G50030.1
ENSVATH07640170	1884146	1:18531779	1:18531779	-	T/-	deletion	The 1001 Genomes Project			intron variant					-		AT1G50030.1
ENSVATH00090702	1884147	1:18531783	1:18531783	G	C/G	SNP	The 1001 Genomes Project			intron variant					-		AT1G50030.1
tmp_1_18531792_T_C	1884148	1:18531792	1:18531792	C	T/C	SNP	The 1001 Genomes Project			intron variant					-		AT1G50030.1
ENSVATH01333113	1884149	1:18531795	1:18531795	A	T/A	SNP	The 1001 Genomes Project			intron variant					-		AT1G50030.1
tmp_1_18531818_A_C	1884150	1:18531818	1:18531818	C	A/C	SNP	The 1001 Genomes Project			intron variant					-		AT1G50030.1
ENSVATH04920293	1884151	1:18531840	1:18531840	G	T/G/C	SNP	The 1001 Genomes Project			intron variant					-		AT1G50030.1
ENSVATH04920293	1884151	1:18531840	1:18531840	C	T/G/C	SNP	The 1001 Genomes Project			intron variant					-		AT1G50030.1
tmp_1_18531925_G_A	1884152	1:18531925	1:18531925	A	G/A	SNP	The 1001 Genomes Project			intron variant					-		AT1G50030.1
ENSVATH00090703	1884153	1:18531927	1:18531927	C	T/C	SNP	The 1001 Genomes Project			intron variant					-		AT1G50030.1
ENSVATH04920294	1884154	1:18531950	1:18531950	A	G/A	SNP	The 1001 Genomes Project			intron variant					-		AT1G50030.1
tmp_1_18531952_AG_A	1884155	1:18531953	1:18531953	-	G/-	deletion	The 1001 Genomes Project			intron variant					-		AT1G50030.1
tmp_1_18531970_C_A	1884156	1:18531970	1:18531970	A	C/A	SNP	The 1001 Genomes Project			intron variant					-		AT1G50030.1
ENSVATH04920295	1884157	1:18531975	1:18531975	C	A/C	SNP	The 1001 Genomes Project			intron variant					-		AT1G50030.1
ENSVATH15187551	1884158	1:18531989	1:18531989	-	A/-	deletion	The 1001 Genomes Project			intron variant					-		AT1G50030.1
ENSVATH14275051	1884159	1:18531998	1:18531998	C	T/C	SNP	The 1001 Genomes Project			intron variant					-		AT1G50030.1
ENSVATH04920296	1884160	1:18532006	1:18532006	G	A/G	SNP	The 1001 Genomes Project			intron variant					-		AT1G50030.1
ENSVATH01333114	1884161	1:18532013	1:18532013	A	C/A	SNP	The 1001 Genomes Project			intron variant					-		AT1G50030.1
ENSVATH04920297	1884162	1:18532021	1:18532021	G	A/G	SNP	The 1001 Genomes Project			intron variant					-		AT1G50030.1
tmp_1_18532087_G_A	1884163	1:18532087	1:18532087	A	G/A	SNP	The 1001 Genomes Project			splice region variant~intron variant					-		AT1G50030.1
ENSVATH09915761	1884164	1:18532088	1: between 18532088 & 18532089	AT	-/AT	insertion	The 1001 Genomes Project			splice region variant~intron variant					-		AT1G50030.1
ENSVATH01333115	1884165	1:18532127	1:18532127	A	T/A	SNP	The 1001 Genomes Project			intron variant					-		AT1G50030.1
ENSVATH15187552	1884166	1:18532156	1:18532156	-	A/-/AA	sequence alteration	The 1001 Genomes Project			intron variant					-		AT1G50030.1
ENSVATH15187552	1884166	1:18532156	1:18532156	AA	A/-/AA	sequence alteration	The 1001 Genomes Project			intron variant					-		AT1G50030.1
tmp_1_18532156_A_G	1884167	1:18532156	1:18532156	G	A/G	SNP	The 1001 Genomes Project			intron variant					-		AT1G50030.1
tmp_1_18532163_A_G	1884168	1:18532163	1:18532163	G	A/G	SNP	The 1001 Genomes Project			intron variant					-		AT1G50030.1
ENSVATH04920298	1884169	1:18532172	1:18532172	C	T/C	SNP	The 1001 Genomes Project			intron variant					-		AT1G50030.1
tmp_1_18532176_T_A	1884170	1:18532176	1:18532176	A	T/A	SNP	The 1001 Genomes Project			intron variant					-		AT1G50030.1
ENSVATH13473575	1884171	1:18532178	1:18532178	G	A/G	SNP	The 1001 Genomes Project			intron variant					-		AT1G50030.1
tmp_1_18532183_A_T	1884172	1:18532183	1:18532183	T	A/T	SNP	The 1001 Genomes Project			intron variant					-		AT1G50030.1
tmp_1_18532268_C_T	1884173	1:18532268	1:18532268	T	C/T	SNP	The 1001 Genomes Project			synonymous variant	L	1049	1049		-		AT1G50030.1
tmp_1_18532332_T_C	1884174	1:18532332	1:18532332	C	T/C	SNP	The 1001 Genomes Project			intron variant					-		AT1G50030.1
tmp_1_18532341_C_T	1884175	1:18532341	1:18532341	T	C/T	SNP	The 1001 Genomes Project			intron variant					-		AT1G50030.1
tmp_1_18532379_G_A	1884176	1:18532379	1:18532379	A	G/A	SNP	The 1001 Genomes Project			intron variant					-		AT1G50030.1
ENSVATH01333116	1884177	1:18532427	1:18532427	G	A/G	SNP	The 1001 Genomes Project			intron variant					-		AT1G50030.1
ENSVATH01333117	1884178	1:18532434	1:18532434	T	A/T	SNP	The 1001 Genomes Project			intron variant					-		AT1G50030.1
ENSVATH01333118	1884179	1:18532446	1:18532446	G	A/G	SNP	The 1001 Genomes Project			intron variant					-		AT1G50030.1
tmp_1_18532448_AT_A	1884180	1:18532449	1:18532449	-	T/-	deletion	The 1001 Genomes Project			intron variant					-		AT1G50030.1
ENSVATH13473576	1884181	1:18532452	1:18532452	A	G/A	SNP	The 1001 Genomes Project			intron variant					-		AT1G50030.1
ENSVATH14275052	1884182	1:18532459	1:18532459	T	A/T	SNP	The 1001 Genomes Project			intron variant					-		AT1G50030.1
ENSVATH04920299	1884183	1:18532473	1:18532473	C	A/C	SNP	The 1001 Genomes Project			intron variant					-		AT1G50030.1
ENSVATH04920300	1884184	1:18532474	1:18532474	T	C/T/A	SNP	The 1001 Genomes Project			intron variant					-		AT1G50030.1
ENSVATH04920300	1884184	1:18532474	1:18532474	A	C/T/A	SNP	The 1001 Genomes Project			intron variant					-		AT1G50030.1
ENSVATH04047351	1884185	1:18532483	1:18532483	-	T/-	deletion	The 1001 Genomes Project			intron variant					-		AT1G50030.1
ENSVATH01333119	1884186	1:18532485	1:18532485	A	G/A	SNP	The 1001 Genomes Project			intron variant					-		AT1G50030.1
ENSVATH04920301	1884187	1:18532493	1:18532493	A	T/A	SNP	The 1001 Genomes Project			intron variant					-		AT1G50030.1
tmp_1_18532494_T_A	1884188	1:18532494	1:18532494	A	T/A	SNP	The 1001 Genomes Project			intron variant					-		AT1G50030.1
ENSVATH04920302	1884189	1:18532501	1:18532501	A	C/A	SNP	The 1001 Genomes Project			intron variant					-		AT1G50030.1
ENSVATH04920303	1884190	1:18532557	1:18532557	T	A/T	SNP	The 1001 Genomes Project			intron variant					-		AT1G50030.1
ENSVATH00090704	1884191	1:18532558	1:18532558	G	T/G	SNP	The 1001 Genomes Project			intron variant					-		AT1G50030.1
tmp_1_18532618_A_T	1884192	1:18532618	1:18532618	T	A/T	SNP	The 1001 Genomes Project			intron variant					-		AT1G50030.1
ENSVATH01333120	1884193	1:18532631	1:18532631	A	G/A	SNP	The 1001 Genomes Project			splice region variant~synonymous variant	G	1032	1032		-		AT1G50030.1
ENSVATH13473577	1884194	1:18532643	1:18532643	A	G/A/T	SNP	The 1001 Genomes Project			synonymous variant	L	1028	1028		-		AT1G50030.1
ENSVATH13473577	1884194	1:18532643	1:18532643	T	G/A/T	SNP	The 1001 Genomes Project			synonymous variant	L	1028	1028		-		AT1G50030.1
ENSVATH04920304	1884195	1:18532691	1:18532691	A	G/A	SNP	The 1001 Genomes Project			synonymous variant	A	1012	1012		-		AT1G50030.1
ENSVATH04920305	1884196	1:18532694	1:18532694	A	G/A	SNP	The 1001 Genomes Project			synonymous variant	D	1011	1011		-		AT1G50030.1
ENSVATH00090705	1884197	1:18532724	1:18532724	A	G/A	SNP	The 1001 Genomes Project			synonymous variant	I	1001	1001		-		AT1G50030.1
ENSVATH04920306	1884198	1:18532813	1:18532813	T	C/T	SNP	The 1001 Genomes Project			intron variant					-		AT1G50030.1
ENSVATH04920307	1884199	1:18532835	1:18532835	A	C/A	SNP	The 1001 Genomes Project			intron variant					-		AT1G50030.1
ENSVATH13473578	1884200	1:18532844	1:18532844	G	A/G	SNP	The 1001 Genomes Project			intron variant					-		AT1G50030.1
tmp_1_18532899_T_A	1884201	1:18532899	1:18532899	A	T/A	SNP	The 1001 Genomes Project			synonymous variant	S	974	974		-		AT1G50030.1
ENSVATH01333121	1884202	1:18532917	1:18532917	A	G/A	SNP	The 1001 Genomes Project			synonymous variant	P	968	968		-		AT1G50030.1
ENSVATH00090706	1884203	1:18532923	1:18532923	A	G/A	SNP	The 1001 Genomes Project			synonymous variant	T	966	966		-		AT1G50030.1
ENSVATH04920308	1884204	1:18532947	1:18532947	A	G/A	SNP	The 1001 Genomes Project			synonymous variant	V	958	958		-		AT1G50030.1
tmp_1_18532989_T_C	1884205	1:18532989	1:18532989	C	T/C	SNP	The 1001 Genomes Project			splice region variant~intron variant					-		AT1G50030.1
ENSVATH13473579	1884206	1:18533004	1:18533004	T	A/T	SNP	The 1001 Genomes Project			intron variant					-		AT1G50030.1
ENSVATH00090707	1884207	1:18533019	1:18533019	G	C/G	SNP	The 1001 Genomes Project			intron variant					-		AT1G50030.1
tmp_1_18533026_G_A	1884208	1:18533026	1:18533026	A	G/A	SNP	The 1001 Genomes Project			intron variant					-		AT1G50030.1
tmp_1_18533029_C_T	1884209	1:18533029	1:18533029	T	C/T	SNP	The 1001 Genomes Project			intron variant					-		AT1G50030.1
ENSVATH15187553	1884210	1:18533048	1:18533048	-	A/-	deletion	The 1001 Genomes Project			intron variant					-		AT1G50030.1
ENSVATH04920309	1884211	1:18533122	1:18533122	A	G/A	SNP	The 1001 Genomes Project			synonymous variant	L	928	928		-		AT1G50030.1
ENSVATH00090708	1884212	1:18533129	1:18533129	G	A/G	SNP	The 1001 Genomes Project			synonymous variant	D	925	925		-		AT1G50030.1
ENSVATH00090709	1884213	1:18533147	1:18533147	A	G/A	SNP	The 1001 Genomes Project			synonymous variant	H	919	919		-		AT1G50030.1
tmp_1_18533149_G_A	1884214	1:18533149	1:18533149	A	G/A	SNP	The 1001 Genomes Project			missense variant	H/Y	919	919	1001	tolerated	1	AT1G50030.1
tmp_1_18533150_A_G	1884215	1:18533150	1:18533150	G	A/G	SNP	The 1001 Genomes Project			synonymous variant	F	918	918		-		AT1G50030.1
tmp_1_18533182_G_A	1884216	1:18533182	1:18533182	A	G/A	SNP	The 1001 Genomes Project			intron variant					-		AT1G50030.1
tmp_1_18533187_AC_A	1884217	1:18533188	1:18533188	-	C/-	deletion	The 1001 Genomes Project			intron variant					-		AT1G50030.1
tmp_1_18533209_A_T	1884218	1:18533209	1:18533209	T	A/T	SNP	The 1001 Genomes Project			intron variant					-		AT1G50030.1
ENSVATH00090711	1884219	1:18533214	1:18533214	G	A/G	SNP	The 1001 Genomes Project			intron variant					-		AT1G50030.1
tmp_1_18533227_A_AT	1884220	1:18533227	1: between 18533227 & 18533228	T	-/T	insertion	The 1001 Genomes Project			intron variant					-		AT1G50030.1
ENSVATH04920310	1884221	1:18533231	1:18533231	T	A/T	SNP	The 1001 Genomes Project			intron variant					-		AT1G50030.1
ENSVATH04920311	1884222	1:18533244	1:18533244	T	C/T	SNP	The 1001 Genomes Project			intron variant					-		AT1G50030.1
tmp_1_18533246_G_A	1884223	1:18533246	1:18533246	A	G/A	SNP	The 1001 Genomes Project			intron variant					-		AT1G50030.1
tmp_1_18533260_T_C	1884224	1:18533260	1:18533260	C	T/C	SNP	The 1001 Genomes Project			intron variant					-		AT1G50030.1
ENSVATH04920312	1884225	1:18533261	1:18533261	G	T/G	SNP	The 1001 Genomes Project			intron variant					-		AT1G50030.1
ENSVATH04920313	1884226	1:18533283	1:18533283	G	A/G	SNP	The 1001 Genomes Project			synonymous variant	P	908	908		-		AT1G50030.1
tmp_1_18533318_A_C	1884227	1:18533318	1:18533318	C	A/C	SNP	The 1001 Genomes Project			intron variant					-		AT1G50030.1
ENSVATH04047352	1884228	1:18533342	1:18533342	-	A/-	deletion	The 1001 Genomes Project			intron variant					-		AT1G50030.1
tmp_1_18533377_T_TA	1884229	1:18533377	1: between 18533377 & 18533378	A	-/A	insertion	The 1001 Genomes Project			intron variant					-		AT1G50030.1
tmp_1_18533384_C_T	1884230	1:18533384	1:18533384	T	C/T	SNP	The 1001 Genomes Project			intron variant					-		AT1G50030.1
ENSVATH04920314	1884231	1:18533388	1:18533388	A	C/A	SNP	The 1001 Genomes Project			intron variant					-		AT1G50030.1
tmp_1_18533394_G_A	1884232	1:18533394	1:18533394	A	G/A	SNP	The 1001 Genomes Project			intron variant					-		AT1G50030.1
ENSVATH13473580	1884233	1:18533487	1:18533487	A	G/A	SNP	The 1001 Genomes Project			synonymous variant	N	873	873		-		AT1G50030.1
ENSVATH14275053	1884234	1:18533506	1:18533506	G	A/G	SNP	The 1001 Genomes Project			splice region variant~intron variant					-		AT1G50030.1
ENSVATH04920315	1884235	1:18533516	1:18533516	T	G/T	SNP	The 1001 Genomes Project			intron variant					-		AT1G50030.1
ENSVATH13473581	1884236	1:18533522	1:18533522	T	G/T	SNP	The 1001 Genomes Project			intron variant					-		AT1G50030.1
tmp_1_18533524_G_A	1884237	1:18533524	1:18533524	A	G/A	SNP	The 1001 Genomes Project			intron variant					-		AT1G50030.1
tmp_1_18533527_C_T	1884238	1:18533527	1:18533527	T	C/T	SNP	The 1001 Genomes Project			intron variant					-		AT1G50030.1
ENSVATH04920316	1884239	1:18533543	1:18533543	C	T/C	SNP	The 1001 Genomes Project			intron variant					-		AT1G50030.1
ENSVATH01333122	1884240	1:18533548	1:18533548	A	T/A	SNP	The 1001 Genomes Project			intron variant					-		AT1G50030.1
tmp_1_18533549_AT_A	1884241	1:18533550	1:18533550	-	T/-	deletion	The 1001 Genomes Project			intron variant					-		AT1G50030.1
tmp_1_18533678_T_G	1884242	1:18533678	1:18533678	G	T/G	SNP	The 1001 Genomes Project			missense variant	E/D	834	834	171	tolerated	0.17	AT1G50030.1
tmp_1_18533778_C_G	1884243	1:18533778	1:18533778	G	C/G	SNP	The 1001 Genomes Project			intron variant					-		AT1G50030.1
tmp_1_18533794_A_G	1884244	1:18533794	1:18533794	G	A/G	SNP	The 1001 Genomes Project			intron variant					-		AT1G50030.1
ENSVATH04047353	1884245	1:18533823	1: between 18533823 & 18533824	A	-/A	insertion	The 1001 Genomes Project			splice region variant~intron variant					-		AT1G50030.1
ENSVATH01333123	1884246	1:18533939	1:18533939	C	T/C	SNP	The 1001 Genomes Project			splice region variant~intron variant					-		AT1G50030.1
tmp_1_18533945_A_T	1884247	1:18533945	1:18533945	T	A/T	SNP	The 1001 Genomes Project			intron variant					-		AT1G50030.1
ENSVATH15187554	1884248	1:18533951	1:18533951	-	T/-	deletion	The 1001 Genomes Project			intron variant					-		AT1G50030.1
ENSVATH13473582	1884249	1:18533967	1:18533967	T	C/T	SNP	The 1001 Genomes Project			intron variant					-		AT1G50030.1
tmp_1_18534000_C_A	1884250	1:18534000	1:18534000	A	C/A	SNP	The 1001 Genomes Project			intron variant					-		AT1G50030.1
ENSVATH04920317	1884251	1:18534025	1:18534025	G	C/G	SNP	The 1001 Genomes Project			intron variant					-		AT1G50030.1
tmp_1_18534027_A_T	1884252	1:18534027	1:18534027	T	A/T	SNP	The 1001 Genomes Project			intron variant					-		AT1G50030.1
tmp_1_18534056_C_A	1884253	1:18534056	1:18534056	A	C/A	SNP	The 1001 Genomes Project			intron variant					-		AT1G50030.1
tmp_1_18534057_A_C	1884254	1:18534057	1:18534057	C	A/C	SNP	The 1001 Genomes Project			intron variant					-		AT1G50030.1
tmp_1_18534074_TCACCG_T	1884255	1:18534075	1:18534075-18534079	-	CACCG/-	deletion	The 1001 Genomes Project			intron variant					-		AT1G50030.1
tmp_1_18534077_C_T	1884256	1:18534077	1:18534077	T	C/T	SNP	The 1001 Genomes Project			intron variant					-		AT1G50030.1
ENSVATH04920318	1884257	1:18534088	1:18534088	G	A/G	SNP	The 1001 Genomes Project			intron variant					-		AT1G50030.1
tmp_1_18534099_C_T	1884258	1:18534099	1:18534099	T	C/T	SNP	The 1001 Genomes Project			intron variant					-		AT1G50030.1
ENSVATH04920319	1884259	1:18534109	1:18534109	C	A/C	SNP	The 1001 Genomes Project			intron variant					-		AT1G50030.1
ENSVATH00090712	1884260	1:18534118	1:18534118	A	G/A	SNP	The 1001 Genomes Project			intron variant					-		AT1G50030.1
ENSVATH04920320	1884261	1:18534119	1:18534119	G	A/G	SNP	The 1001 Genomes Project			intron variant					-		AT1G50030.1
tmp_1_18534135_C_T	1884262	1:18534135	1:18534135	T	C/T	SNP	The 1001 Genomes Project			intron variant					-		AT1G50030.1
tmp_1_18534146_A_C	1884263	1:18534146	1:18534146	C	A/C	SNP	The 1001 Genomes Project			intron variant					-		AT1G50030.1
ENSVATH13473583	1884264	1:18534162	1:18534162	A	G/A	SNP	The 1001 Genomes Project			intron variant					-		AT1G50030.1
ENSVATH04920321	1884265	1:18534176	1:18534176	A	T/A	SNP	The 1001 Genomes Project			intron variant					-		AT1G50030.1
tmp_1_18534177_C_T	1884266	1:18534177	1:18534177	T	C/T	SNP	The 1001 Genomes Project			intron variant					-		AT1G50030.1
tmp_1_18534180_A_T	1884267	1:18534180	1:18534180	T	A/T	SNP	The 1001 Genomes Project			intron variant					-		AT1G50030.1
ENSVATH01333124	1884268	1:18534181	1:18534181	T	C/T	SNP	The 1001 Genomes Project			intron variant					-		AT1G50030.1
ENSVATH04920322	1884269	1:18534185	1:18534185	T	A/T	SNP	The 1001 Genomes Project			intron variant					-		AT1G50030.1
ENSVATH01333125	1884270	1:18534202	1:18534202	T	C/T	SNP	The 1001 Genomes Project			intron variant					-		AT1G50030.1
tmp_1_18534219_C_T	1884271	1:18534219	1:18534219	T	C/T	SNP	The 1001 Genomes Project			intron variant					-		AT1G50030.1
ENSVATH04920323	1884272	1:18534231	1:18534231	C	A/C	SNP	The 1001 Genomes Project			intron variant					-		AT1G50030.1
tmp_1_18534247_A_C	1884273	1:18534247	1:18534247	C	A/C	SNP	The 1001 Genomes Project			intron variant					-		AT1G50030.1
ENSVATH00090713	1884274	1:18534251	1:18534251	T	A/T	SNP	The 1001 Genomes Project			intron variant					-		AT1G50030.1
ENSVATH00090714	1884275	1:18534259	1:18534259	A	C/A	SNP	The 1001 Genomes Project			intron variant					-		AT1G50030.1
ENSVATH04920324	1884276	1:18534269	1:18534269	A	G/A	SNP	The 1001 Genomes Project			intron variant					-		AT1G50030.1
ENSVATH04047354	1884277	1:18534270	1: between 18534270 & 18534271	A	-/A	insertion	The 1001 Genomes Project			intron variant					-		AT1G50030.1
ENSVATH01333126	1884278	1:18534279	1:18534279	A	C/A	SNP	The 1001 Genomes Project			intron variant					-		AT1G50030.1
tmp_1_18534316_A_G	1884279	1:18534316	1:18534316	G	A/G	SNP	The 1001 Genomes Project			intron variant					-		AT1G50030.1
ENSVATH13473584	1884280	1:18534347	1:18534347	A	T/A	SNP	The 1001 Genomes Project			intron variant					-		AT1G50030.1
tmp_1_18534356_T_G	1884281	1:18534356	1:18534356	G	T/G	SNP	The 1001 Genomes Project			intron variant					-		AT1G50030.1
ENSVATH04920325	1884282	1:18534357	1:18534357	A	T/A	SNP	The 1001 Genomes Project			intron variant					-		AT1G50030.1
ENSVATH01333127	1884283	1:18534378	1:18534378	T	C/T	SNP	The 1001 Genomes Project			intron variant					-		AT1G50030.1
tmp_1_18534391_T_C	1884284	1:18534391	1:18534391	C	T/C	SNP	The 1001 Genomes Project			intron variant					-		AT1G50030.1
tmp_1_18534427_G_A	1884285	1:18534427	1:18534427	A	G/A	SNP	The 1001 Genomes Project			intron variant					-		AT1G50030.1
ENSVATH14275054	1884286	1:18534436	1:18534436	A	C/A	SNP	The 1001 Genomes Project			intron variant					-		AT1G50030.1
tmp_1_18534463_C_T	1884287	1:18534463	1:18534463	T	C/T	SNP	The 1001 Genomes Project			intron variant					-		AT1G50030.1
ENSVATH04920326	1884288	1:18534478	1:18534478	G	A/G	SNP	The 1001 Genomes Project			intron variant					-		AT1G50030.1
ENSVATH04920327	1884289	1:18534493	1:18534493	C	A/C	SNP	The 1001 Genomes Project			intron variant					-		AT1G50030.1
tmp_1_18534494_G_A	1884290	1:18534494	1:18534494	A	G/A	SNP	The 1001 Genomes Project			intron variant					-		AT1G50030.1
ENSVATH04920328	1884291	1:18534498	1:18534498	A	T/A	SNP	The 1001 Genomes Project			intron variant					-		AT1G50030.1
ENSVATH04920329	1884292	1:18534504	1:18534504	T	C/T	SNP	The 1001 Genomes Project			intron variant					-		AT1G50030.1
tmp_1_18534505_T_C	1884293	1:18534505	1:18534505	C	T/C	SNP	The 1001 Genomes Project			intron variant					-		AT1G50030.1
tmp_1_18534509_C_T	1884294	1:18534509	1:18534509	T	C/T	SNP	The 1001 Genomes Project			intron variant					-		AT1G50030.1
tmp_1_18534539_G_A	1884295	1:18534539	1:18534539	A	G/A	SNP	The 1001 Genomes Project			intron variant					-		AT1G50030.1
ENSVATH04920330	1884296	1:18534551	1:18534551	A	T/A	SNP	The 1001 Genomes Project			intron variant					-		AT1G50030.1
ENSVATH01333128	1884297	1:18534617	1:18534617	A	G/A	SNP	The 1001 Genomes Project			intron variant					-		AT1G50030.1
ENSVATH04920331	1884298	1:18534635	1:18534635	T	C/T	SNP	The 1001 Genomes Project			splice region variant~intron variant					-		AT1G50030.1
tmp_1_18534638_A_G	1884299	1:18534638	1:18534638	G	A/G	SNP	The 1001 Genomes Project			splice region variant~intron variant					-		AT1G50030.1
ENSVATH14275095	1884300	1:18534786	1:18534786	A	G/A	SNP	The 1001 Genomes Project			intron variant					-		AT1G50030.1
tmp_1_18534840_A_G	1884301	1:18534840	1:18534840	G	A/G	SNP	The 1001 Genomes Project			intron variant					-		AT1G50030.1
tmp_1_18534898_A_G	1884302	1:18534898	1:18534898	G	A/G	SNP	The 1001 Genomes Project			intron variant					-		AT1G50030.1
tmp_1_18534905_GC_G	1884303	1:18534906	1:18534906	-	C/-	deletion	The 1001 Genomes Project			intron variant					-		AT1G50030.1
ENSVATH04920332	1884304	1:18534915	1:18534915	A	G/A	SNP	The 1001 Genomes Project			intron variant					-		AT1G50030.1
ENSVATH04920333	1884305	1:18534930	1:18534930	G	A/G	SNP	The 1001 Genomes Project			intron variant					-		AT1G50030.1
ENSVATH00090715	1884306	1:18534941	1:18534941	G	C/G	SNP	The 1001 Genomes Project			intron variant					-		AT1G50030.1
ENSVATH13473606	1884307	1:18534961	1:18534961	A	G/A	SNP	The 1001 Genomes Project			intron variant					-		AT1G50030.1
tmp_1_18534963_T_A	1884308	1:18534963	1:18534963	A	T/A	SNP	The 1001 Genomes Project			intron variant					-		AT1G50030.1
ENSVATH13473607	1884309	1:18534986	1:18534986	C	G/C	SNP	The 1001 Genomes Project			intron variant					-		AT1G50030.1
ENSVATH09915762	1884310	1:18535003	1: between 18535003 & 18535004	A	-/A	insertion	The 1001 Genomes Project			intron variant					-		AT1G50030.1
tmp_1_18535013_GT_G	1884311	1:18535014	1:18535014	-	T/-	deletion	The 1001 Genomes Project			intron variant					-		AT1G50030.1
ENSVATH04920334	1884312	1:18535021	1:18535021	C	T/C	SNP	The 1001 Genomes Project			intron variant					-		AT1G50030.1
tmp_1_18535022_G_A	1884313	1:18535022	1:18535022	A	G/A	SNP	The 1001 Genomes Project			intron variant					-		AT1G50030.1
ENSVATH00090716	1884314	1:18535024	1:18535024	C	A/C/T	SNP	The 1001 Genomes Project			intron variant					-		AT1G50030.1
ENSVATH00090716	1884314	1:18535024	1:18535024	T	A/C/T	SNP	The 1001 Genomes Project			intron variant					-		AT1G50030.1
tmp_1_18535026_C_T	1884315	1:18535026	1:18535026	T	C/T	SNP	The 1001 Genomes Project			intron variant					-		AT1G50030.1
tmp_1_18535028_A_T	1884316	1:18535028	1:18535028	T	A/T	SNP	The 1001 Genomes Project			intron variant					-		AT1G50030.1
tmp_1_18535051_T_A	1884317	1:18535051	1:18535051	A	T/A	SNP	The 1001 Genomes Project			intron variant					-		AT1G50030.1
tmp_1_18535094_C_T	1884318	1:18535094	1:18535094	T	C/T	SNP	The 1001 Genomes Project			missense variant	V/I	724	724	1001	tolerated	1	AT1G50030.1
tmp_1_18535193_C_T	1884319	1:18535193	1:18535193	T	C/T	SNP	The 1001 Genomes Project			intron variant					-		AT1G50030.1
ENSVATH15318355	1884320	1:18535197	1:18535197-18535199	-	AAC/-	deletion	The 1001 Genomes Project			intron variant					-		AT1G50030.1
ENSVATH01333129	1884321	1:18535221	1:18535221	G	T/G	SNP	The 1001 Genomes Project			intron variant					-		AT1G50030.1
ENSVATH04920335	1884322	1:18535229	1:18535229	A	G/A	SNP	The 1001 Genomes Project			intron variant					-		AT1G50030.1
ENSVATH13473608	1884323	1:18535237	1:18535237	G	A/G	SNP	The 1001 Genomes Project			splice region variant~intron variant					-		AT1G50030.1
ENSVATH13473609	1884324	1:18535239	1:18535239	C	T/C	SNP	The 1001 Genomes Project			splice region variant~intron variant					-		AT1G50030.1
tmp_1_18535249_G_C	1884325	1:18535249	1:18535249	C	G/C	SNP	The 1001 Genomes Project			missense variant	Q/E	697	697	71	tolerated	0.07	AT1G50030.1
tmp_1_18535259_T_G	1884326	1:18535259	1:18535259	G	T/G	SNP	The 1001 Genomes Project			synonymous variant	V	693	693		-		AT1G50030.1
ENSVATH14275096	1884327	1:18535261	1:18535261	T	C/T	SNP	The 1001 Genomes Project			missense variant	V/I	693	693	361	tolerated	0.36	AT1G50030.1
ENSVATH04920336	1884328	1:18535262	1:18535262	A	G/A	SNP	The 1001 Genomes Project			synonymous variant	Y	692	692		-		AT1G50030.1
tmp_1_18535400_CT_C	1884329	1:18535401	1:18535401	-	T/-	deletion	The 1001 Genomes Project			intron variant					-		AT1G50030.1
tmp_1_18535419_A_C	1884330	1:18535419	1:18535419	C	A/C	SNP	The 1001 Genomes Project			intron variant					-		AT1G50030.1
ENSVATH04920337	1884331	1:18535424	1:18535424	C	G/C	SNP	The 1001 Genomes Project			splice region variant~intron variant					-		AT1G50030.1
tmp_1_18535467_G_C	1884332	1:18535467	1:18535467	C	G/C	SNP	The 1001 Genomes Project			synonymous variant	R	653	653		-		AT1G50030.1
tmp_1_18535531_G_A	1884333	1:18535531	1:18535531	A	G/A	SNP	The 1001 Genomes Project			missense variant	A/V	632	632	1	deleterious	0	AT1G50030.1
ENSVATH01333130	1884334	1:18535577	1:18535577	T	A/T	SNP	The 1001 Genomes Project			intron variant					-		AT1G50030.1
ENSVATH04920338	1884335	1:18535596	1:18535596	T	C/T	SNP	The 1001 Genomes Project			intron variant					-		AT1G50030.1
tmp_1_18535602_C_G	1884336	1:18535602	1:18535602	G	C/G	SNP	The 1001 Genomes Project			intron variant					-		AT1G50030.1
tmp_1_18535610_G_A	1884337	1:18535610	1:18535610	A	G/A	SNP	The 1001 Genomes Project			intron variant					-		AT1G50030.1
ENSVATH04920339	1884338	1:18535630	1:18535630	A	T/A	SNP	The 1001 Genomes Project			intron variant					-		AT1G50030.1
ENSVATH14275097	1884339	1:18535645	1:18535645	G	T/G	SNP	The 1001 Genomes Project			intron variant					-		AT1G50030.1
tmp_1_18535679_A_G	1884340	1:18535679	1:18535679	G	A/G	SNP	The 1001 Genomes Project			intron variant					-		AT1G50030.1
ENSVATH13473610	1884341	1:18535680	1:18535680	A	C/A	SNP	The 1001 Genomes Project			intron variant					-		AT1G50030.1
ENSVATH04920340	1884342	1:18535699	1:18535699	G	A/G	SNP	The 1001 Genomes Project			intron variant					-		AT1G50030.1
ENSVATH13473611	1884343	1:18535733	1:18535733	G	A/G	SNP	The 1001 Genomes Project			intron variant					-		AT1G50030.1
tmp_1_18535736_TTATC_T	1884344	1:18535737	1:18535737-18535740	-	TATC/-	deletion	The 1001 Genomes Project			intron variant					-		AT1G50030.1
ENSVATH13473612	1884345	1:18535747	1:18535747	T	G/T	SNP	The 1001 Genomes Project			intron variant					-		AT1G50030.1
ENSVATH01333131	1884346	1:18535750	1:18535750	G	C/G	SNP	The 1001 Genomes Project			intron variant					-		AT1G50030.1
ENSVATH04920341	1884347	1:18535785	1:18535785	C	G/C	SNP	The 1001 Genomes Project			intron variant					-		AT1G50030.1
ENSVATH04920342	1884348	1:18535787	1:18535787	A	G/A	SNP	The 1001 Genomes Project			intron variant					-		AT1G50030.1
ENSVATH13473613	1884349	1:18535793	1:18535793	G	A/G	SNP	The 1001 Genomes Project			intron variant					-		AT1G50030.1
tmp_1_18535823_G_A	1884350	1:18535823	1:18535823	A	G/A	SNP	The 1001 Genomes Project			intron variant					-		AT1G50030.1
ENSVATH04920343	1884351	1:18535824	1:18535824	T	C/T	SNP	The 1001 Genomes Project			intron variant					-		AT1G50030.1
tmp_1_18535825_TAC_CAC,T	1884352	1:18535825	1:18535825-18535827	CAC	TAC/CAC/T	indel	The 1001 Genomes Project			intron variant					-		AT1G50030.1
tmp_1_18535825_TAC_CAC,T	1884352	1:18535825	1:18535825-18535827	T	TAC/CAC/T	indel	The 1001 Genomes Project			intron variant					-		AT1G50030.1
ENSVATH04920344	1884353	1:18535826	1:18535826	T	A/T	SNP	The 1001 Genomes Project			intron variant					-		AT1G50030.1
ENSVATH13473614	1884354	1:18535834	1:18535834	A	G/A	SNP	The 1001 Genomes Project			intron variant					-		AT1G50030.1
tmp_1_18535851_T_A	1884355	1:18535851	1:18535851	A	T/A	SNP	The 1001 Genomes Project			intron variant					-		AT1G50030.1
ENSVATH01333132	1884356	1:18535852	1:18535852	C	T/C	SNP	The 1001 Genomes Project			intron variant					-		AT1G50030.1
ENSVATH13473625	1884357	1:18535859	1:18535859	G	A/G	SNP	The 1001 Genomes Project			intron variant					-		AT1G50030.1
ENSVATH04920345	1884358	1:18535871	1:18535871	T	C/T	SNP	The 1001 Genomes Project			intron variant					-		AT1G50030.1
ENSVATH04920346	1884359	1:18535872	1:18535872	T	C/T	SNP	The 1001 Genomes Project			intron variant					-		AT1G50030.1
ENSVATH04920347	1884360	1:18535878	1:18535878	A	C/A	SNP	The 1001 Genomes Project			intron variant					-		AT1G50030.1
ENSVATH04920348	1884361	1:18535887	1:18535887	G	A/G	SNP	The 1001 Genomes Project			intron variant					-		AT1G50030.1
tmp_1_18535890_A_G	1884362	1:18535890	1:18535890	G	A/G	SNP	The 1001 Genomes Project			intron variant					-		AT1G50030.1
tmp_1_18535891_A_T	1884363	1:18535891	1:18535891	T	A/T	SNP	The 1001 Genomes Project			intron variant					-		AT1G50030.1
tmp_1_18535892_A_C	1884364	1:18535892	1:18535892	C	A/C	SNP	The 1001 Genomes Project			intron variant					-		AT1G50030.1
ENSVATH13473626	1884365	1:18535893	1:18535893	C	T/C	SNP	The 1001 Genomes Project			intron variant					-		AT1G50030.1
ENSVATH13473627	1884366	1:18535894	1:18535894	G	T/G	SNP	The 1001 Genomes Project			intron variant					-		AT1G50030.1
tmp_1_18535895_G_T	1884367	1:18535895	1:18535895	T	G/T	SNP	The 1001 Genomes Project			intron variant					-		AT1G50030.1
tmp_1_18535899_C_A	1884368	1:18535899	1:18535899	A	C/A	SNP	The 1001 Genomes Project			intron variant					-		AT1G50030.1
tmp_1_18535911_T_C	1884369	1:18535911	1:18535911	C	T/C	SNP	The 1001 Genomes Project			intron variant					-		AT1G50030.1
tmp_1_18535919_C_T	1884370	1:18535919	1:18535919	T	C/T	SNP	The 1001 Genomes Project			intron variant					-		AT1G50030.1
ENSVATH14275100	1884371	1:18535936	1:18535936	A	G/A	SNP	The 1001 Genomes Project			intron variant					-		AT1G50030.1
ENSVATH04920349	1884372	1:18535938	1:18535938	C	G/C	SNP	The 1001 Genomes Project			intron variant					-		AT1G50030.1
ENSVATH04920350	1884373	1:18535963	1:18535963	C	T/C	SNP	The 1001 Genomes Project			intron variant					-		AT1G50030.1
ENSVATH01333133	1884374	1:18535966	1:18535966	A	G/A	SNP	The 1001 Genomes Project			intron variant					-		AT1G50030.1
ENSVATH04920351	1884375	1:18535973	1:18535973	A	G/A	SNP	The 1001 Genomes Project			intron variant					-		AT1G50030.1
ENSVATH01333134	1884376	1:18535986	1:18535986	C	G/C	SNP	The 1001 Genomes Project			intron variant					-		AT1G50030.1
ENSVATH13473628	1884377	1:18535994	1:18535994	A	T/A	SNP	The 1001 Genomes Project			intron variant					-		AT1G50030.1
ENSVATH13473629	1884378	1:18535996	1:18535996	A	T/A	SNP	The 1001 Genomes Project			intron variant					-		AT1G50030.1
ENSVATH04920352	1884379	1:18536000	1:18536000	T	C/T	SNP	The 1001 Genomes Project			intron variant					-		AT1G50030.1
tmp_1_18536025_A_G	1884380	1:18536025	1:18536025	G	A/G	SNP	The 1001 Genomes Project			synonymous variant	D	623	623		-		AT1G50030.1
tmp_1_18536077_T_C	1884381	1:18536077	1:18536077	C	T/C	SNP	The 1001 Genomes Project			missense variant	D/G	606	606	81	tolerated	0.08	AT1G50030.1
ENSVATH13473630	1884382	1:18536082	1:18536082	A	G/A	SNP	The 1001 Genomes Project			synonymous variant	F	604	604		-		AT1G50030.1
ENSVATH01333135	1884383	1:18536189	1:18536189	T	C/T	SNP	The 1001 Genomes Project			intron variant					-		AT1G50030.1
ENSVATH01333136	1884384	1:18536267	1:18536267	G	A/G	SNP	The 1001 Genomes Project			intron variant					-		AT1G50030.1
ENSVATH01333137	1884385	1:18536272	1:18536272	G	T/G	SNP	The 1001 Genomes Project			intron variant					-		AT1G50030.1
tmp_1_18536284_T_C	1884386	1:18536284	1:18536284	C	T/C	SNP	The 1001 Genomes Project			intron variant					-		AT1G50030.1
tmp_1_18536301_A_G	1884387	1:18536301	1:18536301	G	A/G	SNP	The 1001 Genomes Project			intron variant					-		AT1G50030.1
tmp_1_18536309_T_G	1884388	1:18536309	1:18536309	G	T/G	SNP	The 1001 Genomes Project			intron variant					-		AT1G50030.1
tmp_1_18536337_C_A	1884389	1:18536337	1:18536337	A	C/A	SNP	The 1001 Genomes Project			intron variant					-		AT1G50030.1
tmp_1_18536340_A_T	1884390	1:18536340	1:18536340	T	A/T	SNP	The 1001 Genomes Project			intron variant					-		AT1G50030.1
ENSVATH01333138	1884391	1:18536341	1:18536341	T	A/T	SNP	The 1001 Genomes Project			intron variant					-		AT1G50030.1
ENSVATH01333139	1884392	1:18536343	1:18536343	T	A/T	SNP	The 1001 Genomes Project			intron variant					-		AT1G50030.1
tmp_1_18536352_A_T	1884393	1:18536352	1:18536352	T	A/T	SNP	The 1001 Genomes Project			intron variant					-		AT1G50030.1
tmp_1_18536368_G_A	1884394	1:18536368	1:18536368	A	G/A	SNP	The 1001 Genomes Project			intron variant					-		AT1G50030.1
ENSVATH13473631	1884395	1:18536385	1:18536385	C	T/C	SNP	The 1001 Genomes Project			synonymous variant	E	572	572		-		AT1G50030.1
tmp_1_18536428_C_A	1884396	1:18536428	1:18536428	A	C/A	SNP	The 1001 Genomes Project			missense variant	S/I	558	558	151	tolerated	0.15	AT1G50030.1
tmp_1_18536448_G_A	1884397	1:18536448	1:18536448	A	G/A	SNP	The 1001 Genomes Project			synonymous variant	G	551	551		-		AT1G50030.1
ENSVATH04920353	1884398	1:18536453	1:18536453	T	A/T	SNP	The 1001 Genomes Project			missense variant	S/T	550	550	931	tolerated	0.93	AT1G50030.1
ENSVATH00090717	1884399	1:18536484	1:18536484	T	C/T	SNP	The 1001 Genomes Project			synonymous variant	L	539	539		-		AT1G50030.1
tmp_1_18536487_A_C	1884400	1:18536487	1:18536487	C	A/C	SNP	The 1001 Genomes Project			synonymous variant	A	538	538		-		AT1G50030.1
ENSVATH13473632	1884401	1:18536515	1:18536515	G	T/G	SNP	The 1001 Genomes Project			missense variant	E/A	529	529	71	tolerated	0.07	AT1G50030.1
tmp_1_18536525_A_C	1884402	1:18536525	1:18536525	C	A/C	SNP	The 1001 Genomes Project			missense variant	L/V	526	526	801	tolerated	0.8	AT1G50030.1
ENSVATH14275104	1884403	1:18536541	1:18536541	T	C/T	SNP	The 1001 Genomes Project			synonymous variant	E	520	520		-		AT1G50030.1
tmp_1_18536547_A_G	1884404	1:18536547	1:18536547	G	A/G	SNP	The 1001 Genomes Project			synonymous variant	A	518	518		-		AT1G50030.1
ENSVATH00090718	1884405	1:18536573	1:18536573	A	G/A	SNP	The 1001 Genomes Project			splice region variant~intron variant					-		AT1G50030.1
ENSVATH01333140	1884406	1:18536579	1:18536579	C	A/C	SNP	The 1001 Genomes Project			intron variant					-		AT1G50030.1
tmp_1_18536587_G_C	1884407	1:18536587	1:18536587	C	G/C	SNP	The 1001 Genomes Project			intron variant					-		AT1G50030.1
tmp_1_18536637_C_G	1884408	1:18536637	1:18536637	G	C/G	SNP	The 1001 Genomes Project			splice region variant~intron variant					-		AT1G50030.1
ENSVATH13473633	1884409	1:18536662	1:18536662	G	A/G	SNP	The 1001 Genomes Project			synonymous variant	L	504	504		-		AT1G50030.1
tmp_1_18536750_G_T	1884410	1:18536750	1:18536750	T	G/T	SNP	The 1001 Genomes Project			missense variant	T/N	475	475	361	tolerated	0.36	AT1G50030.1
ENSVATH13473634	1884411	1:18536785	1:18536785	G	T/G	SNP	The 1001 Genomes Project			synonymous variant	S	463	463		-		AT1G50030.1
tmp_1_18536872_A_G	1884412	1:18536872	1:18536872	G	A/G	SNP	The 1001 Genomes Project			intron variant					-		AT1G50030.1
ENSVATH01333141	1884413	1:18536915	1:18536915	T	C/T	SNP	The 1001 Genomes Project			intron variant					-		AT1G50030.1
tmp_1_18536924_T_A	1884414	1:18536924	1:18536924	A	T/A	SNP	The 1001 Genomes Project			splice region variant~intron variant					-		AT1G50030.1
ENSVATH14275115	1884415	1:18536942	1:18536942	A	G/A	SNP	The 1001 Genomes Project			synonymous variant	D	437	437		-		AT1G50030.1
ENSVATH13473655	1884416	1:18536952	1:18536952	A	T/A	SNP	The 1001 Genomes Project			missense variant	D/V	434	434	31	deleterious	0.03	AT1G50030.1
ENSVATH04920355	1884417	1:18537012	1:18537012	A	G/A	SNP	The 1001 Genomes Project			missense variant	T/I	414	414	31	deleterious	0.03	AT1G50030.1
ENSVATH00090719	1884418	1:18537124	1:18537124	C	G/C	SNP	The 1001 Genomes Project			intron variant					-		AT1G50030.1
ENSVATH04920356	1884419	1:18537131	1:18537131	T	G/T/A	SNP	The 1001 Genomes Project			intron variant					-		AT1G50030.1
ENSVATH04920356	1884419	1:18537131	1:18537131	A	G/T/A	SNP	The 1001 Genomes Project			intron variant					-		AT1G50030.1
ENSVATH04920357	1884420	1:18537166	1:18537166	G	A/G	SNP	The 1001 Genomes Project			intron variant					-		AT1G50030.1
ENSVATH01333142	1884421	1:18537170	1:18537170	G	T/G	SNP	The 1001 Genomes Project			intron variant					-		AT1G50030.1
tmp_1_18537182_G_A	1884422	1:18537182	1:18537182	A	G/A	SNP	The 1001 Genomes Project			intron variant					-		AT1G50030.1
ENSVATH09915763	1884423	1:18537187	1:18537187	-	A/-	deletion	The 1001 Genomes Project			intron variant					-		AT1G50030.1
ENSVATH09915764	1884424	1:18537201	1:18537201-18537208	-	AAATAAAT/-	deletion	The 1001 Genomes Project			intron variant					-		AT1G50030.1
tmp_1_18537204_T_C	1884425	1:18537204	1:18537204	C	T/C	SNP	The 1001 Genomes Project			intron variant					-		AT1G50030.1
ENSVATH04920358	1884426	1:18537208	1:18537208	-	T/-	deletion	The 1001 Genomes Project			intron variant					-		AT1G50030.1
tmp_1_18537209_AAATAAAT_A	1884427	1:18537210	1:18537210-18537216	-	AATAAAT/-	deletion	The 1001 Genomes Project			intron variant					-		AT1G50030.1
ENSVATH13473656	1884428	1:18537212	1:18537212	C	T/C	SNP	The 1001 Genomes Project			intron variant					-		AT1G50030.1
ENSVATH13473659	1884429	1:18537220	1:18537220	C	T/C	SNP	The 1001 Genomes Project			intron variant					-		AT1G50030.1
ENSVATH01333143	1884430	1:18537244	1:18537244	T	C/T/G	SNP	The 1001 Genomes Project			synonymous variant	L	382	382		-		AT1G50030.1
ENSVATH01333143	1884430	1:18537244	1:18537244	G	C/T/G	SNP	The 1001 Genomes Project			synonymous variant	L	382	382		-		AT1G50030.1
tmp_1_18537262_C_T	1884431	1:18537262	1:18537262	T	C/T	SNP	The 1001 Genomes Project			synonymous variant	P	376	376		-		AT1G50030.1
tmp_1_18537330_C_A	1884432	1:18537330	1:18537330	A	C/A	SNP	The 1001 Genomes Project			missense variant	A/S	354	354	471	tolerated	0.47	AT1G50030.1
tmp_1_18537386_A_T	1884433	1:18537386	1:18537386	T	A/T	SNP	The 1001 Genomes Project			splice region variant~intron variant					-		AT1G50030.1
tmp_1_18537392_A_T	1884434	1:18537392	1:18537392	T	A/T	SNP	The 1001 Genomes Project			intron variant					-		AT1G50030.1
ENSVATH04920359	1884435	1:18537398	1:18537398	A	G/A	SNP	The 1001 Genomes Project			intron variant					-		AT1G50030.1
tmp_1_18537400_C_A	1884436	1:18537400	1:18537400	A	C/A	SNP	The 1001 Genomes Project			intron variant					-		AT1G50030.1
tmp_1_18537403_G_T	1884437	1:18537403	1:18537403	T	G/T	SNP	The 1001 Genomes Project			intron variant					-		AT1G50030.1
ENSVATH00090720	1884438	1:18537413	1:18537413	T	A/T	SNP	The 1001 Genomes Project			intron variant					-		AT1G50030.1
ENSVATH04920360	1884439	1:18537447	1:18537447	T	C/T	SNP	The 1001 Genomes Project			splice region variant~synonymous variant	T	337	337		-		AT1G50030.1
ENSVATH14275116	1884440	1:18537488	1:18537488	A	C/A	SNP	The 1001 Genomes Project			missense variant	A/S	324	324	11	deleterious	0.01	AT1G50030.1
ENSVATH13473661	1884441	1:18537552	1:18537552	A	G/A	SNP	The 1001 Genomes Project			synonymous variant	L	302	302		-		AT1G50030.1
ENSVATH13473662	1884442	1:18537600	1:18537600	G	T/G	SNP	The 1001 Genomes Project			synonymous variant	T	286	286		-		AT1G50030.1
ENSVATH00090721	1884443	1:18537615	1:18537615	A	G/A	SNP	The 1001 Genomes Project			intron variant					-		AT1G50030.1
tmp_1_18537640_C_CT	1884444	1:18537640	1: between 18537640 & 18537641	T	-/T	insertion	The 1001 Genomes Project			intron variant					-		AT1G50030.1
ENSVATH00090722	1884445	1:18537663	1:18537663	C	T/C	SNP	The 1001 Genomes Project			intron variant					-		AT1G50030.1
ENSVATH13473663	1884446	1:18537687	1:18537687	G	A/G	SNP	The 1001 Genomes Project			intron variant					-		AT1G50030.1
ENSVATH04920361	1884447	1:18537697	1:18537697	T	C/T	SNP	The 1001 Genomes Project			intron variant					-		AT1G50030.1
tmp_1_18537698_G_A	1884448	1:18537698	1:18537698	A	G/A	SNP	The 1001 Genomes Project			intron variant					-		AT1G50030.1
ENSVATH14275117	1884449	1:18537699	1:18537699	C	T/C	SNP	The 1001 Genomes Project			intron variant					-		AT1G50030.1
ENSVATH00090723	1884450	1:18537701	1:18537701	A	G/A	SNP	The 1001 Genomes Project			intron variant					-		AT1G50030.1
tmp_1_18537702_T_G	1884451	1:18537702	1:18537702	G	T/G	SNP	The 1001 Genomes Project			intron variant					-		AT1G50030.1
ENSVATH04920362	1884452	1:18537716	1:18537716	C	T/C	SNP	The 1001 Genomes Project			intron variant					-		AT1G50030.1
ENSVATH00090724	1884453	1:18537722	1:18537722	A	T/A	SNP	The 1001 Genomes Project			intron variant					-		AT1G50030.1
ENSVATH04920363	1884454	1:18537725	1:18537725	G	A/G	SNP	The 1001 Genomes Project			intron variant					-		AT1G50030.1
ENSVATH13473664	1884455	1:18537739	1:18537739	C	G/C	SNP	The 1001 Genomes Project			intron variant					-		AT1G50030.1
ENSVATH04920364	1884456	1:18537740	1:18537740	A	G/A	SNP	The 1001 Genomes Project			intron variant					-		AT1G50030.1
tmp_1_18537747_C_T	1884457	1:18537747	1:18537747	T	C/T	SNP	The 1001 Genomes Project			intron variant					-		AT1G50030.1
ENSVATH04920365	1884458	1:18537769	1:18537769	G	T/G	SNP	The 1001 Genomes Project			intron variant					-		AT1G50030.1
tmp_1_18537778_C_T	1884459	1:18537778	1:18537778	T	C/T	SNP	The 1001 Genomes Project			intron variant					-		AT1G50030.1
ENSVATH13473675	1884460	1:18537785	1:18537785	T	A/T	SNP	The 1001 Genomes Project			intron variant					-		AT1G50030.1
ENSVATH01333144	1884461	1:18537793	1:18537793	G	A/G	SNP	The 1001 Genomes Project			intron variant					-		AT1G50030.1
ENSVATH04920366	1884462	1:18537814	1:18537814	A	C/A	SNP	The 1001 Genomes Project			intron variant					-		AT1G50030.1
tmp_1_18537825_CA_C	1884463	1:18537826	1:18537826	-	A/-	deletion	The 1001 Genomes Project			intron variant					-		AT1G50030.1
ENSVATH01333145	1884464	1:18537837	1:18537837	C	T/C	SNP	The 1001 Genomes Project			intron variant					-		AT1G50030.1
ENSVATH04920367	1884465	1:18537841	1:18537841	G	C/G	SNP	The 1001 Genomes Project			intron variant					-		AT1G50030.1
tmp_1_18537847_TA_T	1884466	1:18537848	1:18537848	-	A/-	deletion	The 1001 Genomes Project			intron variant					-		AT1G50030.1
tmp_1_18537849_T_C	1884467	1:18537849	1:18537849	C	T/C	SNP	The 1001 Genomes Project			intron variant					-		AT1G50030.1
ENSVATH00090725	1884468	1:18537862	1:18537862	G	C/G	SNP	The 1001 Genomes Project			intron variant					-		AT1G50030.1
tmp_1_18537866_A_G	1884469	1:18537866	1:18537866	G	A/G	SNP	The 1001 Genomes Project			intron variant					-		AT1G50030.1
ENSVATH01333146	1884470	1:18537886	1:18537886	A	G/A	SNP	The 1001 Genomes Project			intron variant					-		AT1G50030.1
ENSVATH13473676	1884471	1:18537902	1:18537902	A	G/A	SNP	The 1001 Genomes Project			intron variant					-		AT1G50030.1
tmp_1_18537911_T_C	1884472	1:18537911	1:18537911	C	T/C	SNP	The 1001 Genomes Project			intron variant					-		AT1G50030.1
ENSVATH04920368	1884473	1:18537988	1:18537988	T	C/T	SNP	The 1001 Genomes Project			synonymous variant	G	262	262		-		AT1G50030.1
ENSVATH13473677	1884474	1:18538038	1:18538038	A	G/A	SNP	The 1001 Genomes Project			intron variant					-		AT1G50030.1
tmp_1_18538060_A_G	1884475	1:18538060	1:18538060	G	A/G	SNP	The 1001 Genomes Project			intron variant					-		AT1G50030.1
ENSVATH04920369	1884476	1:18538064	1:18538064	G	A/G	SNP	The 1001 Genomes Project			intron variant					-		AT1G50030.1
ENSVATH13473678	1884477	1:18538072	1:18538072	G	A/G	SNP	The 1001 Genomes Project			intron variant					-		AT1G50030.1
ENSVATH01333147	1884478	1:18538076	1:18538076	T	A/T	SNP	The 1001 Genomes Project			intron variant					-		AT1G50030.1
tmp_1_18538090_T_C	1884479	1:18538090	1:18538090	C	T/C	SNP	The 1001 Genomes Project			intron variant					-		AT1G50030.1
tmp_1_18538094_T_C	1884480	1:18538094	1:18538094	C	T/C	SNP	The 1001 Genomes Project			intron variant					-		AT1G50030.1
tmp_1_18538095_T_C	1884481	1:18538095	1:18538095	C	T/C	SNP	The 1001 Genomes Project			intron variant					-		AT1G50030.1
ENSVATH01333148	1884482	1:18538106	1:18538106	G	T/G	SNP	The 1001 Genomes Project			intron variant					-		AT1G50030.1
tmp_1_18538118_G_A	1884483	1:18538118	1:18538118	A	G/A	SNP	The 1001 Genomes Project			intron variant					-		AT1G50030.1
tmp_1_18538129_G_A	1884484	1:18538129	1:18538129	A	G/A	SNP	The 1001 Genomes Project			intron variant					-		AT1G50030.1
tmp_1_18538157_A_G	1884485	1:18538157	1:18538157	G	A/G	SNP	The 1001 Genomes Project			intron variant					-		AT1G50030.1
tmp_1_18538178_TGGGGGGGGGGGGG_TGGGGGGGG,TGGGGGGGGGG,TGGGGG,TGGGGGGG,TGGGGGGGGGGG,T,TGGGGGGGGG	1884486	1:18538179	1:18538179-18538191	GGGGGGGG	GGGGGGGGGGGGG/GGGGGGGG/GGGGGGGGGG/GGGGG/GGGGGGG/GGGGGGGGGGG/-/GGGGGGGGG	sequence alteration	The 1001 Genomes Project			intron variant					-		AT1G50030.1
tmp_1_18538178_TGGGGGGGGGGGGG_TGGGGGGGG,TGGGGGGGGGG,TGGGGG,TGGGGGGG,TGGGGGGGGGGG,T,TGGGGGGGGG	1884486	1:18538179	1:18538179-18538191	GGGGGGGGGG	GGGGGGGGGGGGG/GGGGGGGG/GGGGGGGGGG/GGGGG/GGGGGGG/GGGGGGGGGGG/-/GGGGGGGGG	sequence alteration	The 1001 Genomes Project			intron variant					-		AT1G50030.1
tmp_1_18538178_TGGGGGGGGGGGGG_TGGGGGGGG,TGGGGGGGGGG,TGGGGG,TGGGGGGG,TGGGGGGGGGGG,T,TGGGGGGGGG	1884486	1:18538179	1:18538179-18538191	GGGGG	GGGGGGGGGGGGG/GGGGGGGG/GGGGGGGGGG/GGGGG/GGGGGGG/GGGGGGGGGGG/-/GGGGGGGGG	sequence alteration	The 1001 Genomes Project			intron variant					-		AT1G50030.1
tmp_1_18538178_TGGGGGGGGGGGGG_TGGGGGGGG,TGGGGGGGGGG,TGGGGG,TGGGGGGG,TGGGGGGGGGGG,T,TGGGGGGGGG	1884486	1:18538179	1:18538179-18538191	GGGGGGG	GGGGGGGGGGGGG/GGGGGGGG/GGGGGGGGGG/GGGGG/GGGGGGG/GGGGGGGGGGG/-/GGGGGGGGG	sequence alteration	The 1001 Genomes Project			intron variant					-		AT1G50030.1
tmp_1_18538178_TGGGGGGGGGGGGG_TGGGGGGGG,TGGGGGGGGGG,TGGGGG,TGGGGGGG,TGGGGGGGGGGG,T,TGGGGGGGGG	1884486	1:18538179	1:18538179-18538191	GGGGGGGGGGG	GGGGGGGGGGGGG/GGGGGGGG/GGGGGGGGGG/GGGGG/GGGGGGG/GGGGGGGGGGG/-/GGGGGGGGG	sequence alteration	The 1001 Genomes Project			intron variant					-		AT1G50030.1
tmp_1_18538178_TGGGGGGGGGGGGG_TGGGGGGGG,TGGGGGGGGGG,TGGGGG,TGGGGGGG,TGGGGGGGGGGG,T,TGGGGGGGGG	1884486	1:18538179	1:18538179-18538191	-	GGGGGGGGGGGGG/GGGGGGGG/GGGGGGGGGG/GGGGG/GGGGGGG/GGGGGGGGGGG/-/GGGGGGGGG	sequence alteration	The 1001 Genomes Project			intron variant					-		AT1G50030.1
tmp_1_18538178_TGGGGGGGGGGGGG_TGGGGGGGG,TGGGGGGGGGG,TGGGGG,TGGGGGGG,TGGGGGGGGGGG,T,TGGGGGGGGG	1884486	1:18538179	1:18538179-18538191	GGGGGGGGG	GGGGGGGGGGGGG/GGGGGGGG/GGGGGGGGGG/GGGGG/GGGGGGG/GGGGGGGGGGG/-/GGGGGGGGG	sequence alteration	The 1001 Genomes Project			intron variant					-		AT1G50030.1
ENSVATH01333149	1884487	1:18538188	1:18538188	A	G/A	SNP	The 1001 Genomes Project			intron variant					-		AT1G50030.1
tmp_1_18538190_GGGGA_G	1884488	1:18538191	1:18538191-18538194	-	GGGA/-	deletion	The 1001 Genomes Project			intron variant					-		AT1G50030.1
ENSVATH13473703	1884489	1:18538193	1:18538193	A	G/A	SNP	The 1001 Genomes Project			intron variant					-		AT1G50030.1
ENSVATH07640176	1884490	1:18538194	1:18538194	G	A/G	SNP	The 1001 Genomes Project			intron variant					-		AT1G50030.1
tmp_1_18538198_C_T	1884491	1:18538198	1:18538198	T	C/T	SNP	The 1001 Genomes Project			intron variant					-		AT1G50030.1
ENSVATH14275118	1884492	1:18538202	1:18538202	G	A/G	SNP	The 1001 Genomes Project			intron variant					-		AT1G50030.1
tmp_1_18538203_TA_T	1884493	1:18538204	1:18538204	-	A/-	deletion	The 1001 Genomes Project			intron variant					-		AT1G50030.1
ENSVATH13473705	1884494	1:18538210	1:18538210	T	C/T	SNP	The 1001 Genomes Project			intron variant					-		AT1G50030.1
ENSVATH04920370	1884495	1:18538214	1:18538214	C	T/C	SNP	The 1001 Genomes Project			intron variant					-		AT1G50030.1
ENSVATH04920371	1884496	1:18538222	1:18538222	C	G/C	SNP	The 1001 Genomes Project			intron variant					-		AT1G50030.1
ENSVATH13473706	1884497	1:18538235	1:18538235	T	A/T	SNP	The 1001 Genomes Project			intron variant					-		AT1G50030.1
ENSVATH14275119	1884498	1:18538292	1:18538292	G	C/G	SNP	The 1001 Genomes Project			intron variant					-		AT1G50030.1
ENSVATH04920372	1884499	1:18538298	1:18538298	A	G/A	SNP	The 1001 Genomes Project			intron variant					-		AT1G50030.1
ENSVATH04920373	1884500	1:18538319	1:18538319	T	A/T	SNP	The 1001 Genomes Project			intron variant					-		AT1G50030.1
tmp_1_18538337_C_A	1884501	1:18538337	1:18538337	A	C/A	SNP	The 1001 Genomes Project			intron variant					-		AT1G50030.1
ENSVATH13473708	1884502	1:18538385	1:18538385	A	C/A	SNP	The 1001 Genomes Project			splice region variant~intron variant					-		AT1G50030.1
tmp_1_18538500_G_A	1884503	1:18538500	1:18538500	A	G/A	SNP	The 1001 Genomes Project			synonymous variant	I	214	214		-		AT1G50030.1
tmp_1_18538603_A_G	1884504	1:18538603	1:18538603	G	A/G	SNP	The 1001 Genomes Project			intron variant					-		AT1G50030.1
tmp_1_18538625_T_C	1884505	1:18538625	1:18538625	C	T/C	SNP	The 1001 Genomes Project			intron variant					-		AT1G50030.1
tmp_1_18538629_A_G	1884506	1:18538629	1:18538629	G	A/G	SNP	The 1001 Genomes Project			intron variant					-		AT1G50030.1
tmp_1_18538642_CTA_C	1884507	1:18538643	1:18538643-18538644	-	TA/-	deletion	The 1001 Genomes Project			intron variant					-		AT1G50030.1
tmp_1_18538672_C_A	1884508	1:18538672	1:18538672	A	C/A	SNP	The 1001 Genomes Project			intron variant					-		AT1G50030.1
tmp_1_18538719_G_C	1884509	1:18538719	1:18538719	C	G/C	SNP	The 1001 Genomes Project			intron variant					-		AT1G50030.1
tmp_1_18538721_G_C	1884510	1:18538721	1:18538721	C	G/C	SNP	The 1001 Genomes Project			intron variant					-		AT1G50030.1
ENSVATH01333150	1884511	1:18538735	1:18538735	A	G/A	SNP	The 1001 Genomes Project			splice region variant~intron variant					-		AT1G50030.1
tmp_1_18538745_A_G	1884512	1:18538745	1:18538745	G	A/G	SNP	The 1001 Genomes Project			synonymous variant	L	192	192		-		AT1G50030.1
tmp_1_18538790_G_A	1884513	1:18538790	1:18538790	A	G/A	SNP	The 1001 Genomes Project			missense variant	R/C	177	177	1	deleterious	0	AT1G50030.1
ENSVATH04920375	1884514	1:18538800	1:18538800	G	A/G	SNP	The 1001 Genomes Project			synonymous variant	F	173	173		-		AT1G50030.1
ENSVATH13473709	1884515	1:18538833	1:18538833	A	G/A	SNP	The 1001 Genomes Project			intron variant					-		AT1G50030.1
ENSVATH04920376	1884516	1:18538840	1:18538840	A	G/A	SNP	The 1001 Genomes Project			intron variant					-		AT1G50030.1
ENSVATH04920377	1884517	1:18538874	1:18538874	T	G/T	SNP	The 1001 Genomes Project			intron variant					-		AT1G50030.1
tmp_1_18539018_C_A	1884518	1:18539018	1:18539018	A	C/A	SNP	The 1001 Genomes Project			missense variant	A/S	127	127	411	tolerated	0.41	AT1G50030.1
ENSVATH14275121	1884519	1:18539148	1:18539148	G	C/G	SNP	The 1001 Genomes Project			missense variant	E/D	83	83	691	tolerated	0.69	AT1G50030.1
ENSVATH14275122	1884520	1:18539157	1:18539157	T	C/T	SNP	The 1001 Genomes Project			synonymous variant	R	80	80		-		AT1G50030.1
ENSVATH00090726	1884521	1:18539202	1:18539202	A	G/A	SNP	The 1001 Genomes Project			synonymous variant	H	65	65		-		AT1G50030.1
ENSVATH00090727	1884522	1:18539223	1:18539223	T	A/T	SNP	The 1001 Genomes Project			synonymous variant	A	58	58		-		AT1G50030.1
ENSVATH14275123	1884523	1:18539226	1:18539226	A	T/A	SNP	The 1001 Genomes Project			synonymous variant	G	57	57		-		AT1G50030.1
tmp_1_18539237_A_T	1884524	1:18539237	1:18539237	T	A/T	SNP	The 1001 Genomes Project			splice region variant~intron variant					-		AT1G50030.1
ENSVATH13473710	1884525	1:18539244	1:18539244	T	C/T	SNP	The 1001 Genomes Project			intron variant					-		AT1G50030.1
tmp_1_18539246_A_T	1884526	1:18539246	1:18539246	T	A/T	SNP	The 1001 Genomes Project			intron variant					-		AT1G50030.1
tmp_1_18539257_AC_GC,A	1884527	1:18539257	1:18539257-18539258	GC	AC/GC/A	indel	The 1001 Genomes Project			intron variant					-		AT1G50030.1
tmp_1_18539257_AC_GC,A	1884527	1:18539257	1:18539257-18539258	A	AC/GC/A	indel	The 1001 Genomes Project			intron variant					-		AT1G50030.1
ENSVATH04920378	1884528	1:18539259	1:18539259	T	A/T	SNP	The 1001 Genomes Project			intron variant					-		AT1G50030.1
tmp_1_18539263_T_C	1884529	1:18539263	1:18539263	C	T/C	SNP	The 1001 Genomes Project			intron variant					-		AT1G50030.1
ENSVATH04047359	1884530	1:18539286	1: between 18539286 & 18539287	T	-/T	insertion	The 1001 Genomes Project			intron variant					-		AT1G50030.1
ENSVATH13473711	1884531	1:18539319	1:18539319	C	T/C	SNP	The 1001 Genomes Project			intron variant					-		AT1G50030.1
tmp_1_18539332_A_C	1884532	1:18539332	1:18539332	C	A/C	SNP	The 1001 Genomes Project			intron variant					-		AT1G50030.1
ENSVATH01333151	1884533	1:18539333	1:18539333	T	C/T	SNP	The 1001 Genomes Project			intron variant					-		AT1G50030.1
ENSVATH01333152	1884534	1:18539352	1:18539352	A	C/A	SNP	The 1001 Genomes Project			intron variant					-		AT1G50030.1
ENSVATH01333153	1884535	1:18539425	1:18539425	A	G/A	SNP	The 1001 Genomes Project			intron variant					-		AT1G50030.1
ENSVATH04920379	1884536	1:18539429	1:18539429	A	G/A	SNP	The 1001 Genomes Project			intron variant					-		AT1G50030.1
tmp_1_18539434_C_A	1884537	1:18539434	1:18539434	A	C/A	SNP	The 1001 Genomes Project			intron variant					-		AT1G50030.1
tmp_1_18539479_G_T	1884538	1:18539479	1:18539479	T	G/T	SNP	The 1001 Genomes Project			missense variant	D/E	47	47	761	tolerated	0.76	AT1G50030.1
ENSVATH04920380	1884539	1:18539490	1:18539490	T	C/T	SNP	The 1001 Genomes Project			missense variant	V/I	44	44	1001	tolerated	1	AT1G50030.1
tmp_1_18539509_G_A	1884540	1:18539509	1:18539509	A	G/A	SNP	The 1001 Genomes Project			synonymous variant	S	37	37		-		AT1G50030.1
tmp_1_18539510_C_T	1884541	1:18539510	1:18539510	T	C/T	SNP	The 1001 Genomes Project			missense variant	S/N	37	37	411	tolerated	0.41	AT1G50030.1
tmp_1_18539520_C_A	1884542	1:18539520	1:18539520	A	C/A	SNP	The 1001 Genomes Project			missense variant	G/C	34	34	71	tolerated	0.07	AT1G50030.1
ENSVATH04920381	1884543	1:18539523	1:18539523	G	A/G	SNP	The 1001 Genomes Project			missense variant	S/P	33	33	501	tolerated	0.5	AT1G50030.1
tmp_1_18539550_G_A	1884544	1:18539550	1:18539550	A	G/A	SNP	The 1001 Genomes Project			missense variant	R/C	24	24	1	deleterious - low confidence	0	AT1G50030.1
ENSVATH13473712	1884545	1:18539569	1:18539569	T	A/T	SNP	The 1001 Genomes Project			synonymous variant	A	17	17		-		AT1G50030.1
ENSVATH01333154	1884546	1:18539595	1:18539595	T	C/T	SNP	The 1001 Genomes Project			missense variant	V/M	9	9	91	tolerated - low confidence	0.09	AT1G50030.1
ENSVATH01333155	1884547	1:18539612	1:18539612	T	G/T	SNP	The 1001 Genomes Project			missense variant	T/N	3	3	101	tolerated - low confidence	0.1	AT1G50030.1
ENSVATH00090728	1884548	1:18539634	1:18539634	C	T/C	SNP	The 1001 Genomes Project			5 prime UTR variant					-		AT1G50030.1
ENSVATH04920382	1884549	1:18539690	1:18539690	T	C/T	SNP	The 1001 Genomes Project			5 prime UTR variant					-		AT1G50030.1
ENSVATH04920383	1884550	1:18539692	1:18539692	G	C/G	SNP	The 1001 Genomes Project			5 prime UTR variant					-		AT1G50030.1
tmp_1_18539700_G_A	1884551	1:18539700	1:18539700	A	G/A	SNP	The 1001 Genomes Project			5 prime UTR variant					-		AT1G50030.1
tmp_1_18539752_C_G	1884552	1:18539752	1:18539752	G	C/G	SNP	The 1001 Genomes Project			5 prime UTR variant					-		AT1G50030.1
tmp_1_18539781_G_T	1884553	1:18539781	1:18539781	T	G/T	SNP	The 1001 Genomes Project			5 prime UTR variant					-		AT1G50030.1
tmp_1_18539799_T_C	1884554	1:18539799	1:18539799	C	T/C	SNP	The 1001 Genomes Project			5 prime UTR variant					-		AT1G50030.1
ENSVATH15187649	1884555	1:18539825	1:18539825	-	T/-	deletion	The 1001 Genomes Project			5 prime UTR variant					-		AT1G50030.1
tmp_1_18539828_T_G	1884556	1:18539828	1:18539828	G	T/G	SNP	The 1001 Genomes Project			5 prime UTR variant					-		AT1G50030.1
tmp_1_18539860_G_T	1884557	1:18539860	1:18539860	T	G/T	SNP	The 1001 Genomes Project			5 prime UTR variant					-		AT1G50030.1
ENSVATH14275124	1884558	1:18539866	1:18539866	G	A/G	SNP	The 1001 Genomes Project			5 prime UTR variant					-		AT1G50030.1
ENSVATH14275145	1884559	1:18539877	1:18539877	C	G/C/A	SNP	The 1001 Genomes Project			5 prime UTR variant					-		AT1G50030.1
ENSVATH14275145	1884559	1:18539877	1:18539877	A	G/C/A	SNP	The 1001 Genomes Project			5 prime UTR variant					-		AT1G50030.1
tmp_1_18539951_T_A	1884560	1:18539951	1:18539951	A	T/A	SNP	The 1001 Genomes Project			5 prime UTR variant					-		AT1G50030.1
tmp_1_18539952_G_GT	1884561	1:18539952	1: between 18539952 & 18539953	T	-/T	insertion	The 1001 Genomes Project			5 prime UTR variant					-		AT1G50030.1
ENSVATH13473739	1884562	1:18539972	1:18539972	C	T/C	SNP	The 1001 Genomes Project			5 prime UTR variant					-		AT1G50030.1
ENSVATH09915768	1884563	1:18539982	1: between 18539982 & 18539983	T	-/T	insertion	The 1001 Genomes Project			5 prime UTR variant					-		AT1G50030.1
tmp_1_18539985_T_C	1884564	1:18539985	1:18539985	C	T/C	SNP	The 1001 Genomes Project			5 prime UTR variant					-		AT1G50030.1
tmp_1_18539988_A_AT,ATT,T	1884565	1:18539988	1:18539988	AT	A/AT/ATT/T	indel	The 1001 Genomes Project			5 prime UTR variant					-		AT1G50030.1
tmp_1_18539988_A_AT,ATT,T	1884565	1:18539988	1:18539988	ATT	A/AT/ATT/T	indel	The 1001 Genomes Project			5 prime UTR variant					-		AT1G50030.1
tmp_1_18539988_A_AT,ATT,T	1884565	1:18539988	1:18539988	T	A/AT/ATT/T	indel	The 1001 Genomes Project			5 prime UTR variant					-		AT1G50030.1
ENSVATH04047361	1884566	1:18539990	1: between 18539990 & 18539991	TA	-/TA	insertion	The 1001 Genomes Project			5 prime UTR variant					-		AT1G50030.1
tmp_1_18539991_T_TA	1884567	1:18539991	1: between 18539991 & 18539992	A	-/A	insertion	The 1001 Genomes Project			5 prime UTR variant					-		AT1G50030.1
tmp_1_18539993_T_TG	1884568	1:18539993	1: between 18539993 & 18539994	G	-/G	insertion	The 1001 Genomes Project			5 prime UTR variant					-		AT1G50030.1
tmp_1_18539998_G_T	1884569	1:18539998	1:18539998	T	G/T	SNP	The 1001 Genomes Project			upstream gene variant					-		AT1G50030.1
ENSVATH04920386	1884570	1:18540006	1:18540006	A	T/A	SNP	The 1001 Genomes Project			upstream gene variant					-		AT1G50030.1
tmp_1_18540020_C_T	1884571	1:18540020	1:18540020	T	C/T	SNP	The 1001 Genomes Project			upstream gene variant					-		AT1G50030.1
ENSVATH01333158	1884572	1:18540021	1:18540021	T	C/T	SNP	The 1001 Genomes Project			upstream gene variant					-		AT1G50030.1
ENSVATH13473740	1884573	1:18540022	1:18540022	T	C/T	SNP	The 1001 Genomes Project			upstream gene variant					-		AT1G50030.1
tmp_1_18540023_T_G	1884574	1:18540023	1:18540023	G	T/G	SNP	The 1001 Genomes Project			upstream gene variant					-		AT1G50030.1
ENSVATH04920387	1884575	1:18540030	1:18540030	T	G/T	SNP	The 1001 Genomes Project			upstream gene variant					-		AT1G50030.1
ENSVATH13473741	1884576	1:18540044	1:18540044	G	T/G	SNP	The 1001 Genomes Project			upstream gene variant					-		AT1G50030.1
ENSVATH01333159	1884577	1:18540070	1:18540070	C	A/C/G	SNP	The 1001 Genomes Project			upstream gene variant					-		AT1G50030.1
ENSVATH01333159	1884577	1:18540070	1:18540070	G	A/C/G	SNP	The 1001 Genomes Project			upstream gene variant					-		AT1G50030.1
tmp_1_18540082_G_GA	1884578	1:18540082	1: between 18540082 & 18540083	A	-/A	insertion	The 1001 Genomes Project			upstream gene variant					-		AT1G50030.1
ENSVATH04920388	1884579	1:18540091	1:18540091	C	T/C/A	SNP	The 1001 Genomes Project			upstream gene variant					-		AT1G50030.1
ENSVATH04920388	1884579	1:18540091	1:18540091	A	T/C/A	SNP	The 1001 Genomes Project			upstream gene variant					-		AT1G50030.1
tmp_1_18540099_GA_TA,G	1884580	1:18540099	1:18540099-18540100	TA	GA/TA/G	indel	The 1001 Genomes Project			upstream gene variant					-		AT1G50030.1
tmp_1_18540099_GA_TA,G	1884580	1:18540099	1:18540099-18540100	G	GA/TA/G	indel	The 1001 Genomes Project			upstream gene variant					-		AT1G50030.1
ENSVATH15187650	1884581	1:18540100	1:18540100	C	A/C	SNP	The 1001 Genomes Project			upstream gene variant					-		AT1G50030.1
tmp_1_18540104_A_ATC	1884582	1:18540104	1: between 18540104 & 18540105	TC	-/TC	insertion	The 1001 Genomes Project			upstream gene variant					-		AT1G50030.1
ENSVATH04920389	1884583	1:18540105	1:18540105	T	A/T	SNP	The 1001 Genomes Project			upstream gene variant					-		AT1G50030.1
tmp_1_18540134_C_T,G	1884584	1:18540134	1:18540134	T	C/T/G	SNP	The 1001 Genomes Project			upstream gene variant					-		AT1G50030.1
tmp_1_18540134_C_T,G	1884584	1:18540134	1:18540134	G	C/T/G	SNP	The 1001 Genomes Project			upstream gene variant					-		AT1G50030.1
tmp_1_18540149_A_G	1884585	1:18540149	1:18540149	G	A/G	SNP	The 1001 Genomes Project			upstream gene variant					-		AT1G50030.1
tmp_1_18540150_C_CT	1884586	1:18540150	1: between 18540150 & 18540151	T	-/T	insertion	The 1001 Genomes Project			upstream gene variant					-		AT1G50030.1
ENSVATH04920173	1883662	1:18522242	1:18522242	C	A/C	SNP	The 1001 Genomes Project			downstream gene variant					-		AT1G50030.2
ENSVATH04920174	1883663	1:18522244	1:18522244	C	T/C	SNP	The 1001 Genomes Project			downstream gene variant					-		AT1G50030.2
ENSVATH04920175	1883664	1:18522245	1:18522245	T	A/T	SNP	The 1001 Genomes Project			downstream gene variant					-		AT1G50030.2
ENSVATH13473421	1883665	1:18522256	1:18522256	A	T/A	SNP	The 1001 Genomes Project			downstream gene variant					-		AT1G50030.2
ENSVATH04920176	1883666	1:18522269	1:18522269	C	A/C	SNP	The 1001 Genomes Project			downstream gene variant					-		AT1G50030.2
ENSVATH04920177	1883667	1:18522277	1:18522277	T	C/T	SNP	The 1001 Genomes Project			downstream gene variant					-		AT1G50030.2
tmp_1_18522289_CGG_C	1883668	1:18522290	1:18522290-18522291	-	GG/-	deletion	The 1001 Genomes Project			downstream gene variant					-		AT1G50030.2
tmp_1_18522292_AAACATGTTTC_A	1883669	1:18522293	1:18522293-18522302	-	AACATGTTTC/-	deletion	The 1001 Genomes Project			downstream gene variant					-		AT1G50030.2
tmp_1_18522302_C_A	1883670	1:18522302	1:18522302	A	C/A	SNP	The 1001 Genomes Project			downstream gene variant					-		AT1G50030.2
tmp_1_18522308_A_T	1883671	1:18522308	1:18522308	T	A/T	SNP	The 1001 Genomes Project			downstream gene variant					-		AT1G50030.2
tmp_1_18522318_CATATTCCAAT_C	1883672	1:18522319	1:18522319-18522328	-	ATATTCCAAT/-	deletion	The 1001 Genomes Project			downstream gene variant					-		AT1G50030.2
ENSVATH01333060	1883673	1:18522333	1:18522333	A	T/A	SNP	The 1001 Genomes Project			downstream gene variant					-		AT1G50030.2
tmp_1_18522356_C_G	1883674	1:18522356	1:18522356	G	C/G	SNP	The 1001 Genomes Project			downstream gene variant					-		AT1G50030.2
tmp_1_18522357_A_G	1883675	1:18522357	1:18522357	G	A/G	SNP	The 1001 Genomes Project			downstream gene variant					-		AT1G50030.2
ENSVATH14274963	1883676	1:18522363	1:18522363	T	C/T	SNP	The 1001 Genomes Project			downstream gene variant					-		AT1G50030.2
ENSVATH13473435	1883677	1:18522365	1:18522365	A	C/A	SNP	The 1001 Genomes Project			downstream gene variant					-		AT1G50030.2
ENSVATH09915704	1883678	1:18522368	1:18522368-18522370	-	TCT/-	deletion	The 1001 Genomes Project			downstream gene variant					-		AT1G50030.2
ENSVATH13473436	1883679	1:18522383	1:18522383	A	T/A	SNP	The 1001 Genomes Project			downstream gene variant					-		AT1G50030.2
ENSVATH15187540	1883680	1:18522393	1:18522393	-	C/-	deletion	The 1001 Genomes Project			downstream gene variant					-		AT1G50030.2
ENSVATH13473437	1883681	1:18522396	1:18522396	A	T/A	SNP	The 1001 Genomes Project			downstream gene variant					-		AT1G50030.2
tmp_1_18522401_T_A	1883682	1:18522401	1:18522401	A	T/A	SNP	The 1001 Genomes Project			downstream gene variant					-		AT1G50030.2
tmp_1_18522408_A_T	1883683	1:18522408	1:18522408	T	A/T	SNP	The 1001 Genomes Project			downstream gene variant					-		AT1G50030.2
ENSVATH13473438	1883684	1:18522415	1:18522415	A	G/A	SNP	The 1001 Genomes Project			downstream gene variant					-		AT1G50030.2
ENSVATH13473439	1883685	1:18522422	1:18522422	G	A/G	SNP	The 1001 Genomes Project			downstream gene variant					-		AT1G50030.2
tmp_1_18522434_T_C	1883686	1:18522434	1:18522434	C	T/C	SNP	The 1001 Genomes Project			downstream gene variant					-		AT1G50030.2
ENSVATH01333062	1883687	1:18522456	1:18522456	A	C/A	SNP	The 1001 Genomes Project			3 prime UTR variant					-		AT1G50030.2
ENSVATH04920179	1883688	1:18522469	1:18522469	A	C/A	SNP	The 1001 Genomes Project			3 prime UTR variant					-		AT1G50030.2
ENSVATH04920180	1883689	1:18522479	1:18522479	G	A/G	SNP	The 1001 Genomes Project			3 prime UTR variant					-		AT1G50030.2
tmp_1_18522483_C_T	1883690	1:18522483	1:18522483	T	C/T	SNP	The 1001 Genomes Project			3 prime UTR variant					-		AT1G50030.2
ENSVATH14274964	1883691	1:18522492	1:18522492	T	A/T	SNP	The 1001 Genomes Project			3 prime UTR variant					-		AT1G50030.2
ENSVATH13473440	1883692	1:18522495	1:18522495	A	C/A	SNP	The 1001 Genomes Project			3 prime UTR variant					-		AT1G50030.2
tmp_1_18522535_C_A	1883693	1:18522535	1:18522535	A	C/A	SNP	The 1001 Genomes Project			3 prime UTR variant					-		AT1G50030.2
tmp_1_18522546_A_C	1883694	1:18522546	1:18522546	C	A/C	SNP	The 1001 Genomes Project			3 prime UTR variant					-		AT1G50030.2
tmp_1_18522549_G_A	1883695	1:18522549	1:18522549	A	G/A	SNP	The 1001 Genomes Project			3 prime UTR variant					-		AT1G50030.2
tmp_1_18522556_T_C	1883696	1:18522556	1:18522556	C	T/C	SNP	The 1001 Genomes Project			3 prime UTR variant					-		AT1G50030.2
tmp_1_18522585_T_TA	1883697	1:18522585	1: between 18522585 & 18522586	A	-/A	insertion	The 1001 Genomes Project			3 prime UTR variant					-		AT1G50030.2
tmp_1_18522593_C_A	1883698	1:18522593	1:18522593	A	C/A	SNP	The 1001 Genomes Project			3 prime UTR variant					-		AT1G50030.2
ENSVATH01333063	1883699	1:18522594	1:18522594	C	T/C	SNP	The 1001 Genomes Project			3 prime UTR variant					-		AT1G50030.2
ENSVATH04920181	1883700	1:18522599	1:18522599	C	A/C	SNP	The 1001 Genomes Project			3 prime UTR variant					-		AT1G50030.2
tmp_1_18522616_A_T	1883701	1:18522616	1:18522616	T	A/T	SNP	The 1001 Genomes Project			3 prime UTR variant					-		AT1G50030.2
ENSVATH01333064	1883702	1:18522648	1:18522648	C	T/C	SNP	The 1001 Genomes Project			splice region variant~intron variant					-		AT1G50030.2
ENSVATH04920182	1883703	1:18522665	1:18522665	T	C/T	SNP	The 1001 Genomes Project			intron variant					-		AT1G50030.2
ENSVATH13473441	1883704	1:18522670	1:18522670	C	A/C	SNP	The 1001 Genomes Project			intron variant					-		AT1G50030.2
ENSVATH04920183	1883705	1:18522675	1:18522675	T	G/T	SNP	The 1001 Genomes Project			intron variant					-		AT1G50030.2
ENSVATH04047344	1883706	1:18522698	1: between 18522698 & 18522699	TATT	-/TATT	insertion	The 1001 Genomes Project			intron variant					-		AT1G50030.2
ENSVATH00090685	1883707	1:18522707	1:18522707	C	G/C	SNP	The 1001 Genomes Project			intron variant					-		AT1G50030.2
ENSVATH04920184	1883708	1:18522710	1:18522710	A	G/A	SNP	The 1001 Genomes Project			intron variant					-		AT1G50030.2
tmp_1_18522728_G_A	1883709	1:18522728	1:18522728	A	G/A	SNP	The 1001 Genomes Project			intron variant					-		AT1G50030.2
ENSVATH00090686	1883710	1:18522765	1:18522765	T	C/T	SNP	The 1001 Genomes Project			synonymous variant	E	2441	2441		-		AT1G50030.2
tmp_1_18522777_G_T	1883711	1:18522777	1:18522777	T	G/T	SNP	The 1001 Genomes Project			synonymous variant	A	2437	2437		-		AT1G50030.2
ENSVATH00090687	1883712	1:18522798	1:18522798	C	A/C	SNP	The 1001 Genomes Project			synonymous variant	V	2430	2430		-		AT1G50030.2
tmp_1_18522850_A_C	1883713	1:18522850	1:18522850	C	A/C	SNP	The 1001 Genomes Project			missense variant	L/R	2413	2413	381	tolerated	0.38	AT1G50030.2
tmp_1_18522879_G_A	1883714	1:18522879	1:18522879	A	G/A	SNP	The 1001 Genomes Project			synonymous variant	S	2403	2403		-		AT1G50030.2
tmp_1_18522913_G_C	1883715	1:18522913	1:18522913	C	G/C	SNP	The 1001 Genomes Project			missense variant	T/R	2392	2392	11	deleterious	0.01	AT1G50030.2
ENSVATH04920185	1883716	1:18522999	1:18522999	C	A/C	SNP	The 1001 Genomes Project			splice region variant~intron variant					-		AT1G50030.2
ENSVATH04047345	1883717	1:18523027	1:18523027	AA	A/AA/-	sequence alteration	The 1001 Genomes Project			intron variant					-		AT1G50030.2
ENSVATH04047345	1883717	1:18523027	1:18523027	-	A/AA/-	sequence alteration	The 1001 Genomes Project			intron variant					-		AT1G50030.2
tmp_1_18523027_A_AT	1883718	1:18523027	1: between 18523027 & 18523028	T	-/T	insertion	The 1001 Genomes Project			intron variant					-		AT1G50030.2
ENSVATH04920186	1883719	1:18523035	1:18523035	A	C/A/T	SNP	The 1001 Genomes Project			intron variant					-		AT1G50030.2
ENSVATH04920186	1883719	1:18523035	1:18523035	T	C/A/T	SNP	The 1001 Genomes Project			intron variant					-		AT1G50030.2
tmp_1_18523038_C_T	1883720	1:18523038	1:18523038	T	C/T	SNP	The 1001 Genomes Project			intron variant					-		AT1G50030.2
ENSVATH01333065	1883721	1:18523042	1:18523042	G	T/G/C	SNP	The 1001 Genomes Project			intron variant					-		AT1G50030.2
ENSVATH01333065	1883721	1:18523042	1:18523042	C	T/G/C	SNP	The 1001 Genomes Project			intron variant					-		AT1G50030.2
tmp_1_18523050_A_G	1883722	1:18523050	1:18523050	G	A/G	SNP	The 1001 Genomes Project			intron variant					-		AT1G50030.2
ENSVATH04920187	1883723	1:18523052	1:18523052	G	A/G	SNP	The 1001 Genomes Project			intron variant					-		AT1G50030.2
tmp_1_18523053_A_C	1883724	1:18523053	1:18523053	C	A/C	SNP	The 1001 Genomes Project			intron variant					-		AT1G50030.2
tmp_1_18523063_A_C	1883725	1:18523063	1:18523063	C	A/C	SNP	The 1001 Genomes Project			intron variant					-		AT1G50030.2
tmp_1_18523119_A_G	1883726	1:18523119	1:18523119	G	A/G	SNP	The 1001 Genomes Project			synonymous variant	P	2351	2351		-		AT1G50030.2
ENSVATH13473442	1883727	1:18523137	1:18523137	A	G/A	SNP	The 1001 Genomes Project			synonymous variant	P	2345	2345		-		AT1G50030.2
ENSVATH04920188	1883728	1:18523139	1:18523139	T	G/T	SNP	The 1001 Genomes Project			missense variant	P/T	2345	2345	641	tolerated	0.64	AT1G50030.2
ENSVATH09915705	1883729	1:18523147	1:18523147-18523149	-	TCT/-	deletion	The 1001 Genomes Project			inframe deletion	ED/D	2341	2341-2342		-		AT1G50030.2
tmp_1_18523155_G_A	1883730	1:18523155	1:18523155	A	G/A	SNP	The 1001 Genomes Project			synonymous variant	D	2339	2339		-		AT1G50030.2
tmp_1_18523180_T_C	1883731	1:18523180	1:18523180	C	T/C	SNP	The 1001 Genomes Project			missense variant	N/S	2331	2331	881	tolerated	0.88	AT1G50030.2
ENSVATH04920189	1883732	1:18523191	1:18523191	A	G/A	SNP	The 1001 Genomes Project			synonymous variant	N	2327	2327		-		AT1G50030.2
ENSVATH01333066	1883733	1:18523209	1:18523209	C	T/C	SNP	The 1001 Genomes Project			synonymous variant	Q	2321	2321		-		AT1G50030.2
tmp_1_18523212_G_A	1883734	1:18523212	1:18523212	A	G/A	SNP	The 1001 Genomes Project			synonymous variant	P	2320	2320		-		AT1G50030.2
tmp_1_18523299_G_A	1883735	1:18523299	1:18523299	A	G/A	SNP	The 1001 Genomes Project			synonymous variant	T	2291	2291		-		AT1G50030.2
tmp_1_18523398_T_C	1883736	1:18523398	1:18523398	C	T/C	SNP	The 1001 Genomes Project			synonymous variant	P	2258	2258		-		AT1G50030.2
ENSVATH13473443	1883737	1:18523409	1:18523409	G	A/G	SNP	The 1001 Genomes Project			splice region variant~intron variant					-		AT1G50030.2
ENSVATH01333067	1883738	1:18523428	1:18523428	T	C/T	SNP	The 1001 Genomes Project			intron variant					-		AT1G50030.2
ENSVATH14274996	1883739	1:18523437	1:18523437	C	T/C	SNP	The 1001 Genomes Project			intron variant					-		AT1G50030.2
ENSVATH04920190	1883740	1:18523566	1:18523566	T	C/T	SNP	The 1001 Genomes Project			splice region variant~intron variant					-		AT1G50030.2
ENSVATH01333068	1883741	1:18523575	1:18523575	G	C/G	SNP	The 1001 Genomes Project			intron variant					-		AT1G50030.2
ENSVATH14274997	1883742	1:18523608	1:18523608	G	A/G	SNP	The 1001 Genomes Project			intron variant					-		AT1G50030.2
tmp_1_18523624_A_T	1883743	1:18523624	1:18523624	T	A/T	SNP	The 1001 Genomes Project			intron variant					-		AT1G50030.2
tmp_1_18523628_C_T	1883744	1:18523628	1:18523628	T	C/T	SNP	The 1001 Genomes Project			intron variant					-		AT1G50030.2
tmp_1_18523644_T_C	1883745	1:18523644	1:18523644	C	T/C	SNP	The 1001 Genomes Project			missense variant	Y/C	2231	2231	51	tolerated	0.05	AT1G50030.2
ENSVATH04920191	1883746	1:18523705	1:18523705	A	G/A	SNP	The 1001 Genomes Project			splice region variant~intron variant					-		AT1G50030.2
tmp_1_18523712_A_C	1883747	1:18523712	1:18523712	C	A/C	SNP	The 1001 Genomes Project			intron variant					-		AT1G50030.2
tmp_1_18523715_A_G	1883748	1:18523715	1:18523715	G	A/G	SNP	The 1001 Genomes Project			intron variant					-		AT1G50030.2
ENSVATH04920192	1883749	1:18523718	1:18523718	A	G/A	SNP	The 1001 Genomes Project			intron variant					-		AT1G50030.2
tmp_1_18523724_AGT_A	1883750	1:18523725	1:18523725-18523726	-	GT/-	deletion	The 1001 Genomes Project			intron variant					-		AT1G50030.2
ENSVATH04920193	1883751	1:18523725	1:18523725	T	G/T/A	SNP	The 1001 Genomes Project			intron variant					-		AT1G50030.2
ENSVATH04920193	1883751	1:18523725	1:18523725	A	G/T/A	SNP	The 1001 Genomes Project			intron variant					-		AT1G50030.2
tmp_1_18523738_G_A	1883752	1:18523738	1:18523738	A	G/A	SNP	The 1001 Genomes Project			intron variant					-		AT1G50030.2
ENSVATH04920194	1883753	1:18523763	1:18523763	T	A/T	SNP	The 1001 Genomes Project			intron variant					-		AT1G50030.2
ENSVATH01333069	1883754	1:18523764	1:18523764	G	T/G/A	SNP	The 1001 Genomes Project			intron variant					-		AT1G50030.2
ENSVATH01333069	1883754	1:18523764	1:18523764	A	T/G/A	SNP	The 1001 Genomes Project			intron variant					-		AT1G50030.2
ENSVATH04920195	1883755	1:18523765	1:18523765	C	T/C	SNP	The 1001 Genomes Project			intron variant					-		AT1G50030.2
tmp_1_18523767_G_C	1883756	1:18523767	1:18523767	C	G/C	SNP	The 1001 Genomes Project			intron variant					-		AT1G50030.2
tmp_1_18524137_G_A	1883757	1:18524137	1:18524137	A	G/A	SNP	The 1001 Genomes Project			intron variant					-		AT1G50030.2
ENSVATH00090688	1883758	1:18524149	1:18524149	A	G/A	SNP	The 1001 Genomes Project			intron variant					-		AT1G50030.2
tmp_1_18524167_C_T	1883759	1:18524167	1:18524167	T	C/T	SNP	The 1001 Genomes Project			intron variant					-		AT1G50030.2
tmp_1_18524231_A_G	1883760	1:18524231	1:18524231	G	A/G	SNP	The 1001 Genomes Project			synonymous variant	H	2130	2130		-		AT1G50030.2
tmp_1_18524377_GAA_AAA,G	1883761	1:18524377	1:18524377-18524379	AAA	GAA/AAA/G	indel	The 1001 Genomes Project			splice region variant~intron variant					-		AT1G50030.2
tmp_1_18524377_GAA_AAA,G	1883761	1:18524377	1:18524377-18524379	G	GAA/AAA/G	indel	The 1001 Genomes Project			splice region variant~intron variant					-		AT1G50030.2
tmp_1_18524383_C_CA	1883762	1:18524383	1: between 18524383 & 18524384	A	-/A	insertion	The 1001 Genomes Project			intron variant					-		AT1G50030.2
ENSVATH01333070	1883763	1:18524403	1:18524403	T	G/T	SNP	The 1001 Genomes Project			intron variant					-		AT1G50030.2
ENSVATH13473455	1883764	1:18524408	1:18524408	C	G/C	SNP	The 1001 Genomes Project			intron variant					-		AT1G50030.2
ENSVATH01333071	1883765	1:18524410	1:18524410	C	T/C	SNP	The 1001 Genomes Project			intron variant					-		AT1G50030.2
tmp_1_18524460_T_C	1883766	1:18524460	1:18524460	C	T/C	SNP	The 1001 Genomes Project			intron variant					-		AT1G50030.2
ENSVATH04920196	1883767	1:18524469	1:18524469	G	C/G	SNP	The 1001 Genomes Project			intron variant					-		AT1G50030.2
ENSVATH01333072	1883768	1:18524492	1:18524492	G	A/G	SNP	The 1001 Genomes Project			intron variant					-		AT1G50030.2
ENSVATH01333073	1883769	1:18524502	1:18524502	A	T/A	SNP	The 1001 Genomes Project			intron variant					-		AT1G50030.2
tmp_1_18524503_G_GC	1883770	1:18524503	1: between 18524503 & 18524504	C	-/C	insertion	The 1001 Genomes Project			intron variant					-		AT1G50030.2
tmp_1_18524504_A_C	1883771	1:18524504	1:18524504	C	A/C	SNP	The 1001 Genomes Project			intron variant					-		AT1G50030.2
tmp_1_18524506_T_G	1883772	1:18524506	1:18524506	G	T/G	SNP	The 1001 Genomes Project			intron variant					-		AT1G50030.2
ENSVATH13473456	1883773	1:18524533	1:18524533	T	C/T	SNP	The 1001 Genomes Project			synonymous variant	E	2078	2078		-		AT1G50030.2
ENSVATH14274998	1883774	1:18524557	1:18524557	C	T/C	SNP	The 1001 Genomes Project			synonymous variant	G	2070	2070		-		AT1G50030.2
ENSVATH04920197	1883775	1:18524572	1:18524572	A	G/A	SNP	The 1001 Genomes Project			synonymous variant	A	2065	2065		-		AT1G50030.2
ENSVATH04920198	1883776	1:18524575	1:18524575	A	G/A	SNP	The 1001 Genomes Project			synonymous variant	Y	2064	2064		-		AT1G50030.2
tmp_1_18524581_C_T	1883777	1:18524581	1:18524581	T	C/T	SNP	The 1001 Genomes Project			synonymous variant	E	2062	2062		-		AT1G50030.2
ENSVATH00090689	1883778	1:18524587	1:18524587	A	G/A	SNP	The 1001 Genomes Project			synonymous variant	D	2060	2060		-		AT1G50030.2
ENSVATH00090690	1883779	1:18524647	1:18524647	C	G/C	SNP	The 1001 Genomes Project			synonymous variant	R	2040	2040		-		AT1G50030.2
tmp_1_18524656_A_T	1883780	1:18524656	1:18524656	T	A/T	SNP	The 1001 Genomes Project			synonymous variant	S	2037	2037		-		AT1G50030.2
ENSVATH04920199	1883781	1:18524678	1:18524678	A	G/A	SNP	The 1001 Genomes Project			missense variant	A/V	2030	2030	231	tolerated	0.23	AT1G50030.2
tmp_1_18524689_G_T	1883782	1:18524689	1:18524689	T	G/T	SNP	The 1001 Genomes Project			splice region variant~intron variant					-		AT1G50030.2
ENSVATH04920201	1883783	1:18524708	1:18524708	C	A/C	SNP	The 1001 Genomes Project			intron variant					-		AT1G50030.2
ENSVATH13473457	1883784	1:18524727	1:18524727	A	G/A/C	SNP	The 1001 Genomes Project			intron variant					-		AT1G50030.2
ENSVATH13473457	1883784	1:18524727	1:18524727	C	G/A/C	SNP	The 1001 Genomes Project			intron variant					-		AT1G50030.2
tmp_1_18524728_G_C	1883785	1:18524728	1:18524728	C	G/C	SNP	The 1001 Genomes Project			intron variant					-		AT1G50030.2
ENSVATH04920202	1883786	1:18524732	1:18524732	C	A/C	SNP	The 1001 Genomes Project			intron variant					-		AT1G50030.2
tmp_1_18524737_A_C	1883787	1:18524737	1:18524737	C	A/C	SNP	The 1001 Genomes Project			intron variant					-		AT1G50030.2
tmp_1_18524771_A_G	1883788	1:18524771	1:18524771	G	A/G	SNP	The 1001 Genomes Project			intron variant					-		AT1G50030.2
tmp_1_18524815_G_A	1883789	1:18524815	1:18524815	A	G/A	SNP	The 1001 Genomes Project			synonymous variant	D	2017	2017		-		AT1G50030.2
ENSVATH14274999	1883790	1:18524829	1:18524829	A	G/A	SNP	The 1001 Genomes Project			synonymous variant	L	2013	2013		-		AT1G50030.2
ENSVATH13473458	1883791	1:18524861	1:18524861	T	A/T	SNP	The 1001 Genomes Project			intron variant					-		AT1G50030.2
ENSVATH04920203	1883792	1:18524864	1:18524864	C	A/C	SNP	The 1001 Genomes Project			intron variant					-		AT1G50030.2
ENSVATH01333074	1883793	1:18524877	1:18524877	A	T/A	SNP	The 1001 Genomes Project			intron variant					-		AT1G50030.2
ENSVATH13473459	1883794	1:18524886	1:18524886	G	A/G	SNP	The 1001 Genomes Project			intron variant					-		AT1G50030.2
ENSVATH13473460	1883795	1:18524894	1:18524894	A	G/A	SNP	The 1001 Genomes Project			intron variant					-		AT1G50030.2
ENSVATH01333075	1883796	1:18524909	1:18524909	C	A/C	SNP	The 1001 Genomes Project			intron variant					-		AT1G50030.2
tmp_1_18524941_C_T	1883797	1:18524941	1:18524941	T	C/T	SNP	The 1001 Genomes Project			synonymous variant	T	2001	2001		-		AT1G50030.2
ENSVATH04920204	1883798	1:18524977	1:18524977	C	A/C	SNP	The 1001 Genomes Project			synonymous variant	V	1989	1989		-		AT1G50030.2
ENSVATH04920205	1883799	1:18525008	1:18525008	A	G/A	SNP	The 1001 Genomes Project			splice region variant~intron variant					-		AT1G50030.2
tmp_1_18525022_A_T	1883800	1:18525022	1:18525022	T	A/T	SNP	The 1001 Genomes Project			intron variant					-		AT1G50030.2
tmp_1_18525029_A_G	1883801	1:18525029	1:18525029	G	A/G	SNP	The 1001 Genomes Project			intron variant					-		AT1G50030.2
tmp_1_18525035_T_A	1883802	1:18525035	1:18525035	A	T/A	SNP	The 1001 Genomes Project			intron variant					-		AT1G50030.2
ENSVATH04920206	1883803	1:18525045	1:18525045	C	T/C	SNP	The 1001 Genomes Project			intron variant					-		AT1G50030.2
ENSVATH04920207	1883804	1:18525048	1:18525048	T	C/T	SNP	The 1001 Genomes Project			intron variant					-		AT1G50030.2
ENSVATH01333076	1883805	1:18525062	1:18525062	T	C/T	SNP	The 1001 Genomes Project			intron variant					-		AT1G50030.2
ENSVATH04920208	1883806	1:18525092	1:18525092	T	A/T	SNP	The 1001 Genomes Project			intron variant					-		AT1G50030.2
ENSVATH14275000	1883807	1:18525094	1:18525094	C	T/C/A	SNP	The 1001 Genomes Project			intron variant					-		AT1G50030.2
ENSVATH14275000	1883807	1:18525094	1:18525094	A	T/C/A	SNP	The 1001 Genomes Project			intron variant					-		AT1G50030.2
ENSVATH00090691	1883808	1:18525174	1:18525174	A	G/A	SNP	The 1001 Genomes Project			synonymous variant	H	1958	1958		-		AT1G50030.2
ENSVATH04920209	1883809	1:18525219	1:18525219	G	C/G	SNP	The 1001 Genomes Project			intron variant					-		AT1G50030.2
tmp_1_18525221_T_G	1883810	1:18525221	1:18525221	G	T/G	SNP	The 1001 Genomes Project			intron variant					-		AT1G50030.2
ENSVATH14275001	1883811	1:18525229	1:18525229	T	C/T	SNP	The 1001 Genomes Project			intron variant					-		AT1G50030.2
ENSVATH01333077	1883812	1:18525241	1:18525241	T	C/T	SNP	The 1001 Genomes Project			intron variant					-		AT1G50030.2
ENSVATH13473461	1883813	1:18525287	1:18525287	G	C/G	SNP	The 1001 Genomes Project			intron variant					-		AT1G50030.2
tmp_1_18525291_A_T	1883814	1:18525291	1:18525291	T	A/T	SNP	The 1001 Genomes Project			intron variant					-		AT1G50030.2
ENSVATH04920210	1883815	1:18525298	1:18525298	GTAA	G/GTAA/A	indel	The 1001 Genomes Project			intron variant					-		AT1G50030.2
ENSVATH04920210	1883815	1:18525298	1:18525298	A	G/GTAA/A	indel	The 1001 Genomes Project			intron variant					-		AT1G50030.2
ENSVATH01333078	1883816	1:18525310	1:18525310	C	T/C	SNP	The 1001 Genomes Project			intron variant					-		AT1G50030.2
tmp_1_18525320_A_C	1883817	1:18525320	1:18525320	C	A/C	SNP	The 1001 Genomes Project			intron variant					-		AT1G50030.2
ENSVATH01333079	1883818	1:18525322	1:18525322	T	C/T	SNP	The 1001 Genomes Project			intron variant					-		AT1G50030.2
ENSVATH04920211	1883819	1:18525333	1:18525333	G	T/G	SNP	The 1001 Genomes Project			intron variant					-		AT1G50030.2
tmp_1_18525341_T_A,TA	1883820	1:18525341	1:18525341	A	T/A/TA	indel	The 1001 Genomes Project			intron variant					-		AT1G50030.2
tmp_1_18525341_T_A,TA	1883820	1:18525341	1:18525341	TA	T/A/TA	indel	The 1001 Genomes Project			intron variant					-		AT1G50030.2
tmp_1_18525342_A_C	1883821	1:18525342	1:18525342	C	A/C	SNP	The 1001 Genomes Project			intron variant					-		AT1G50030.2
tmp_1_18525350_G_A	1883822	1:18525350	1:18525350	A	G/A	SNP	The 1001 Genomes Project			intron variant					-		AT1G50030.2
tmp_1_18525356_G_A	1883823	1:18525356	1:18525356	A	G/A	SNP	The 1001 Genomes Project			intron variant					-		AT1G50030.2
tmp_1_18525373_T_C	1883824	1:18525373	1:18525373	C	T/C	SNP	The 1001 Genomes Project			intron variant					-		AT1G50030.2
tmp_1_18525428_G_A	1883825	1:18525428	1:18525428	A	G/A	SNP	The 1001 Genomes Project			intron variant					-		AT1G50030.2
tmp_1_18525432_T_TA	1883826	1:18525432	1: between 18525432 & 18525433	A	-/A	insertion	The 1001 Genomes Project			intron variant					-		AT1G50030.2
ENSVATH13473462	1883827	1:18525446	1:18525446	A	G/A	SNP	The 1001 Genomes Project			intron variant					-		AT1G50030.2
tmp_1_18525450_TCA_GCA,T	1883828	1:18525450	1:18525450-18525452	GCA	TCA/GCA/T	indel	The 1001 Genomes Project			intron variant					-		AT1G50030.2
tmp_1_18525450_TCA_GCA,T	1883828	1:18525450	1:18525450-18525452	T	TCA/GCA/T	indel	The 1001 Genomes Project			intron variant					-		AT1G50030.2
ENSVATH01333080	1883829	1:18525522	1:18525522	T	C/T	SNP	The 1001 Genomes Project			synonymous variant	T	1945	1945		-		AT1G50030.2
ENSVATH04920212	1883830	1:18525535	1:18525535	A	T/A	SNP	The 1001 Genomes Project			missense variant	K/I	1941	1941	1	deleterious	0	AT1G50030.2
ENSVATH01333081	1883831	1:18525537	1:18525537	A	T/A	SNP	The 1001 Genomes Project			synonymous variant	V	1940	1940		-		AT1G50030.2
tmp_1_18525549_G_A	1883832	1:18525549	1:18525549	A	G/A	SNP	The 1001 Genomes Project			synonymous variant	L	1936	1936		-		AT1G50030.2
ENSVATH04920213	1883833	1:18525561	1:18525561	C	T/C	SNP	The 1001 Genomes Project			synonymous variant	L	1932	1932		-		AT1G50030.2
ENSVATH04920214	1883835	1:18525702	1:18525702	G	T/G	SNP	The 1001 Genomes Project			splice region variant~intron variant					-		AT1G50030.2
tmp_1_18525701_GTT_G	1883834	1:18525702	1:18525702-18525703	-	TT/-	deletion	The 1001 Genomes Project			splice region variant~intron variant					-		AT1G50030.2
ENSVATH14275002	1883836	1:18525734	1:18525734	C	G/C/A	SNP	The 1001 Genomes Project			intron variant					-		AT1G50030.2
ENSVATH14275002	1883836	1:18525734	1:18525734	A	G/C/A	SNP	The 1001 Genomes Project			intron variant					-		AT1G50030.2
ENSVATH04920215	1883837	1:18525738	1:18525738	G	C/G	SNP	The 1001 Genomes Project			intron variant					-		AT1G50030.2
tmp_1_18525751_G_C	1883838	1:18525751	1:18525751	C	G/C	SNP	The 1001 Genomes Project			intron variant					-		AT1G50030.2
ENSVATH13473463	1883839	1:18525753	1:18525753	C	A/C	SNP	The 1001 Genomes Project			intron variant					-		AT1G50030.2
ENSVATH04920216	1883840	1:18525762	1:18525762	G	T/G	SNP	The 1001 Genomes Project			intron variant					-		AT1G50030.2
tmp_1_18525764_A_T	1883841	1:18525764	1:18525764	T	A/T	SNP	The 1001 Genomes Project			intron variant					-		AT1G50030.2
tmp_1_18525769_A_G	1883842	1:18525769	1:18525769	G	A/G	SNP	The 1001 Genomes Project			intron variant					-		AT1G50030.2
tmp_1_18525770_T_C	1883843	1:18525770	1:18525770	C	T/C	SNP	The 1001 Genomes Project			intron variant					-		AT1G50030.2
tmp_1_18525777_G_A	1883844	1:18525777	1:18525777	A	G/A	SNP	The 1001 Genomes Project			intron variant					-		AT1G50030.2
ENSVATH01333082	1883845	1:18525779	1:18525779	A	C/A	SNP	The 1001 Genomes Project			intron variant					-		AT1G50030.2
tmp_1_18525781_A_T	1883846	1:18525781	1:18525781	T	A/T	SNP	The 1001 Genomes Project			intron variant					-		AT1G50030.2
ENSVATH01333083	1883847	1:18525784	1:18525784	G	A/G	SNP	The 1001 Genomes Project			intron variant					-		AT1G50030.2
tmp_1_18525793_G_C	1883848	1:18525793	1:18525793	C	G/C	SNP	The 1001 Genomes Project			intron variant					-		AT1G50030.2
tmp_1_18525922_A_T	1883849	1:18525922	1:18525922	T	A/T	SNP	The 1001 Genomes Project			splice region variant~intron variant					-		AT1G50030.2
tmp_1_18525941_G_A	1883850	1:18525941	1:18525941	A	G/A	SNP	The 1001 Genomes Project			intron variant					-		AT1G50030.2
ENSVATH01333084	1883851	1:18525955	1:18525955	T	A/T	SNP	The 1001 Genomes Project			intron variant					-		AT1G50030.2
tmp_1_18525981_C_T	1883852	1:18525981	1:18525981	T	C/T	SNP	The 1001 Genomes Project			intron variant					-		AT1G50030.2
ENSVATH04920218	1883853	1:18525983	1:18525983	G	A/G	SNP	The 1001 Genomes Project			intron variant					-		AT1G50030.2
ENSVATH00090692	1883854	1:18525984	1:18525984	C	T/C	SNP	The 1001 Genomes Project			intron variant					-		AT1G50030.2
tmp_1_18526020_T_A	1883855	1:18526020	1:18526020	A	T/A	SNP	The 1001 Genomes Project			intron variant					-		AT1G50030.2
tmp_1_18526029_T_A	1883856	1:18526029	1:18526029	A	T/A	SNP	The 1001 Genomes Project			intron variant					-		AT1G50030.2
tmp_1_18526043_T_TAG	1883857	1:18526043	1: between 18526043 & 18526044	AG	-/AG	insertion	The 1001 Genomes Project			intron variant					-		AT1G50030.2
ENSVATH04920219	1883858	1:18526055	1:18526055	C	A/C	SNP	The 1001 Genomes Project			intron variant					-		AT1G50030.2
ENSVATH04920220	1883859	1:18526061	1:18526061	A	T/A	SNP	The 1001 Genomes Project			intron variant					-		AT1G50030.2
tmp_1_18526075_C_CAA	1883860	1:18526075	1: between 18526075 & 18526076	AA	-/AA	insertion	The 1001 Genomes Project			splice region variant~intron variant					-		AT1G50030.2
ENSVATH13473464	1883861	1:18526095	1:18526095	A	G/A	SNP	The 1001 Genomes Project			synonymous variant	G	1843	1843		-		AT1G50030.2
ENSVATH04920221	1883862	1:18526119	1:18526119	G	A/G	SNP	The 1001 Genomes Project			synonymous variant	I	1835	1835		-		AT1G50030.2
ENSVATH04920222	1883863	1:18526170	1:18526170	T	A/T	SNP	The 1001 Genomes Project			synonymous variant	P	1818	1818		-		AT1G50030.2
tmp_1_18526205_G_A	1883864	1:18526205	1:18526205	A	G/A	SNP	The 1001 Genomes Project			missense variant	H/Y	1807	1807	1001	tolerated	1	AT1G50030.2
ENSVATH13473485	1883865	1:18526342	1:18526342	C	A/C	SNP	The 1001 Genomes Project			intron variant					-		AT1G50030.2
ENSVATH13473486	1883866	1:18526359	1:18526359	G	C/G	SNP	The 1001 Genomes Project			intron variant					-		AT1G50030.2
ENSVATH04920223	1883867	1:18526377	1:18526377	A	C/A	SNP	The 1001 Genomes Project			intron variant					-		AT1G50030.2
ENSVATH04920224	1883868	1:18526398	1:18526398	C	G/C	SNP	The 1001 Genomes Project			intron variant					-		AT1G50030.2
tmp_1_18526408_C_T	1883869	1:18526408	1:18526408	T	C/T	SNP	The 1001 Genomes Project			intron variant					-		AT1G50030.2
ENSVATH00090693	1883870	1:18526409	1:18526409	A	G/A	SNP	The 1001 Genomes Project			intron variant					-		AT1G50030.2
tmp_1_18526430_C_G	1883871	1:18526430	1:18526430	G	C/G	SNP	The 1001 Genomes Project			intron variant					-		AT1G50030.2
ENSVATH04920226	1883872	1:18526438	1:18526438	A	C/A	SNP	The 1001 Genomes Project			intron variant					-		AT1G50030.2
tmp_1_18526537_G_A	1883873	1:18526537	1:18526537	A	G/A	SNP	The 1001 Genomes Project			missense variant	S/F	1751	1751	51	deleterious	0.05	AT1G50030.2
tmp_1_18526578_T_C	1883874	1:18526578	1:18526578	C	T/C	SNP	The 1001 Genomes Project			synonymous variant	T	1737	1737		-		AT1G50030.2
tmp_1_18526637_A_T	1883875	1:18526637	1:18526637	T	A/T	SNP	The 1001 Genomes Project			missense variant	S/T	1718	1718	1	deleterious	0	AT1G50030.2
ENSVATH00090694	1883876	1:18526664	1:18526664	A	G/A	SNP	The 1001 Genomes Project			splice region variant~intron variant					-		AT1G50030.2
ENSVATH04920227	1883877	1:18526695	1:18526695	C	A/C	SNP	The 1001 Genomes Project			intron variant					-		AT1G50030.2
tmp_1_18526718_C_T	1883878	1:18526718	1:18526718	T	C/T	SNP	The 1001 Genomes Project			intron variant					-		AT1G50030.2
tmp_1_18526731_A_T	1883879	1:18526731	1:18526731	T	A/T	SNP	The 1001 Genomes Project			intron variant					-		AT1G50030.2
ENSVATH04920228	1883880	1:18526732	1:18526732	C	A/C	SNP	The 1001 Genomes Project			intron variant					-		AT1G50030.2
ENSVATH04920229	1883881	1:18526737	1:18526737	T	C/T	SNP	The 1001 Genomes Project			intron variant					-		AT1G50030.2
ENSVATH13473487	1883882	1:18526740	1:18526740	A	C/A	SNP	The 1001 Genomes Project			splice region variant~intron variant					-		AT1G50030.2
tmp_1_18526741_A_T	1883883	1:18526741	1:18526741	T	A/T	SNP	The 1001 Genomes Project			splice region variant~intron variant					-		AT1G50030.2
ENSVATH13473488	1883884	1:18526834	1:18526834	G	T/G	SNP	The 1001 Genomes Project			missense variant	N/T	1681	1681	221	tolerated	0.22	AT1G50030.2
ENSVATH04920230	1883885	1:18526850	1:18526850	C	A/C	SNP	The 1001 Genomes Project			missense variant	S/A	1676	1676	861	tolerated	0.86	AT1G50030.2
ENSVATH04920231	1883886	1:18526854	1:18526854	T	C/T	SNP	The 1001 Genomes Project			missense variant	M/I	1674	1674	431	tolerated	0.43	AT1G50030.2
tmp_1_18526859_T_C	1883887	1:18526859	1:18526859	C	T/C	SNP	The 1001 Genomes Project			missense variant	S/G	1673	1673	551	tolerated	0.55	AT1G50030.2
tmp_1_18526883_G_T	1883888	1:18526883	1:18526883	T	G/T	SNP	The 1001 Genomes Project			missense variant	H/N	1665	1665	761	tolerated	0.76	AT1G50030.2
tmp_1_18526905_C_T	1883889	1:18526905	1:18526905	T	C/T	SNP	The 1001 Genomes Project			synonymous variant	T	1657	1657		-		AT1G50030.2
tmp_1_18526906_G_T	1883890	1:18526906	1:18526906	T	G/T	SNP	The 1001 Genomes Project			missense variant	T/K	1657	1657	141	tolerated	0.14	AT1G50030.2
ENSVATH04920232	1883891	1:18526947	1:18526947	G	T/G	SNP	The 1001 Genomes Project			intron variant					-		AT1G50030.2
tmp_1_18526950_A_G	1883892	1:18526950	1:18526950	G	A/G	SNP	The 1001 Genomes Project			intron variant					-		AT1G50030.2
ENSVATH13473489	1883893	1:18526955	1:18526955	T	G/T	SNP	The 1001 Genomes Project			intron variant					-		AT1G50030.2
ENSVATH04920233	1883894	1:18526984	1:18526984	T	G/T	SNP	The 1001 Genomes Project			intron variant					-		AT1G50030.2
ENSVATH13473490	1883895	1:18527022	1:18527022	A	G/A	SNP	The 1001 Genomes Project			intron variant					-		AT1G50030.2
ENSVATH04920234	1883896	1:18527048	1:18527048	G	A/G	SNP	The 1001 Genomes Project			synonymous variant	F	1650	1650		-		AT1G50030.2
ENSVATH04920235	1883897	1:18527054	1:18527054	T	C/T	SNP	The 1001 Genomes Project			synonymous variant	E	1648	1648		-		AT1G50030.2
tmp_1_18527111_C_T	1883898	1:18527111	1:18527111	T	C/T	SNP	The 1001 Genomes Project			synonymous variant	V	1629	1629		-		AT1G50030.2
ENSVATH13473491	1883899	1:18527114	1:18527114	C	T/C	SNP	The 1001 Genomes Project			synonymous variant	Q	1628	1628		-		AT1G50030.2
tmp_1_18527208_CACT_C	1883900	1:18527209	1:18527209-18527211	-	ACT/-	deletion	The 1001 Genomes Project			intron variant					-		AT1G50030.2
tmp_1_18527222_A_G	1883901	1:18527222	1:18527222	G	A/G	SNP	The 1001 Genomes Project			intron variant					-		AT1G50030.2
ENSVATH01333085	1883902	1:18527234	1:18527234	C	T/C	SNP	The 1001 Genomes Project			intron variant					-		AT1G50030.2
ENSVATH04920236	1883903	1:18527245	1:18527245	T	A/T	SNP	The 1001 Genomes Project			intron variant					-		AT1G50030.2
ENSVATH04920237	1883904	1:18527250	1:18527250	T	C/T	SNP	The 1001 Genomes Project			splice region variant~intron variant					-		AT1G50030.2
tmp_1_18527273_G_T	1883905	1:18527273	1:18527273	T	G/T	SNP	The 1001 Genomes Project			missense variant	L/I	1606	1606	1	deleterious	0	AT1G50030.2
tmp_1_18527307_T_A	1883906	1:18527307	1:18527307	A	T/A	SNP	The 1001 Genomes Project			synonymous variant	R	1594	1594		-		AT1G50030.2
tmp_1_18527316_C_A	1883907	1:18527316	1:18527316	A	C/A	SNP	The 1001 Genomes Project			synonymous variant	S	1591	1591		-		AT1G50030.2
ENSVATH04920238	1883908	1:18527349	1:18527349	G	T/G	SNP	The 1001 Genomes Project			synonymous variant	T	1580	1580		-		AT1G50030.2
tmp_1_18527399_G_A	1883909	1:18527399	1:18527399	A	G/A	SNP	The 1001 Genomes Project			splice region variant~intron variant					-		AT1G50030.2
tmp_1_18527418_A_G	1883910	1:18527418	1:18527418	G	A/G	SNP	The 1001 Genomes Project			intron variant					-		AT1G50030.2
tmp_1_18527437_A_T	1883911	1:18527437	1:18527437	T	A/T	SNP	The 1001 Genomes Project			intron variant					-		AT1G50030.2
ENSVATH04047347	1883912	1:18527444	1:18527444	-	A/-	deletion	The 1001 Genomes Project			intron variant					-		AT1G50030.2
ENSVATH14275003	1883913	1:18527461	1:18527461	C	T/C	SNP	The 1001 Genomes Project			intron variant					-		AT1G50030.2
ENSVATH04920240	1883914	1:18527471	1:18527471	A	T/A	SNP	The 1001 Genomes Project			intron variant					-		AT1G50030.2
ENSVATH01333086	1883915	1:18527476	1:18527476	C	T/C	SNP	The 1001 Genomes Project			intron variant					-		AT1G50030.2
tmp_1_18527487_A_C	1883916	1:18527487	1:18527487	C	A/C	SNP	The 1001 Genomes Project			intron variant					-		AT1G50030.2
tmp_1_18527488_T_C	1883917	1:18527488	1:18527488	C	T/C	SNP	The 1001 Genomes Project			intron variant					-		AT1G50030.2
ENSVATH01333087	1883918	1:18527497	1:18527497	T	G/T/A	SNP	The 1001 Genomes Project			intron variant					-		AT1G50030.2
ENSVATH01333087	1883918	1:18527497	1:18527497	A	G/T/A	SNP	The 1001 Genomes Project			intron variant					-		AT1G50030.2
ENSVATH14275004	1883919	1:18527510	1:18527510	A	C/A	SNP	The 1001 Genomes Project			intron variant					-		AT1G50030.2
ENSVATH04920241	1883920	1:18527511	1:18527511	A	G/A	SNP	The 1001 Genomes Project			intron variant					-		AT1G50030.2
ENSVATH01333088	1883921	1:18527514	1:18527514	T	G/T	SNP	The 1001 Genomes Project			intron variant					-		AT1G50030.2
ENSVATH04920242	1883922	1:18527525	1:18527525	T	C/T	SNP	The 1001 Genomes Project			intron variant					-		AT1G50030.2
tmp_1_18527530_T_TA	1883923	1:18527530	1: between 18527530 & 18527531	A	-/A	insertion	The 1001 Genomes Project			intron variant					-		AT1G50030.2
ENSVATH14275045	1883924	1:18527540	1:18527540	A	G/A	SNP	The 1001 Genomes Project			intron variant					-		AT1G50030.2
tmp_1_18527602_GA_G	1883925	1:18527603	1:18527603	-	A/-	deletion	The 1001 Genomes Project			intron variant					-		AT1G50030.2
ENSVATH04920243	1883926	1:18527615	1:18527615	G	T/G	SNP	The 1001 Genomes Project			intron variant					-		AT1G50030.2
ENSVATH04920244	1883927	1:18527625	1:18527625	A	G/A	SNP	The 1001 Genomes Project			intron variant					-		AT1G50030.2
ENSVATH04920245	1883928	1:18527650	1:18527650	A	T/A	SNP	The 1001 Genomes Project			intron variant					-		AT1G50030.2
ENSVATH14275046	1883929	1:18527653	1:18527653	C	T/C	SNP	The 1001 Genomes Project			intron variant					-		AT1G50030.2
tmp_1_18527701_G_A	1883930	1:18527701	1:18527701	A	G/A	SNP	The 1001 Genomes Project			intron variant					-		AT1G50030.2
tmp_1_18527703_T_C	1883931	1:18527703	1:18527703	C	T/C	SNP	The 1001 Genomes Project			intron variant					-		AT1G50030.2
tmp_1_18527728_T_A	1883932	1:18527728	1:18527728	A	T/A	SNP	The 1001 Genomes Project			splice region variant~intron variant					-		AT1G50030.2
tmp_1_18527729_AAT_A	1883933	1:18527730	1:18527730-18527731	-	AT/-	deletion	The 1001 Genomes Project			splice region variant~intron variant					-		AT1G50030.2
ENSVATH00090695	1883934	1:18527804	1:18527804	T	C/T	SNP	The 1001 Genomes Project			intron variant					-		AT1G50030.2
ENSVATH00090696	1883935	1:18527811	1:18527811	T	A/T	SNP	The 1001 Genomes Project			intron variant					-		AT1G50030.2
ENSVATH04920246	1883936	1:18527826	1:18527826	A	C/A	SNP	The 1001 Genomes Project			intron variant					-		AT1G50030.2
tmp_1_18527849_A_T	1883937	1:18527849	1:18527849	T	A/T	SNP	The 1001 Genomes Project			intron variant					-		AT1G50030.2
ENSVATH04920247	1883938	1:18527850	1:18527850	A	G/A	SNP	The 1001 Genomes Project			intron variant					-		AT1G50030.2
ENSVATH04920249	1883939	1:18527868	1:18527868	G	A/G	SNP	The 1001 Genomes Project			intron variant					-		AT1G50030.2
tmp_1_18527870_A_C	1883940	1:18527870	1:18527870	C	A/C	SNP	The 1001 Genomes Project			intron variant					-		AT1G50030.2
ENSVATH04920250	1883941	1:18528047	1:18528047	A	T/A/C	SNP	The 1001 Genomes Project			intron variant					-		AT1G50030.2
ENSVATH04920250	1883941	1:18528047	1:18528047	C	T/A/C	SNP	The 1001 Genomes Project			intron variant					-		AT1G50030.2
ENSVATH13473492	1883942	1:18528073	1:18528073	C	A/C	SNP	The 1001 Genomes Project			intron variant					-		AT1G50030.2
tmp_1_18528110_T_C	1883943	1:18528110	1:18528110	C	T/C	SNP	The 1001 Genomes Project			intron variant					-		AT1G50030.2
tmp_1_18528127_T_C	1883944	1:18528127	1:18528127	C	T/C	SNP	The 1001 Genomes Project			intron variant					-		AT1G50030.2
ENSVATH01333089	1883945	1:18528129	1:18528129	A	G/A	SNP	The 1001 Genomes Project			intron variant					-		AT1G50030.2
ENSVATH04920251	1883946	1:18528130	1:18528130	A	C/A	SNP	The 1001 Genomes Project			intron variant					-		AT1G50030.2
ENSVATH14275047	1883948	1:18528140	1:18528140	T	A/T	SNP	The 1001 Genomes Project			intron variant					-		AT1G50030.2
ENSVATH15318353	1883947	1:18528140	1:18528140-18528141	-	AT/-	deletion	The 1001 Genomes Project			intron variant					-		AT1G50030.2
tmp_1_18528143_TTA_T	1883949	1:18528144	1:18528144-18528145	-	TA/-	deletion	The 1001 Genomes Project			intron variant					-		AT1G50030.2
tmp_1_18528147_T_A	1883950	1:18528147	1:18528147	A	T/A	SNP	The 1001 Genomes Project			intron variant					-		AT1G50030.2
tmp_1_18528162_T_A	1883951	1:18528162	1:18528162	A	T/A	SNP	The 1001 Genomes Project			intron variant					-		AT1G50030.2
tmp_1_18528175_T_A	1883952	1:18528175	1:18528175	A	T/A	SNP	The 1001 Genomes Project			intron variant					-		AT1G50030.2
tmp_1_18528193_C_T	1883953	1:18528193	1:18528193	T	C/T	SNP	The 1001 Genomes Project			intron variant					-		AT1G50030.2
ENSVATH14275048	1883954	1:18528208	1:18528208	T	C/T	SNP	The 1001 Genomes Project			intron variant					-		AT1G50030.2
tmp_1_18528273_G_A	1883955	1:18528273	1:18528273	A	G/A	SNP	The 1001 Genomes Project			intron variant					-		AT1G50030.2
tmp_1_18528286_TG_AG,T	1883956	1:18528286	1:18528286-18528287	AG	TG/AG/T	indel	The 1001 Genomes Project			intron variant					-		AT1G50030.2
tmp_1_18528286_TG_AG,T	1883956	1:18528286	1:18528286-18528287	T	TG/AG/T	indel	The 1001 Genomes Project			intron variant					-		AT1G50030.2
tmp_1_18528289_TC_T	1883957	1:18528290	1:18528290	-	C/-	deletion	The 1001 Genomes Project			intron variant					-		AT1G50030.2
ENSVATH00090697	1883958	1:18528295	1:18528295	A	T/A	SNP	The 1001 Genomes Project			intron variant					-		AT1G50030.2
ENSVATH14275049	1883959	1:18528309	1:18528309	A	G/A	SNP	The 1001 Genomes Project			intron variant					-		AT1G50030.2
ENSVATH04920252	1883960	1:18528314	1:18528314	G	A/G	SNP	The 1001 Genomes Project			intron variant					-		AT1G50030.2
ENSVATH01333090	1883961	1:18528316	1:18528316	G	A/G/C	SNP	The 1001 Genomes Project			intron variant					-		AT1G50030.2
ENSVATH01333090	1883961	1:18528316	1:18528316	C	A/G/C	SNP	The 1001 Genomes Project			intron variant					-		AT1G50030.2
ENSVATH01333091	1883962	1:18528317	1:18528317	A	G/A/T	SNP	The 1001 Genomes Project			intron variant					-		AT1G50030.2
ENSVATH01333091	1883962	1:18528317	1:18528317	T	G/A/T	SNP	The 1001 Genomes Project			intron variant					-		AT1G50030.2
tmp_1_18528318_A_T	1883963	1:18528318	1:18528318	T	A/T	SNP	The 1001 Genomes Project			intron variant					-		AT1G50030.2
ENSVATH15187546	1883964	1:18528329	1:18528329	-	A/-	deletion	The 1001 Genomes Project			intron variant					-		AT1G50030.2
ENSVATH13473493	1883965	1:18528330	1:18528330	G	A/G	SNP	The 1001 Genomes Project			intron variant					-		AT1G50030.2
ENSVATH13473494	1883966	1:18528360	1:18528360	A	G/A	SNP	The 1001 Genomes Project			intron variant					-		AT1G50030.2
ENSVATH04920253	1883967	1:18528402	1:18528402	G	A/G	SNP	The 1001 Genomes Project			synonymous variant	A	1520	1520		-		AT1G50030.2
ENSVATH13473505	1883968	1:18528420	1:18528420	A	G/A	SNP	The 1001 Genomes Project			synonymous variant	R	1514	1514		-		AT1G50030.2
ENSVATH01333092	1883969	1:18528432	1:18528432	A	G/A	SNP	The 1001 Genomes Project			splice region variant~synonymous variant	Y	1510	1510		-		AT1G50030.2
ENSVATH01333093	1883970	1:18528443	1:18528443	A	G/A	SNP	The 1001 Genomes Project			intron variant					-		AT1G50030.2
ENSVATH04920254	1883971	1:18528465	1:18528465	A	C/A	SNP	The 1001 Genomes Project			intron variant					-		AT1G50030.2
tmp_1_18528478_A_G	1883972	1:18528478	1:18528478	G	A/G	SNP	The 1001 Genomes Project			intron variant					-		AT1G50030.2
tmp_1_18528525_T_A	1883973	1:18528525	1:18528525	A	T/A	SNP	The 1001 Genomes Project			intron variant					-		AT1G50030.2
ENSVATH13473506	1883974	1:18528527	1:18528527	A	C/A	SNP	The 1001 Genomes Project			intron variant					-		AT1G50030.2
tmp_1_18528528_G_A	1883975	1:18528528	1:18528528	A	G/A	SNP	The 1001 Genomes Project			intron variant					-		AT1G50030.2
ENSVATH04920255	1883976	1:18528545	1:18528545	G	T/G	SNP	The 1001 Genomes Project			splice region variant~intron variant					-		AT1G50030.2
tmp_1_18528570_G_A	1883977	1:18528570	1:18528570	A	G/A	SNP	The 1001 Genomes Project			synonymous variant	L	1503	1503		-		AT1G50030.2
ENSVATH04920256	1883978	1:18528627	1:18528627	T	C/T	SNP	The 1001 Genomes Project			missense variant	A/T	1484	1484	71	tolerated	0.07	AT1G50030.2
ENSVATH00090698	1883979	1:18528679	1:18528679	T	G/T	SNP	The 1001 Genomes Project			synonymous variant	A	1466	1466		-		AT1G50030.2
tmp_1_18528747_T_A	1883980	1:18528747	1:18528747	A	T/A	SNP	The 1001 Genomes Project			intron variant					-		AT1G50030.2
ENSVATH13473507	1883981	1:18528750	1:18528750	A	G/A	SNP	The 1001 Genomes Project			intron variant					-		AT1G50030.2
tmp_1_18528760_A_T	1883982	1:18528760	1:18528760	T	A/T	SNP	The 1001 Genomes Project			intron variant					-		AT1G50030.2
tmp_1_18528785_G_A	1883983	1:18528785	1:18528785	A	G/A	SNP	The 1001 Genomes Project			intron variant					-		AT1G50030.2
ENSVATH13473508	1883984	1:18528794	1:18528794	C	A/C	SNP	The 1001 Genomes Project			splice region variant~intron variant					-		AT1G50030.2
ENSVATH01333094	1883985	1:18528908	1:18528908	C	T/C	SNP	The 1001 Genomes Project			splice region variant~synonymous variant	G	1415	1415		-		AT1G50030.2
ENSVATH13473509	1883986	1:18528927	1:18528927	G	A/G	SNP	The 1001 Genomes Project			intron variant					-		AT1G50030.2
ENSVATH13473510	1883987	1:18528928	1:18528928	C	G/C	SNP	The 1001 Genomes Project			intron variant					-		AT1G50030.2
ENSVATH01333095	1883988	1:18528929	1:18528929	A	C/A	SNP	The 1001 Genomes Project			intron variant					-		AT1G50030.2
tmp_1_18528933_A_C	1883989	1:18528933	1:18528933	C	A/C	SNP	The 1001 Genomes Project			intron variant					-		AT1G50030.2
tmp_1_18528961_G_C	1883990	1:18528961	1:18528961	C	G/C	SNP	The 1001 Genomes Project			intron variant					-		AT1G50030.2
ENSVATH04047348	1883991	1:18528988	1: between 18528988 & 18528989	A	-/A	insertion	The 1001 Genomes Project			intron variant					-		AT1G50030.2
ENSVATH04920257	1883992	1:18528996	1:18528996	A	T/A	SNP	The 1001 Genomes Project			intron variant					-		AT1G50030.2
ENSVATH04920258	1883993	1:18528997	1:18528997	A	G/A	SNP	The 1001 Genomes Project			intron variant					-		AT1G50030.2
ENSVATH04920259	1883994	1:18528998	1:18528998	T	C/T/A	SNP	The 1001 Genomes Project			intron variant					-		AT1G50030.2
ENSVATH04920259	1883994	1:18528998	1:18528998	A	C/T/A	SNP	The 1001 Genomes Project			intron variant					-		AT1G50030.2
tmp_1_18529002_G_C	1883995	1:18529002	1:18529002	C	G/C	SNP	The 1001 Genomes Project			intron variant					-		AT1G50030.2
ENSVATH13473511	1883996	1:18529003	1:18529003	G	A/G	SNP	The 1001 Genomes Project			intron variant					-		AT1G50030.2
ENSVATH04047349	1883997	1:18529008	1:18529008-18529013	-	TTGTTC/-	deletion	The 1001 Genomes Project			intron variant					-		AT1G50030.2
ENSVATH04920260	1883998	1:18529043	1:18529043	T	C/T	SNP	The 1001 Genomes Project			intron variant					-		AT1G50030.2
ENSVATH01333096	1883999	1:18529045	1:18529045	A	G/A	SNP	The 1001 Genomes Project			intron variant					-		AT1G50030.2
tmp_1_18529075_C_A,CA	1884000	1:18529075	1:18529075	A	C/A/CA	indel	The 1001 Genomes Project			intron variant					-		AT1G50030.2
tmp_1_18529075_C_A,CA	1884000	1:18529075	1:18529075	CA	C/A/CA	indel	The 1001 Genomes Project			intron variant					-		AT1G50030.2
tmp_1_18529081_A_C	1884001	1:18529081	1:18529081	C	A/C	SNP	The 1001 Genomes Project			intron variant					-		AT1G50030.2
ENSVATH13473516	1884002	1:18529084	1:18529084	A	G/A	SNP	The 1001 Genomes Project			intron variant					-		AT1G50030.2
ENSVATH04920261	1884003	1:18529097	1:18529097	C	A/C	SNP	The 1001 Genomes Project			intron variant					-		AT1G50030.2
ENSVATH01333097	1884004	1:18529103	1:18529103	G	A/G	SNP	The 1001 Genomes Project			intron variant					-		AT1G50030.2
tmp_1_18529113_G_A	1884005	1:18529113	1:18529113	A	G/A	SNP	The 1001 Genomes Project			intron variant					-		AT1G50030.2
ENSVATH04920262	1884006	1:18529123	1:18529123	C	A/C	SNP	The 1001 Genomes Project			intron variant					-		AT1G50030.2
ENSVATH01333098	1884007	1:18529124	1:18529124	A	C/A	SNP	The 1001 Genomes Project			intron variant					-		AT1G50030.2
tmp_1_18529175_T_A	1884008	1:18529175	1:18529175	A	T/A	SNP	The 1001 Genomes Project			missense variant	E/D	1411	1411	691	tolerated	0.69	AT1G50030.2
ENSVATH13473517	1884009	1:18529191	1:18529191	T	G/T	SNP	The 1001 Genomes Project			missense variant	P/H	1406	1406	81	tolerated	0.08	AT1G50030.2
tmp_1_18529223_C_T	1884010	1:18529223	1:18529223	T	C/T	SNP	The 1001 Genomes Project			synonymous variant	A	1395	1395		-		AT1G50030.2
tmp_1_18529238_G_A	1884011	1:18529238	1:18529238	A	G/A	SNP	The 1001 Genomes Project			synonymous variant	D	1390	1390		-		AT1G50030.2
tmp_1_18529244_G_A	1884012	1:18529244	1:18529244	A	G/A	SNP	The 1001 Genomes Project			synonymous variant	R	1388	1388		-		AT1G50030.2
tmp_1_18529266_G_C	1884013	1:18529266	1:18529266	C	G/C	SNP	The 1001 Genomes Project			splice region variant~intron variant					-		AT1G50030.2
tmp_1_18529274_C_T	1884014	1:18529274	1:18529274	T	C/T	SNP	The 1001 Genomes Project			intron variant					-		AT1G50030.2
ENSVATH01333099	1884015	1:18529284	1:18529284	T	G/T	SNP	The 1001 Genomes Project			intron variant					-		AT1G50030.2
ENSVATH00090699	1884016	1:18529286	1:18529286	C	T/C	SNP	The 1001 Genomes Project			intron variant					-		AT1G50030.2
tmp_1_18529313_G_A	1884017	1:18529313	1:18529313	A	G/A	SNP	The 1001 Genomes Project			intron variant					-		AT1G50030.2
ENSVATH04920263	1884018	1:18529358	1:18529358	C	A/C/G	SNP	The 1001 Genomes Project			intron variant					-		AT1G50030.2
ENSVATH04920263	1884018	1:18529358	1:18529358	G	A/C/G	SNP	The 1001 Genomes Project			intron variant					-		AT1G50030.2
tmp_1_18529365_G_A	1884019	1:18529365	1:18529365	A	G/A	SNP	The 1001 Genomes Project			intron variant					-		AT1G50030.2
tmp_1_18529367_GCAT_G	1884020	1:18529368	1:18529368-18529370	-	CAT/-	deletion	The 1001 Genomes Project			intron variant					-		AT1G50030.2
tmp_1_18529376_T_A	1884021	1:18529376	1:18529376	A	T/A	SNP	The 1001 Genomes Project			intron variant					-		AT1G50030.2
ENSVATH13473518	1884022	1:18529387	1:18529387	A	C/A	SNP	The 1001 Genomes Project			splice region variant~intron variant					-		AT1G50030.2
ENSVATH04920264	1884023	1:18529476	1:18529476	A	C/A/T	SNP	The 1001 Genomes Project			intron variant					-		AT1G50030.2
ENSVATH04920264	1884023	1:18529476	1:18529476	T	C/A/T	SNP	The 1001 Genomes Project			intron variant					-		AT1G50030.2
tmp_1_18529487_A_T	1884024	1:18529487	1:18529487	T	A/T	SNP	The 1001 Genomes Project			intron variant					-		AT1G50030.2
tmp_1_18529489_C_CA	1884025	1:18529489	1: between 18529489 & 18529490	A	-/A	insertion	The 1001 Genomes Project			intron variant					-		AT1G50030.2
ENSVATH04920265	1884026	1:18529496	1:18529496	T	C/T	SNP	The 1001 Genomes Project			intron variant					-		AT1G50030.2
ENSVATH13473519	1884027	1:18529502	1:18529502	G	T/G	SNP	The 1001 Genomes Project			intron variant					-		AT1G50030.2
ENSVATH01333100	1884028	1:18529523	1:18529523	C	T/C	SNP	The 1001 Genomes Project			intron variant					-		AT1G50030.2
ENSVATH13473520	1884029	1:18529608	1:18529608	C	G/C	SNP	The 1001 Genomes Project			synonymous variant	S	1336	1336		-		AT1G50030.2
tmp_1_18529672_A_G	1884030	1:18529672	1:18529672	G	A/G	SNP	The 1001 Genomes Project			splice region variant~intron variant					-		AT1G50030.2
tmp_1_18529698_GA_G	1884031	1:18529699	1:18529699	-	A/-	deletion	The 1001 Genomes Project			intron variant					-		AT1G50030.2
ENSVATH04920266	1884032	1:18529727	1:18529727	A	T/A	SNP	The 1001 Genomes Project			intron variant					-		AT1G50030.2
tmp_1_18529728_GA_G	1884033	1:18529729	1:18529729	-	A/-	deletion	The 1001 Genomes Project			intron variant					-		AT1G50030.2
ENSVATH04920267	1884034	1:18529735	1:18529735	C	G/C	SNP	The 1001 Genomes Project			intron variant					-		AT1G50030.2
tmp_1_18529744_C_A	1884035	1:18529744	1:18529744	A	C/A	SNP	The 1001 Genomes Project			intron variant					-		AT1G50030.2
ENSVATH04920268	1884036	1:18529748	1:18529748	C	T/C	SNP	The 1001 Genomes Project			intron variant					-		AT1G50030.2
tmp_1_18529763_C_CA	1884037	1:18529763	1: between 18529763 & 18529764	A	-/A	insertion	The 1001 Genomes Project			intron variant					-		AT1G50030.2
ENSVATH01333101	1884038	1:18529769	1:18529769	A	G/A	SNP	The 1001 Genomes Project			splice region variant~intron variant					-		AT1G50030.2
ENSVATH04920269	1884039	1:18529905	1:18529905	T	C/T	SNP	The 1001 Genomes Project			intron variant					-		AT1G50030.2
tmp_1_18529907_T_TA	1884040	1:18529907	1: between 18529907 & 18529908	A	-/A	insertion	The 1001 Genomes Project			intron variant					-		AT1G50030.2
ENSVATH01333102	1884041	1:18529917	1:18529917	A	T/A	SNP	The 1001 Genomes Project			intron variant					-		AT1G50030.2
ENSVATH04047350	1884042	1:18529920	1: between 18529920 & 18529921	T	-/T	insertion	The 1001 Genomes Project			intron variant					-		AT1G50030.2
ENSVATH13473522	1884043	1:18529929	1:18529929	A	C/A	SNP	The 1001 Genomes Project			intron variant					-		AT1G50030.2
tmp_1_18529961_T_G	1884044	1:18529961	1:18529961	G	T/G	SNP	The 1001 Genomes Project			intron variant					-		AT1G50030.2
tmp_1_18529965_A_G	1884045	1:18529965	1:18529965	G	A/G	SNP	The 1001 Genomes Project			intron variant					-		AT1G50030.2
tmp_1_18529974_A_G	1884046	1:18529974	1:18529974	G	A/G	SNP	The 1001 Genomes Project			intron variant					-		AT1G50030.2
ENSVATH04920270	1884047	1:18529984	1:18529984	G	A/G	SNP	The 1001 Genomes Project			intron variant					-		AT1G50030.2
ENSVATH15318354	1884048	1:18529999	1:18529999-18530000	-	TA/-	deletion	The 1001 Genomes Project			intron variant					-		AT1G50030.2
ENSVATH04920271	1884049	1:18530002	1:18530002	T	A/T	SNP	The 1001 Genomes Project			intron variant					-		AT1G50030.2
ENSVATH13473524	1884050	1:18530004	1:18530004	A	T/A/C	SNP	The 1001 Genomes Project			intron variant					-		AT1G50030.2
ENSVATH13473524	1884050	1:18530004	1:18530004	C	T/A/C	SNP	The 1001 Genomes Project			intron variant					-		AT1G50030.2
tmp_1_18530005_G_A	1884051	1:18530005	1:18530005	A	G/A	SNP	The 1001 Genomes Project			intron variant					-		AT1G50030.2
tmp_1_18530027_A_G	1884052	1:18530027	1:18530027	G	A/G	SNP	The 1001 Genomes Project			intron variant					-		AT1G50030.2
tmp_1_18530075_T_C	1884053	1:18530075	1:18530075	C	T/C	SNP	The 1001 Genomes Project			intron variant					-		AT1G50030.2
tmp_1_18530081_C_A	1884054	1:18530081	1:18530081	A	C/A	SNP	The 1001 Genomes Project			intron variant					-		AT1G50030.2
tmp_1_18530127_T_A	1884055	1:18530127	1:18530127	A	T/A	SNP	The 1001 Genomes Project			intron variant					-		AT1G50030.2
ENSVATH15187549	1884056	1:18530169	1:18530169	-	A/-	deletion	The 1001 Genomes Project			intron variant					-		AT1G50030.2
ENSVATH13473532	1884057	1:18530173	1:18530173	A	T/A	SNP	The 1001 Genomes Project			intron variant					-		AT1G50030.2
tmp_1_18530213_C_A	1884058	1:18530213	1:18530213	A	C/A	SNP	The 1001 Genomes Project			intron variant					-		AT1G50030.2
tmp_1_18530231_A_T	1884059	1:18530231	1:18530231	T	A/T	SNP	The 1001 Genomes Project			intron variant					-		AT1G50030.2
tmp_1_18530274_TCA_T	1884060	1:18530275	1:18530275-18530276	-	CA/-	deletion	The 1001 Genomes Project			intron variant					-		AT1G50030.2
tmp_1_18530277_A_T	1884061	1:18530277	1:18530277	T	A/T	SNP	The 1001 Genomes Project			intron variant					-		AT1G50030.2
tmp_1_18530293_A_G	1884062	1:18530293	1:18530293	G	A/G	SNP	The 1001 Genomes Project			intron variant					-		AT1G50030.2
ENSVATH13473533	1884063	1:18530307	1:18530307	C	T/C	SNP	The 1001 Genomes Project			intron variant					-		AT1G50030.2
ENSVATH01333103	1884064	1:18530322	1:18530322	A	G/A	SNP	The 1001 Genomes Project			splice region variant~intron variant					-		AT1G50030.2
tmp_1_18530326_A_C	1884065	1:18530326	1:18530326	C	A/C	SNP	The 1001 Genomes Project			splice region variant~intron variant					-		AT1G50030.2
tmp_1_18530357_T_A	1884066	1:18530357	1:18530357	A	T/A	SNP	The 1001 Genomes Project			synonymous variant	P	1283	1283		-		AT1G50030.2
tmp_1_18530491_C_A	1884067	1:18530491	1:18530491	A	C/A	SNP	The 1001 Genomes Project			intron variant					-		AT1G50030.2
ENSVATH04920272	1884068	1:18530518	1:18530518	A	G/A	SNP	The 1001 Genomes Project			intron variant					-		AT1G50030.2
ENSVATH04920273	1884069	1:18530535	1:18530535	T	C/T	SNP	The 1001 Genomes Project			intron variant					-		AT1G50030.2
ENSVATH01333104	1884070	1:18530544	1:18530544	G	A/G	SNP	The 1001 Genomes Project			splice region variant~intron variant					-		AT1G50030.2
ENSVATH14275050	1884071	1:18530579	1:18530579	C	T/C	SNP	The 1001 Genomes Project			synonymous variant	L	1231	1231		-		AT1G50030.2
tmp_1_18530707_C_G	1884072	1:18530707	1:18530707	G	C/G	SNP	The 1001 Genomes Project			splice region variant~intron variant					-		AT1G50030.2
ENSVATH01333105	1884073	1:18530709	1:18530709	C	G/C	SNP	The 1001 Genomes Project			splice region variant~intron variant					-		AT1G50030.2
tmp_1_18530717_T_TAA	1884074	1:18530717	1: between 18530717 & 18530718	AA	-/AA	insertion	The 1001 Genomes Project			intron variant					-		AT1G50030.2
ENSVATH04920274	1884075	1:18530718	1:18530718	A	C/A	SNP	The 1001 Genomes Project			intron variant					-		AT1G50030.2
tmp_1_18530722_G_A	1884076	1:18530722	1:18530722	A	G/A	SNP	The 1001 Genomes Project			intron variant					-		AT1G50030.2
tmp_1_18530729_G_C	1884077	1:18530729	1:18530729	C	G/C	SNP	The 1001 Genomes Project			intron variant					-		AT1G50030.2
tmp_1_18530788_A_G	1884078	1:18530788	1:18530788	G	A/G	SNP	The 1001 Genomes Project			intron variant					-		AT1G50030.2
ENSVATH04920275	1884079	1:18530791	1:18530791	C	T/C	SNP	The 1001 Genomes Project			intron variant					-		AT1G50030.2
ENSVATH04920276	1884080	1:18530794	1:18530794	C	A/C	SNP	The 1001 Genomes Project			intron variant					-		AT1G50030.2
ENSVATH13473534	1884081	1:18530799	1:18530799	C	A/C	SNP	The 1001 Genomes Project			intron variant					-		AT1G50030.2
tmp_1_18530804_AT_A	1884082	1:18530805	1:18530805	-	T/-	deletion	The 1001 Genomes Project			intron variant					-		AT1G50030.2
ENSVATH13473555	1884083	1:18530826	1:18530826	G	A/G	SNP	The 1001 Genomes Project			intron variant					-		AT1G50030.2
ENSVATH04920277	1884084	1:18530828	1:18530828	T	A/T	SNP	The 1001 Genomes Project			intron variant					-		AT1G50030.2
tmp_1_18530843_G_A	1884085	1:18530843	1:18530843	A	G/A	SNP	The 1001 Genomes Project			intron variant					-		AT1G50030.2
ENSVATH13473556	1884086	1:18530852	1:18530852	A	G/A	SNP	The 1001 Genomes Project			intron variant					-		AT1G50030.2
tmp_1_18530880_AT_A	1884087	1:18530881	1:18530881	-	T/-	deletion	The 1001 Genomes Project			intron variant					-		AT1G50030.2
ENSVATH00090700	1884088	1:18530918	1:18530918	C	T/C	SNP	The 1001 Genomes Project			intron variant					-		AT1G50030.2
ENSVATH04920278	1884089	1:18530942	1:18530942	T	C/T	SNP	The 1001 Genomes Project			intron variant					-		AT1G50030.2
ENSVATH01333106	1884090	1:18530976	1:18530976	C	A/C	SNP	The 1001 Genomes Project			intron variant					-		AT1G50030.2
tmp_1_18530980_GATCC_G	1884091	1:18530981	1:18530981-18530984	-	ATCC/-	deletion	The 1001 Genomes Project			intron variant					-		AT1G50030.2
tmp_1_18530984_C_T	1884092	1:18530984	1:18530984	T	C/T	SNP	The 1001 Genomes Project			intron variant					-		AT1G50030.2
tmp_1_18530995_G_T	1884093	1:18530995	1:18530995	T	G/T	SNP	The 1001 Genomes Project			intron variant					-		AT1G50030.2
ENSVATH04920279	1884094	1:18531016	1:18531016	T	C/T	SNP	The 1001 Genomes Project			intron variant					-		AT1G50030.2
tmp_1_18531018_C_A	1884095	1:18531018	1:18531018	A	C/A	SNP	The 1001 Genomes Project			intron variant					-		AT1G50030.2
ENSVATH04920280	1884096	1:18531033	1:18531033	C	T/C	SNP	The 1001 Genomes Project			intron variant					-		AT1G50030.2
ENSVATH04920281	1884097	1:18531051	1:18531051	C	G/C	SNP	The 1001 Genomes Project			intron variant					-		AT1G50030.2
tmp_1_18531078_A_T	1884098	1:18531078	1:18531078	T	A/T	SNP	The 1001 Genomes Project			intron variant					-		AT1G50030.2
tmp_1_18531096_G_T	1884099	1:18531096	1:18531096	T	G/T	SNP	The 1001 Genomes Project			intron variant					-		AT1G50030.2
ENSVATH01333107	1884100	1:18531099	1:18531099	C	T/C	SNP	The 1001 Genomes Project			intron variant					-		AT1G50030.2
tmp_1_18531113_T_A	1884101	1:18531113	1:18531113	A	T/A	SNP	The 1001 Genomes Project			intron variant					-		AT1G50030.2
ENSVATH04920282	1884102	1:18531114	1:18531114	A	G/A	SNP	The 1001 Genomes Project			intron variant					-		AT1G50030.2
ENSVATH01333108	1884103	1:18531128	1:18531128	A	C/A	SNP	The 1001 Genomes Project			intron variant					-		AT1G50030.2
ENSVATH04920283	1884104	1:18531129	1:18531129	C	A/C	SNP	The 1001 Genomes Project			intron variant					-		AT1G50030.2
ENSVATH01333109	1884105	1:18531133	1:18531133	T	A/T	SNP	The 1001 Genomes Project			intron variant					-		AT1G50030.2
tmp_1_18531135_TA_T	1884106	1:18531136	1:18531136	-	A/-	deletion	The 1001 Genomes Project			intron variant					-		AT1G50030.2
ENSVATH04920284	1884107	1:18531138	1:18531138	A	G/A	SNP	The 1001 Genomes Project			intron variant					-		AT1G50030.2
ENSVATH01333110	1884108	1:18531189	1:18531189	A	G/A	SNP	The 1001 Genomes Project			synonymous variant	D	1186	1186		-		AT1G50030.2
tmp_1_18531196_C_T	1884109	1:18531196	1:18531196	T	C/T	SNP	The 1001 Genomes Project			missense variant	G/E	1184	1184	1001	tolerated	1	AT1G50030.2
tmp_1_18531204_G_A	1884110	1:18531204	1:18531204	A	G/A	SNP	The 1001 Genomes Project			synonymous variant	F	1181	1181		-		AT1G50030.2
tmp_1_18531246_C_T	1884111	1:18531246	1:18531246	T	C/T	SNP	The 1001 Genomes Project			synonymous variant	E	1167	1167		-		AT1G50030.2
tmp_1_18531252_T_C	1884112	1:18531252	1:18531252	C	T/C	SNP	The 1001 Genomes Project			synonymous variant	P	1165	1165		-		AT1G50030.2
tmp_1_18531291_T_C	1884113	1:18531291	1:18531291	C	T/C	SNP	The 1001 Genomes Project			synonymous variant	V	1152	1152		-		AT1G50030.2
tmp_1_18531313_C_A	1884114	1:18531313	1:18531313	A	C/A	SNP	The 1001 Genomes Project			missense variant	R/L	1145	1145	511	tolerated	0.51	AT1G50030.2
ENSVATH04920285	1884115	1:18531381	1:18531381	G	C/G	SNP	The 1001 Genomes Project			intron variant					-		AT1G50030.2
tmp_1_18531383_G_GT	1884116	1:18531383	1: between 18531383 & 18531384	T	-/T	insertion	The 1001 Genomes Project			intron variant					-		AT1G50030.2
ENSVATH01333111	1884117	1:18531389	1:18531389	T	C/T	SNP	The 1001 Genomes Project			intron variant					-		AT1G50030.2
ENSVATH04920286	1884118	1:18531409	1:18531409	G	C/G	SNP	The 1001 Genomes Project			intron variant					-		AT1G50030.2
ENSVATH04920287	1884119	1:18531410	1:18531410	G	A/G	SNP	The 1001 Genomes Project			intron variant					-		AT1G50030.2
ENSVATH04920288	1884120	1:18531422	1:18531422	C	T/C	SNP	The 1001 Genomes Project			intron variant					-		AT1G50030.2
ENSVATH04920289	1884121	1:18531437	1:18531437	A	T/A	SNP	The 1001 Genomes Project			intron variant					-		AT1G50030.2
tmp_1_18531439_ATT_A	1884122	1:18531440	1:18531440-18531441	-	TT/-	deletion	The 1001 Genomes Project			intron variant					-		AT1G50030.2
ENSVATH04920290	1884123	1:18531450	1:18531450	G	A/G	SNP	The 1001 Genomes Project			intron variant					-		AT1G50030.2
tmp_1_18531561_A_G	1884124	1:18531561	1:18531561	G	A/G	SNP	The 1001 Genomes Project			synonymous variant	A	1101	1101		-		AT1G50030.2
tmp_1_18531580_T_C	1884125	1:18531580	1:18531580	C	T/C	SNP	The 1001 Genomes Project			missense variant	D/G	1095	1095	371	tolerated	0.37	AT1G50030.2
ENSVATH01333112	1884126	1:18531601	1:18531601	G	A/G	SNP	The 1001 Genomes Project			intron variant					-		AT1G50030.2
tmp_1_18531609_C_T	1884127	1:18531609	1:18531609	T	C/T	SNP	The 1001 Genomes Project			intron variant					-		AT1G50030.2
tmp_1_18531615_A_T	1884128	1:18531615	1:18531615	T	A/T	SNP	The 1001 Genomes Project			intron variant					-		AT1G50030.2
tmp_1_18531620_T_G	1884129	1:18531620	1:18531620	G	T/G	SNP	The 1001 Genomes Project			intron variant					-		AT1G50030.2
tmp_1_18531622_T_A	1884130	1:18531622	1:18531622	A	T/A	SNP	The 1001 Genomes Project			intron variant					-		AT1G50030.2
ENSVATH04920291	1884131	1:18531624	1:18531624	G	T/G	SNP	The 1001 Genomes Project			intron variant					-		AT1G50030.2
tmp_1_18531630_T_G	1884132	1:18531630	1:18531630	G	T/G	SNP	The 1001 Genomes Project			intron variant					-		AT1G50030.2
tmp_1_18531632_C_T	1884133	1:18531632	1:18531632	T	C/T	SNP	The 1001 Genomes Project			intron variant					-		AT1G50030.2
ENSVATH13473557	1884134	1:18531636	1:18531636	G	A/G	SNP	The 1001 Genomes Project			intron variant					-		AT1G50030.2
tmp_1_18531638_T_C	1884135	1:18531638	1:18531638	C	T/C	SNP	The 1001 Genomes Project			intron variant					-		AT1G50030.2
tmp_1_18531639_G_A	1884136	1:18531639	1:18531639	A	G/A	SNP	The 1001 Genomes Project			intron variant					-		AT1G50030.2
ENSVATH13473558	1884137	1:18531641	1:18531641	C	A/C	SNP	The 1001 Genomes Project			intron variant					-		AT1G50030.2
tmp_1_18531644_C_A	1884138	1:18531644	1:18531644	A	C/A	SNP	The 1001 Genomes Project			intron variant					-		AT1G50030.2
tmp_1_18531647_G_T	1884139	1:18531647	1:18531647	T	G/T	SNP	The 1001 Genomes Project			intron variant					-		AT1G50030.2
tmp_1_18531648_A_G	1884140	1:18531648	1:18531648	G	A/G	SNP	The 1001 Genomes Project			intron variant					-		AT1G50030.2
tmp_1_18531690_C_T	1884141	1:18531690	1:18531690	T	C/T	SNP	The 1001 Genomes Project			intron variant					-		AT1G50030.2
ENSVATH00090701	1884142	1:18531693	1:18531693	C	T/C	SNP	The 1001 Genomes Project			intron variant					-		AT1G50030.2
tmp_1_18531697_G_A	1884143	1:18531697	1:18531697	A	G/A	SNP	The 1001 Genomes Project			intron variant					-		AT1G50030.2
tmp_1_18531736_G_GA	1884144	1:18531736	1: between 18531736 & 18531737	A	-/A	insertion	The 1001 Genomes Project			intron variant					-		AT1G50030.2
ENSVATH15187550	1884145	1:18531746	1:18531746	-	T/-	deletion	The 1001 Genomes Project			intron variant					-		AT1G50030.2
ENSVATH07640170	1884146	1:18531779	1:18531779	-	T/-	deletion	The 1001 Genomes Project			intron variant					-		AT1G50030.2
ENSVATH00090702	1884147	1:18531783	1:18531783	G	C/G	SNP	The 1001 Genomes Project			intron variant					-		AT1G50030.2
tmp_1_18531792_T_C	1884148	1:18531792	1:18531792	C	T/C	SNP	The 1001 Genomes Project			intron variant					-		AT1G50030.2
ENSVATH01333113	1884149	1:18531795	1:18531795	A	T/A	SNP	The 1001 Genomes Project			intron variant					-		AT1G50030.2
tmp_1_18531818_A_C	1884150	1:18531818	1:18531818	C	A/C	SNP	The 1001 Genomes Project			intron variant					-		AT1G50030.2
ENSVATH04920293	1884151	1:18531840	1:18531840	G	T/G/C	SNP	The 1001 Genomes Project			intron variant					-		AT1G50030.2
ENSVATH04920293	1884151	1:18531840	1:18531840	C	T/G/C	SNP	The 1001 Genomes Project			intron variant					-		AT1G50030.2
tmp_1_18531925_G_A	1884152	1:18531925	1:18531925	A	G/A	SNP	The 1001 Genomes Project			intron variant					-		AT1G50030.2
ENSVATH00090703	1884153	1:18531927	1:18531927	C	T/C	SNP	The 1001 Genomes Project			intron variant					-		AT1G50030.2
ENSVATH04920294	1884154	1:18531950	1:18531950	A	G/A	SNP	The 1001 Genomes Project			intron variant					-		AT1G50030.2
tmp_1_18531952_AG_A	1884155	1:18531953	1:18531953	-	G/-	deletion	The 1001 Genomes Project			intron variant					-		AT1G50030.2
tmp_1_18531970_C_A	1884156	1:18531970	1:18531970	A	C/A	SNP	The 1001 Genomes Project			intron variant					-		AT1G50030.2
ENSVATH04920295	1884157	1:18531975	1:18531975	C	A/C	SNP	The 1001 Genomes Project			intron variant					-		AT1G50030.2
ENSVATH15187551	1884158	1:18531989	1:18531989	-	A/-	deletion	The 1001 Genomes Project			intron variant					-		AT1G50030.2
ENSVATH14275051	1884159	1:18531998	1:18531998	C	T/C	SNP	The 1001 Genomes Project			intron variant					-		AT1G50030.2
ENSVATH04920296	1884160	1:18532006	1:18532006	G	A/G	SNP	The 1001 Genomes Project			intron variant					-		AT1G50030.2
ENSVATH01333114	1884161	1:18532013	1:18532013	A	C/A	SNP	The 1001 Genomes Project			intron variant					-		AT1G50030.2
ENSVATH04920297	1884162	1:18532021	1:18532021	G	A/G	SNP	The 1001 Genomes Project			intron variant					-		AT1G50030.2
tmp_1_18532087_G_A	1884163	1:18532087	1:18532087	A	G/A	SNP	The 1001 Genomes Project			splice region variant~intron variant					-		AT1G50030.2
ENSVATH09915761	1884164	1:18532088	1: between 18532088 & 18532089	AT	-/AT	insertion	The 1001 Genomes Project			splice region variant~intron variant					-		AT1G50030.2
ENSVATH01333115	1884165	1:18532127	1:18532127	A	T/A	SNP	The 1001 Genomes Project			intron variant					-		AT1G50030.2
tmp_1_18532156_A_G	1884167	1:18532156	1:18532156	G	A/G	SNP	The 1001 Genomes Project			intron variant					-		AT1G50030.2
ENSVATH15187552	1884166	1:18532156	1:18532156	-	A/-/AA	sequence alteration	The 1001 Genomes Project			intron variant					-		AT1G50030.2
ENSVATH15187552	1884166	1:18532156	1:18532156	AA	A/-/AA	sequence alteration	The 1001 Genomes Project			intron variant					-		AT1G50030.2
tmp_1_18532163_A_G	1884168	1:18532163	1:18532163	G	A/G	SNP	The 1001 Genomes Project			intron variant					-		AT1G50030.2
ENSVATH04920298	1884169	1:18532172	1:18532172	C	T/C	SNP	The 1001 Genomes Project			intron variant					-		AT1G50030.2
tmp_1_18532176_T_A	1884170	1:18532176	1:18532176	A	T/A	SNP	The 1001 Genomes Project			intron variant					-		AT1G50030.2
ENSVATH13473575	1884171	1:18532178	1:18532178	G	A/G	SNP	The 1001 Genomes Project			intron variant					-		AT1G50030.2
tmp_1_18532183_A_T	1884172	1:18532183	1:18532183	T	A/T	SNP	The 1001 Genomes Project			intron variant					-		AT1G50030.2
tmp_1_18532268_C_T	1884173	1:18532268	1:18532268	T	C/T	SNP	The 1001 Genomes Project			synonymous variant	L	1049	1049		-		AT1G50030.2
tmp_1_18532332_T_C	1884174	1:18532332	1:18532332	C	T/C	SNP	The 1001 Genomes Project			intron variant					-		AT1G50030.2
tmp_1_18532341_C_T	1884175	1:18532341	1:18532341	T	C/T	SNP	The 1001 Genomes Project			intron variant					-		AT1G50030.2
tmp_1_18532379_G_A	1884176	1:18532379	1:18532379	A	G/A	SNP	The 1001 Genomes Project			intron variant					-		AT1G50030.2
ENSVATH01333116	1884177	1:18532427	1:18532427	G	A/G	SNP	The 1001 Genomes Project			intron variant					-		AT1G50030.2
ENSVATH01333117	1884178	1:18532434	1:18532434	T	A/T	SNP	The 1001 Genomes Project			intron variant					-		AT1G50030.2
ENSVATH01333118	1884179	1:18532446	1:18532446	G	A/G	SNP	The 1001 Genomes Project			intron variant					-		AT1G50030.2
tmp_1_18532448_AT_A	1884180	1:18532449	1:18532449	-	T/-	deletion	The 1001 Genomes Project			intron variant					-		AT1G50030.2
ENSVATH13473576	1884181	1:18532452	1:18532452	A	G/A	SNP	The 1001 Genomes Project			intron variant					-		AT1G50030.2
ENSVATH14275052	1884182	1:18532459	1:18532459	T	A/T	SNP	The 1001 Genomes Project			intron variant					-		AT1G50030.2
ENSVATH04920299	1884183	1:18532473	1:18532473	C	A/C	SNP	The 1001 Genomes Project			intron variant					-		AT1G50030.2
ENSVATH04920300	1884184	1:18532474	1:18532474	T	C/T/A	SNP	The 1001 Genomes Project			intron variant					-		AT1G50030.2
ENSVATH04920300	1884184	1:18532474	1:18532474	A	C/T/A	SNP	The 1001 Genomes Project			intron variant					-		AT1G50030.2
ENSVATH04047351	1884185	1:18532483	1:18532483	-	T/-	deletion	The 1001 Genomes Project			intron variant					-		AT1G50030.2
ENSVATH01333119	1884186	1:18532485	1:18532485	A	G/A	SNP	The 1001 Genomes Project			intron variant					-		AT1G50030.2
ENSVATH04920301	1884187	1:18532493	1:18532493	A	T/A	SNP	The 1001 Genomes Project			intron variant					-		AT1G50030.2
tmp_1_18532494_T_A	1884188	1:18532494	1:18532494	A	T/A	SNP	The 1001 Genomes Project			intron variant					-		AT1G50030.2
ENSVATH04920302	1884189	1:18532501	1:18532501	A	C/A	SNP	The 1001 Genomes Project			intron variant					-		AT1G50030.2
ENSVATH04920303	1884190	1:18532557	1:18532557	T	A/T	SNP	The 1001 Genomes Project			intron variant					-		AT1G50030.2
ENSVATH00090704	1884191	1:18532558	1:18532558	G	T/G	SNP	The 1001 Genomes Project			intron variant					-		AT1G50030.2
tmp_1_18532618_A_T	1884192	1:18532618	1:18532618	T	A/T	SNP	The 1001 Genomes Project			intron variant					-		AT1G50030.2
ENSVATH01333120	1884193	1:18532631	1:18532631	A	G/A	SNP	The 1001 Genomes Project			splice region variant~synonymous variant	G	1032	1032		-		AT1G50030.2
ENSVATH13473577	1884194	1:18532643	1:18532643	A	G/A/T	SNP	The 1001 Genomes Project			synonymous variant	L	1028	1028		-		AT1G50030.2
ENSVATH13473577	1884194	1:18532643	1:18532643	T	G/A/T	SNP	The 1001 Genomes Project			synonymous variant	L	1028	1028		-		AT1G50030.2
ENSVATH04920304	1884195	1:18532691	1:18532691	A	G/A	SNP	The 1001 Genomes Project			synonymous variant	A	1012	1012		-		AT1G50030.2
ENSVATH04920305	1884196	1:18532694	1:18532694	A	G/A	SNP	The 1001 Genomes Project			synonymous variant	D	1011	1011		-		AT1G50030.2
ENSVATH00090705	1884197	1:18532724	1:18532724	A	G/A	SNP	The 1001 Genomes Project			synonymous variant	I	1001	1001		-		AT1G50030.2
ENSVATH04920306	1884198	1:18532813	1:18532813	T	C/T	SNP	The 1001 Genomes Project			intron variant					-		AT1G50030.2
ENSVATH04920307	1884199	1:18532835	1:18532835	A	C/A	SNP	The 1001 Genomes Project			intron variant					-		AT1G50030.2
ENSVATH13473578	1884200	1:18532844	1:18532844	G	A/G	SNP	The 1001 Genomes Project			intron variant					-		AT1G50030.2
tmp_1_18532899_T_A	1884201	1:18532899	1:18532899	A	T/A	SNP	The 1001 Genomes Project			synonymous variant	S	974	974		-		AT1G50030.2
ENSVATH01333121	1884202	1:18532917	1:18532917	A	G/A	SNP	The 1001 Genomes Project			synonymous variant	P	968	968		-		AT1G50030.2
ENSVATH00090706	1884203	1:18532923	1:18532923	A	G/A	SNP	The 1001 Genomes Project			synonymous variant	T	966	966		-		AT1G50030.2
ENSVATH04920308	1884204	1:18532947	1:18532947	A	G/A	SNP	The 1001 Genomes Project			synonymous variant	V	958	958		-		AT1G50030.2
tmp_1_18532989_T_C	1884205	1:18532989	1:18532989	C	T/C	SNP	The 1001 Genomes Project			splice region variant~intron variant					-		AT1G50030.2
ENSVATH13473579	1884206	1:18533004	1:18533004	T	A/T	SNP	The 1001 Genomes Project			intron variant					-		AT1G50030.2
ENSVATH00090707	1884207	1:18533019	1:18533019	G	C/G	SNP	The 1001 Genomes Project			intron variant					-		AT1G50030.2
tmp_1_18533026_G_A	1884208	1:18533026	1:18533026	A	G/A	SNP	The 1001 Genomes Project			intron variant					-		AT1G50030.2
tmp_1_18533029_C_T	1884209	1:18533029	1:18533029	T	C/T	SNP	The 1001 Genomes Project			intron variant					-		AT1G50030.2
ENSVATH15187553	1884210	1:18533048	1:18533048	-	A/-	deletion	The 1001 Genomes Project			intron variant					-		AT1G50030.2
ENSVATH04920309	1884211	1:18533122	1:18533122	A	G/A	SNP	The 1001 Genomes Project			synonymous variant	L	928	928		-		AT1G50030.2
ENSVATH00090708	1884212	1:18533129	1:18533129	G	A/G	SNP	The 1001 Genomes Project			synonymous variant	D	925	925		-		AT1G50030.2
ENSVATH00090709	1884213	1:18533147	1:18533147	A	G/A	SNP	The 1001 Genomes Project			synonymous variant	H	919	919		-		AT1G50030.2
tmp_1_18533149_G_A	1884214	1:18533149	1:18533149	A	G/A	SNP	The 1001 Genomes Project			missense variant	H/Y	919	919	1001	tolerated	1	AT1G50030.2
tmp_1_18533150_A_G	1884215	1:18533150	1:18533150	G	A/G	SNP	The 1001 Genomes Project			synonymous variant	F	918	918		-		AT1G50030.2
tmp_1_18533182_G_A	1884216	1:18533182	1:18533182	A	G/A	SNP	The 1001 Genomes Project			intron variant					-		AT1G50030.2
tmp_1_18533187_AC_A	1884217	1:18533188	1:18533188	-	C/-	deletion	The 1001 Genomes Project			intron variant					-		AT1G50030.2
tmp_1_18533209_A_T	1884218	1:18533209	1:18533209	T	A/T	SNP	The 1001 Genomes Project			intron variant					-		AT1G50030.2
ENSVATH00090711	1884219	1:18533214	1:18533214	G	A/G	SNP	The 1001 Genomes Project			intron variant					-		AT1G50030.2
tmp_1_18533227_A_AT	1884220	1:18533227	1: between 18533227 & 18533228	T	-/T	insertion	The 1001 Genomes Project			intron variant					-		AT1G50030.2
ENSVATH04920310	1884221	1:18533231	1:18533231	T	A/T	SNP	The 1001 Genomes Project			intron variant					-		AT1G50030.2
ENSVATH04920311	1884222	1:18533244	1:18533244	T	C/T	SNP	The 1001 Genomes Project			intron variant					-		AT1G50030.2
tmp_1_18533246_G_A	1884223	1:18533246	1:18533246	A	G/A	SNP	The 1001 Genomes Project			intron variant					-		AT1G50030.2
tmp_1_18533260_T_C	1884224	1:18533260	1:18533260	C	T/C	SNP	The 1001 Genomes Project			intron variant					-		AT1G50030.2
ENSVATH04920312	1884225	1:18533261	1:18533261	G	T/G	SNP	The 1001 Genomes Project			intron variant					-		AT1G50030.2
ENSVATH04920313	1884226	1:18533283	1:18533283	G	A/G	SNP	The 1001 Genomes Project			synonymous variant	P	908	908		-		AT1G50030.2
tmp_1_18533318_A_C	1884227	1:18533318	1:18533318	C	A/C	SNP	The 1001 Genomes Project			intron variant					-		AT1G50030.2
ENSVATH04047352	1884228	1:18533342	1:18533342	-	A/-	deletion	The 1001 Genomes Project			intron variant					-		AT1G50030.2
tmp_1_18533377_T_TA	1884229	1:18533377	1: between 18533377 & 18533378	A	-/A	insertion	The 1001 Genomes Project			intron variant					-		AT1G50030.2
tmp_1_18533384_C_T	1884230	1:18533384	1:18533384	T	C/T	SNP	The 1001 Genomes Project			intron variant					-		AT1G50030.2
ENSVATH04920314	1884231	1:18533388	1:18533388	A	C/A	SNP	The 1001 Genomes Project			intron variant					-		AT1G50030.2
tmp_1_18533394_G_A	1884232	1:18533394	1:18533394	A	G/A	SNP	The 1001 Genomes Project			intron variant					-		AT1G50030.2
ENSVATH13473580	1884233	1:18533487	1:18533487	A	G/A	SNP	The 1001 Genomes Project			synonymous variant	N	873	873		-		AT1G50030.2
ENSVATH14275053	1884234	1:18533506	1:18533506	G	A/G	SNP	The 1001 Genomes Project			splice region variant~intron variant					-		AT1G50030.2
ENSVATH04920315	1884235	1:18533516	1:18533516	T	G/T	SNP	The 1001 Genomes Project			intron variant					-		AT1G50030.2
ENSVATH13473581	1884236	1:18533522	1:18533522	T	G/T	SNP	The 1001 Genomes Project			intron variant					-		AT1G50030.2
tmp_1_18533524_G_A	1884237	1:18533524	1:18533524	A	G/A	SNP	The 1001 Genomes Project			intron variant					-		AT1G50030.2
tmp_1_18533527_C_T	1884238	1:18533527	1:18533527	T	C/T	SNP	The 1001 Genomes Project			intron variant					-		AT1G50030.2
ENSVATH04920316	1884239	1:18533543	1:18533543	C	T/C	SNP	The 1001 Genomes Project			intron variant					-		AT1G50030.2
ENSVATH01333122	1884240	1:18533548	1:18533548	A	T/A	SNP	The 1001 Genomes Project			intron variant					-		AT1G50030.2
tmp_1_18533549_AT_A	1884241	1:18533550	1:18533550	-	T/-	deletion	The 1001 Genomes Project			intron variant					-		AT1G50030.2
tmp_1_18533678_T_G	1884242	1:18533678	1:18533678	G	T/G	SNP	The 1001 Genomes Project			missense variant	E/D	834	834	161	tolerated	0.16	AT1G50030.2
tmp_1_18533778_C_G	1884243	1:18533778	1:18533778	G	C/G	SNP	The 1001 Genomes Project			intron variant					-		AT1G50030.2
tmp_1_18533794_A_G	1884244	1:18533794	1:18533794	G	A/G	SNP	The 1001 Genomes Project			intron variant					-		AT1G50030.2
ENSVATH04047353	1884245	1:18533823	1: between 18533823 & 18533824	A	-/A	insertion	The 1001 Genomes Project			splice region variant~intron variant					-		AT1G50030.2
ENSVATH01333123	1884246	1:18533939	1:18533939	C	T/C	SNP	The 1001 Genomes Project			splice region variant~intron variant					-		AT1G50030.2
tmp_1_18533945_A_T	1884247	1:18533945	1:18533945	T	A/T	SNP	The 1001 Genomes Project			intron variant					-		AT1G50030.2
ENSVATH15187554	1884248	1:18533951	1:18533951	-	T/-	deletion	The 1001 Genomes Project			intron variant					-		AT1G50030.2
ENSVATH13473582	1884249	1:18533967	1:18533967	T	C/T	SNP	The 1001 Genomes Project			intron variant					-		AT1G50030.2
tmp_1_18534000_C_A	1884250	1:18534000	1:18534000	A	C/A	SNP	The 1001 Genomes Project			intron variant					-		AT1G50030.2
ENSVATH04920317	1884251	1:18534025	1:18534025	G	C/G	SNP	The 1001 Genomes Project			intron variant					-		AT1G50030.2
tmp_1_18534027_A_T	1884252	1:18534027	1:18534027	T	A/T	SNP	The 1001 Genomes Project			intron variant					-		AT1G50030.2
tmp_1_18534056_C_A	1884253	1:18534056	1:18534056	A	C/A	SNP	The 1001 Genomes Project			intron variant					-		AT1G50030.2
tmp_1_18534057_A_C	1884254	1:18534057	1:18534057	C	A/C	SNP	The 1001 Genomes Project			intron variant					-		AT1G50030.2
tmp_1_18534074_TCACCG_T	1884255	1:18534075	1:18534075-18534079	-	CACCG/-	deletion	The 1001 Genomes Project			intron variant					-		AT1G50030.2
tmp_1_18534077_C_T	1884256	1:18534077	1:18534077	T	C/T	SNP	The 1001 Genomes Project			intron variant					-		AT1G50030.2
ENSVATH04920318	1884257	1:18534088	1:18534088	G	A/G	SNP	The 1001 Genomes Project			intron variant					-		AT1G50030.2
tmp_1_18534099_C_T	1884258	1:18534099	1:18534099	T	C/T	SNP	The 1001 Genomes Project			intron variant					-		AT1G50030.2
ENSVATH04920319	1884259	1:18534109	1:18534109	C	A/C	SNP	The 1001 Genomes Project			intron variant					-		AT1G50030.2
ENSVATH00090712	1884260	1:18534118	1:18534118	A	G/A	SNP	The 1001 Genomes Project			intron variant					-		AT1G50030.2
ENSVATH04920320	1884261	1:18534119	1:18534119	G	A/G	SNP	The 1001 Genomes Project			intron variant					-		AT1G50030.2
tmp_1_18534135_C_T	1884262	1:18534135	1:18534135	T	C/T	SNP	The 1001 Genomes Project			intron variant					-		AT1G50030.2
tmp_1_18534146_A_C	1884263	1:18534146	1:18534146	C	A/C	SNP	The 1001 Genomes Project			intron variant					-		AT1G50030.2
ENSVATH13473583	1884264	1:18534162	1:18534162	A	G/A	SNP	The 1001 Genomes Project			intron variant					-		AT1G50030.2
ENSVATH04920321	1884265	1:18534176	1:18534176	A	T/A	SNP	The 1001 Genomes Project			intron variant					-		AT1G50030.2
tmp_1_18534177_C_T	1884266	1:18534177	1:18534177	T	C/T	SNP	The 1001 Genomes Project			intron variant					-		AT1G50030.2
tmp_1_18534180_A_T	1884267	1:18534180	1:18534180	T	A/T	SNP	The 1001 Genomes Project			intron variant					-		AT1G50030.2
ENSVATH01333124	1884268	1:18534181	1:18534181	T	C/T	SNP	The 1001 Genomes Project			intron variant					-		AT1G50030.2
ENSVATH04920322	1884269	1:18534185	1:18534185	T	A/T	SNP	The 1001 Genomes Project			intron variant					-		AT1G50030.2
ENSVATH01333125	1884270	1:18534202	1:18534202	T	C/T	SNP	The 1001 Genomes Project			intron variant					-		AT1G50030.2
tmp_1_18534219_C_T	1884271	1:18534219	1:18534219	T	C/T	SNP	The 1001 Genomes Project			intron variant					-		AT1G50030.2
ENSVATH04920323	1884272	1:18534231	1:18534231	C	A/C	SNP	The 1001 Genomes Project			intron variant					-		AT1G50030.2
tmp_1_18534247_A_C	1884273	1:18534247	1:18534247	C	A/C	SNP	The 1001 Genomes Project			intron variant					-		AT1G50030.2
ENSVATH00090713	1884274	1:18534251	1:18534251	T	A/T	SNP	The 1001 Genomes Project			intron variant					-		AT1G50030.2
ENSVATH00090714	1884275	1:18534259	1:18534259	A	C/A	SNP	The 1001 Genomes Project			intron variant					-		AT1G50030.2
ENSVATH04920324	1884276	1:18534269	1:18534269	A	G/A	SNP	The 1001 Genomes Project			intron variant					-		AT1G50030.2
ENSVATH04047354	1884277	1:18534270	1: between 18534270 & 18534271	A	-/A	insertion	The 1001 Genomes Project			intron variant					-		AT1G50030.2
ENSVATH01333126	1884278	1:18534279	1:18534279	A	C/A	SNP	The 1001 Genomes Project			intron variant					-		AT1G50030.2
tmp_1_18534316_A_G	1884279	1:18534316	1:18534316	G	A/G	SNP	The 1001 Genomes Project			intron variant					-		AT1G50030.2
ENSVATH13473584	1884280	1:18534347	1:18534347	A	T/A	SNP	The 1001 Genomes Project			intron variant					-		AT1G50030.2
tmp_1_18534356_T_G	1884281	1:18534356	1:18534356	G	T/G	SNP	The 1001 Genomes Project			intron variant					-		AT1G50030.2
ENSVATH04920325	1884282	1:18534357	1:18534357	A	T/A	SNP	The 1001 Genomes Project			intron variant					-		AT1G50030.2
ENSVATH01333127	1884283	1:18534378	1:18534378	T	C/T	SNP	The 1001 Genomes Project			intron variant					-		AT1G50030.2
tmp_1_18534391_T_C	1884284	1:18534391	1:18534391	C	T/C	SNP	The 1001 Genomes Project			intron variant					-		AT1G50030.2
tmp_1_18534427_G_A	1884285	1:18534427	1:18534427	A	G/A	SNP	The 1001 Genomes Project			intron variant					-		AT1G50030.2
ENSVATH14275054	1884286	1:18534436	1:18534436	A	C/A	SNP	The 1001 Genomes Project			intron variant					-		AT1G50030.2
tmp_1_18534463_C_T	1884287	1:18534463	1:18534463	T	C/T	SNP	The 1001 Genomes Project			intron variant					-		AT1G50030.2
ENSVATH04920326	1884288	1:18534478	1:18534478	G	A/G	SNP	The 1001 Genomes Project			intron variant					-		AT1G50030.2
ENSVATH04920327	1884289	1:18534493	1:18534493	C	A/C	SNP	The 1001 Genomes Project			intron variant					-		AT1G50030.2
tmp_1_18534494_G_A	1884290	1:18534494	1:18534494	A	G/A	SNP	The 1001 Genomes Project			intron variant					-		AT1G50030.2
ENSVATH04920328	1884291	1:18534498	1:18534498	A	T/A	SNP	The 1001 Genomes Project			intron variant					-		AT1G50030.2
ENSVATH04920329	1884292	1:18534504	1:18534504	T	C/T	SNP	The 1001 Genomes Project			intron variant					-		AT1G50030.2
tmp_1_18534505_T_C	1884293	1:18534505	1:18534505	C	T/C	SNP	The 1001 Genomes Project			intron variant					-		AT1G50030.2
tmp_1_18534509_C_T	1884294	1:18534509	1:18534509	T	C/T	SNP	The 1001 Genomes Project			intron variant					-		AT1G50030.2
tmp_1_18534539_G_A	1884295	1:18534539	1:18534539	A	G/A	SNP	The 1001 Genomes Project			intron variant					-		AT1G50030.2
ENSVATH04920330	1884296	1:18534551	1:18534551	A	T/A	SNP	The 1001 Genomes Project			intron variant					-		AT1G50030.2
ENSVATH01333128	1884297	1:18534617	1:18534617	A	G/A	SNP	The 1001 Genomes Project			intron variant					-		AT1G50030.2
ENSVATH04920331	1884298	1:18534635	1:18534635	T	C/T	SNP	The 1001 Genomes Project			splice region variant~intron variant					-		AT1G50030.2
tmp_1_18534638_A_G	1884299	1:18534638	1:18534638	G	A/G	SNP	The 1001 Genomes Project			splice region variant~intron variant					-		AT1G50030.2
ENSVATH14275095	1884300	1:18534786	1:18534786	A	G/A	SNP	The 1001 Genomes Project			intron variant					-		AT1G50030.2
tmp_1_18534840_A_G	1884301	1:18534840	1:18534840	G	A/G	SNP	The 1001 Genomes Project			intron variant					-		AT1G50030.2
tmp_1_18534898_A_G	1884302	1:18534898	1:18534898	G	A/G	SNP	The 1001 Genomes Project			intron variant					-		AT1G50030.2
tmp_1_18534905_GC_G	1884303	1:18534906	1:18534906	-	C/-	deletion	The 1001 Genomes Project			intron variant					-		AT1G50030.2
ENSVATH04920332	1884304	1:18534915	1:18534915	A	G/A	SNP	The 1001 Genomes Project			intron variant					-		AT1G50030.2
ENSVATH04920333	1884305	1:18534930	1:18534930	G	A/G	SNP	The 1001 Genomes Project			intron variant					-		AT1G50030.2
ENSVATH00090715	1884306	1:18534941	1:18534941	G	C/G	SNP	The 1001 Genomes Project			intron variant					-		AT1G50030.2
ENSVATH13473606	1884307	1:18534961	1:18534961	A	G/A	SNP	The 1001 Genomes Project			intron variant					-		AT1G50030.2
tmp_1_18534963_T_A	1884308	1:18534963	1:18534963	A	T/A	SNP	The 1001 Genomes Project			intron variant					-		AT1G50030.2
ENSVATH13473607	1884309	1:18534986	1:18534986	C	G/C	SNP	The 1001 Genomes Project			intron variant					-		AT1G50030.2
ENSVATH09915762	1884310	1:18535003	1: between 18535003 & 18535004	A	-/A	insertion	The 1001 Genomes Project			intron variant					-		AT1G50030.2
tmp_1_18535013_GT_G	1884311	1:18535014	1:18535014	-	T/-	deletion	The 1001 Genomes Project			intron variant					-		AT1G50030.2
ENSVATH04920334	1884312	1:18535021	1:18535021	C	T/C	SNP	The 1001 Genomes Project			intron variant					-		AT1G50030.2
tmp_1_18535022_G_A	1884313	1:18535022	1:18535022	A	G/A	SNP	The 1001 Genomes Project			intron variant					-		AT1G50030.2
ENSVATH00090716	1884314	1:18535024	1:18535024	C	A/C/T	SNP	The 1001 Genomes Project			intron variant					-		AT1G50030.2
ENSVATH00090716	1884314	1:18535024	1:18535024	T	A/C/T	SNP	The 1001 Genomes Project			intron variant					-		AT1G50030.2
tmp_1_18535026_C_T	1884315	1:18535026	1:18535026	T	C/T	SNP	The 1001 Genomes Project			intron variant					-		AT1G50030.2
tmp_1_18535028_A_T	1884316	1:18535028	1:18535028	T	A/T	SNP	The 1001 Genomes Project			intron variant					-		AT1G50030.2
tmp_1_18535051_T_A	1884317	1:18535051	1:18535051	A	T/A	SNP	The 1001 Genomes Project			intron variant					-		AT1G50030.2
tmp_1_18535094_C_T	1884318	1:18535094	1:18535094	T	C/T	SNP	The 1001 Genomes Project			missense variant	V/I	724	724	1001	tolerated	1	AT1G50030.2
tmp_1_18535193_C_T	1884319	1:18535193	1:18535193	T	C/T	SNP	The 1001 Genomes Project			intron variant					-		AT1G50030.2
ENSVATH15318355	1884320	1:18535197	1:18535197-18535199	-	AAC/-	deletion	The 1001 Genomes Project			intron variant					-		AT1G50030.2
ENSVATH01333129	1884321	1:18535221	1:18535221	G	T/G	SNP	The 1001 Genomes Project			intron variant					-		AT1G50030.2
ENSVATH04920335	1884322	1:18535229	1:18535229	A	G/A	SNP	The 1001 Genomes Project			intron variant					-		AT1G50030.2
ENSVATH13473608	1884323	1:18535237	1:18535237	G	A/G	SNP	The 1001 Genomes Project			splice region variant~intron variant					-		AT1G50030.2
ENSVATH13473609	1884324	1:18535239	1:18535239	C	T/C	SNP	The 1001 Genomes Project			splice region variant~intron variant					-		AT1G50030.2
tmp_1_18535249_G_C	1884325	1:18535249	1:18535249	C	G/C	SNP	The 1001 Genomes Project			missense variant	Q/E	697	697	71	tolerated	0.07	AT1G50030.2
tmp_1_18535259_T_G	1884326	1:18535259	1:18535259	G	T/G	SNP	The 1001 Genomes Project			synonymous variant	V	693	693		-		AT1G50030.2
ENSVATH14275096	1884327	1:18535261	1:18535261	T	C/T	SNP	The 1001 Genomes Project			missense variant	V/I	693	693	351	tolerated	0.35	AT1G50030.2
ENSVATH04920336	1884328	1:18535262	1:18535262	A	G/A	SNP	The 1001 Genomes Project			synonymous variant	Y	692	692		-		AT1G50030.2
tmp_1_18535400_CT_C	1884329	1:18535401	1:18535401	-	T/-	deletion	The 1001 Genomes Project			intron variant					-		AT1G50030.2
tmp_1_18535419_A_C	1884330	1:18535419	1:18535419	C	A/C	SNP	The 1001 Genomes Project			intron variant					-		AT1G50030.2
ENSVATH04920337	1884331	1:18535424	1:18535424	C	G/C	SNP	The 1001 Genomes Project			splice region variant~intron variant					-		AT1G50030.2
tmp_1_18535467_G_C	1884332	1:18535467	1:18535467	C	G/C	SNP	The 1001 Genomes Project			synonymous variant	R	653	653		-		AT1G50030.2
tmp_1_18535531_G_A	1884333	1:18535531	1:18535531	A	G/A	SNP	The 1001 Genomes Project			missense variant	A/V	632	632	1	deleterious	0	AT1G50030.2
ENSVATH01333130	1884334	1:18535577	1:18535577	T	A/T	SNP	The 1001 Genomes Project			intron variant					-		AT1G50030.2
ENSVATH04920338	1884335	1:18535596	1:18535596	T	C/T	SNP	The 1001 Genomes Project			intron variant					-		AT1G50030.2
tmp_1_18535602_C_G	1884336	1:18535602	1:18535602	G	C/G	SNP	The 1001 Genomes Project			intron variant					-		AT1G50030.2
tmp_1_18535610_G_A	1884337	1:18535610	1:18535610	A	G/A	SNP	The 1001 Genomes Project			intron variant					-		AT1G50030.2
ENSVATH04920339	1884338	1:18535630	1:18535630	A	T/A	SNP	The 1001 Genomes Project			intron variant					-		AT1G50030.2
ENSVATH14275097	1884339	1:18535645	1:18535645	G	T/G	SNP	The 1001 Genomes Project			intron variant					-		AT1G50030.2
tmp_1_18535679_A_G	1884340	1:18535679	1:18535679	G	A/G	SNP	The 1001 Genomes Project			intron variant					-		AT1G50030.2
ENSVATH13473610	1884341	1:18535680	1:18535680	A	C/A	SNP	The 1001 Genomes Project			intron variant					-		AT1G50030.2
ENSVATH04920340	1884342	1:18535699	1:18535699	G	A/G	SNP	The 1001 Genomes Project			intron variant					-		AT1G50030.2
ENSVATH13473611	1884343	1:18535733	1:18535733	G	A/G	SNP	The 1001 Genomes Project			intron variant					-		AT1G50030.2
tmp_1_18535736_TTATC_T	1884344	1:18535737	1:18535737-18535740	-	TATC/-	deletion	The 1001 Genomes Project			intron variant					-		AT1G50030.2
ENSVATH13473612	1884345	1:18535747	1:18535747	T	G/T	SNP	The 1001 Genomes Project			intron variant					-		AT1G50030.2
ENSVATH01333131	1884346	1:18535750	1:18535750	G	C/G	SNP	The 1001 Genomes Project			intron variant					-		AT1G50030.2
ENSVATH04920341	1884347	1:18535785	1:18535785	C	G/C	SNP	The 1001 Genomes Project			intron variant					-		AT1G50030.2
ENSVATH04920342	1884348	1:18535787	1:18535787	A	G/A	SNP	The 1001 Genomes Project			intron variant					-		AT1G50030.2
ENSVATH13473613	1884349	1:18535793	1:18535793	G	A/G	SNP	The 1001 Genomes Project			intron variant					-		AT1G50030.2
tmp_1_18535823_G_A	1884350	1:18535823	1:18535823	A	G/A	SNP	The 1001 Genomes Project			intron variant					-		AT1G50030.2
ENSVATH04920343	1884351	1:18535824	1:18535824	T	C/T	SNP	The 1001 Genomes Project			intron variant					-		AT1G50030.2
tmp_1_18535825_TAC_CAC,T	1884352	1:18535825	1:18535825-18535827	CAC	TAC/CAC/T	indel	The 1001 Genomes Project			intron variant					-		AT1G50030.2
tmp_1_18535825_TAC_CAC,T	1884352	1:18535825	1:18535825-18535827	T	TAC/CAC/T	indel	The 1001 Genomes Project			intron variant					-		AT1G50030.2
ENSVATH04920344	1884353	1:18535826	1:18535826	T	A/T	SNP	The 1001 Genomes Project			intron variant					-		AT1G50030.2
ENSVATH13473614	1884354	1:18535834	1:18535834	A	G/A	SNP	The 1001 Genomes Project			intron variant					-		AT1G50030.2
tmp_1_18535851_T_A	1884355	1:18535851	1:18535851	A	T/A	SNP	The 1001 Genomes Project			intron variant					-		AT1G50030.2
ENSVATH01333132	1884356	1:18535852	1:18535852	C	T/C	SNP	The 1001 Genomes Project			intron variant					-		AT1G50030.2
ENSVATH13473625	1884357	1:18535859	1:18535859	G	A/G	SNP	The 1001 Genomes Project			intron variant					-		AT1G50030.2
ENSVATH04920345	1884358	1:18535871	1:18535871	T	C/T	SNP	The 1001 Genomes Project			intron variant					-		AT1G50030.2
ENSVATH04920346	1884359	1:18535872	1:18535872	T	C/T	SNP	The 1001 Genomes Project			intron variant					-		AT1G50030.2
ENSVATH04920347	1884360	1:18535878	1:18535878	A	C/A	SNP	The 1001 Genomes Project			intron variant					-		AT1G50030.2
ENSVATH04920348	1884361	1:18535887	1:18535887	G	A/G	SNP	The 1001 Genomes Project			intron variant					-		AT1G50030.2
tmp_1_18535890_A_G	1884362	1:18535890	1:18535890	G	A/G	SNP	The 1001 Genomes Project			intron variant					-		AT1G50030.2
tmp_1_18535891_A_T	1884363	1:18535891	1:18535891	T	A/T	SNP	The 1001 Genomes Project			intron variant					-		AT1G50030.2
tmp_1_18535892_A_C	1884364	1:18535892	1:18535892	C	A/C	SNP	The 1001 Genomes Project			intron variant					-		AT1G50030.2
ENSVATH13473626	1884365	1:18535893	1:18535893	C	T/C	SNP	The 1001 Genomes Project			intron variant					-		AT1G50030.2
ENSVATH13473627	1884366	1:18535894	1:18535894	G	T/G	SNP	The 1001 Genomes Project			intron variant					-		AT1G50030.2
tmp_1_18535895_G_T	1884367	1:18535895	1:18535895	T	G/T	SNP	The 1001 Genomes Project			intron variant					-		AT1G50030.2
tmp_1_18535899_C_A	1884368	1:18535899	1:18535899	A	C/A	SNP	The 1001 Genomes Project			intron variant					-		AT1G50030.2
tmp_1_18535911_T_C	1884369	1:18535911	1:18535911	C	T/C	SNP	The 1001 Genomes Project			intron variant					-		AT1G50030.2
tmp_1_18535919_C_T	1884370	1:18535919	1:18535919	T	C/T	SNP	The 1001 Genomes Project			intron variant					-		AT1G50030.2
ENSVATH14275100	1884371	1:18535936	1:18535936	A	G/A	SNP	The 1001 Genomes Project			intron variant					-		AT1G50030.2
ENSVATH04920349	1884372	1:18535938	1:18535938	C	G/C	SNP	The 1001 Genomes Project			intron variant					-		AT1G50030.2
ENSVATH04920350	1884373	1:18535963	1:18535963	C	T/C	SNP	The 1001 Genomes Project			intron variant					-		AT1G50030.2
ENSVATH01333133	1884374	1:18535966	1:18535966	A	G/A	SNP	The 1001 Genomes Project			intron variant					-		AT1G50030.2
ENSVATH04920351	1884375	1:18535973	1:18535973	A	G/A	SNP	The 1001 Genomes Project			intron variant					-		AT1G50030.2
ENSVATH01333134	1884376	1:18535986	1:18535986	C	G/C	SNP	The 1001 Genomes Project			intron variant					-		AT1G50030.2
ENSVATH13473628	1884377	1:18535994	1:18535994	A	T/A	SNP	The 1001 Genomes Project			intron variant					-		AT1G50030.2
ENSVATH13473629	1884378	1:18535996	1:18535996	A	T/A	SNP	The 1001 Genomes Project			intron variant					-		AT1G50030.2
ENSVATH04920352	1884379	1:18536000	1:18536000	T	C/T	SNP	The 1001 Genomes Project			intron variant					-		AT1G50030.2
tmp_1_18536025_A_G	1884380	1:18536025	1:18536025	G	A/G	SNP	The 1001 Genomes Project			synonymous variant	D	623	623		-		AT1G50030.2
tmp_1_18536077_T_C	1884381	1:18536077	1:18536077	C	T/C	SNP	The 1001 Genomes Project			missense variant	D/G	606	606	91	tolerated	0.09	AT1G50030.2
ENSVATH13473630	1884382	1:18536082	1:18536082	A	G/A	SNP	The 1001 Genomes Project			synonymous variant	F	604	604		-		AT1G50030.2
ENSVATH01333135	1884383	1:18536189	1:18536189	T	C/T	SNP	The 1001 Genomes Project			intron variant					-		AT1G50030.2
ENSVATH01333136	1884384	1:18536267	1:18536267	G	A/G	SNP	The 1001 Genomes Project			intron variant					-		AT1G50030.2
ENSVATH01333137	1884385	1:18536272	1:18536272	G	T/G	SNP	The 1001 Genomes Project			intron variant					-		AT1G50030.2
tmp_1_18536284_T_C	1884386	1:18536284	1:18536284	C	T/C	SNP	The 1001 Genomes Project			intron variant					-		AT1G50030.2
tmp_1_18536301_A_G	1884387	1:18536301	1:18536301	G	A/G	SNP	The 1001 Genomes Project			intron variant					-		AT1G50030.2
tmp_1_18536309_T_G	1884388	1:18536309	1:18536309	G	T/G	SNP	The 1001 Genomes Project			intron variant					-		AT1G50030.2
tmp_1_18536337_C_A	1884389	1:18536337	1:18536337	A	C/A	SNP	The 1001 Genomes Project			intron variant					-		AT1G50030.2
tmp_1_18536340_A_T	1884390	1:18536340	1:18536340	T	A/T	SNP	The 1001 Genomes Project			intron variant					-		AT1G50030.2
ENSVATH01333138	1884391	1:18536341	1:18536341	T	A/T	SNP	The 1001 Genomes Project			intron variant					-		AT1G50030.2
ENSVATH01333139	1884392	1:18536343	1:18536343	T	A/T	SNP	The 1001 Genomes Project			intron variant					-		AT1G50030.2
tmp_1_18536352_A_T	1884393	1:18536352	1:18536352	T	A/T	SNP	The 1001 Genomes Project			intron variant					-		AT1G50030.2
tmp_1_18536368_G_A	1884394	1:18536368	1:18536368	A	G/A	SNP	The 1001 Genomes Project			intron variant					-		AT1G50030.2
ENSVATH13473631	1884395	1:18536385	1:18536385	C	T/C	SNP	The 1001 Genomes Project			synonymous variant	E	572	572		-		AT1G50030.2
tmp_1_18536428_C_A	1884396	1:18536428	1:18536428	A	C/A	SNP	The 1001 Genomes Project			missense variant	S/I	558	558	141	tolerated	0.14	AT1G50030.2
tmp_1_18536448_G_A	1884397	1:18536448	1:18536448	A	G/A	SNP	The 1001 Genomes Project			synonymous variant	G	551	551		-		AT1G50030.2
ENSVATH04920353	1884398	1:18536453	1:18536453	T	A/T	SNP	The 1001 Genomes Project			missense variant	S/T	550	550	601	tolerated	0.6	AT1G50030.2
ENSVATH00090717	1884399	1:18536484	1:18536484	T	C/T	SNP	The 1001 Genomes Project			synonymous variant	L	539	539		-		AT1G50030.2
tmp_1_18536487_A_C	1884400	1:18536487	1:18536487	C	A/C	SNP	The 1001 Genomes Project			synonymous variant	A	538	538		-		AT1G50030.2
ENSVATH13473632	1884401	1:18536515	1:18536515	G	T/G	SNP	The 1001 Genomes Project			missense variant	E/A	529	529	71	tolerated	0.07	AT1G50030.2
tmp_1_18536525_A_C	1884402	1:18536525	1:18536525	C	A/C	SNP	The 1001 Genomes Project			missense variant	L/V	526	526	771	tolerated	0.77	AT1G50030.2
ENSVATH14275104	1884403	1:18536541	1:18536541	T	C/T	SNP	The 1001 Genomes Project			synonymous variant	E	520	520		-		AT1G50030.2
tmp_1_18536547_A_G	1884404	1:18536547	1:18536547	G	A/G	SNP	The 1001 Genomes Project			synonymous variant	A	518	518		-		AT1G50030.2
ENSVATH00090718	1884405	1:18536573	1:18536573	A	G/A	SNP	The 1001 Genomes Project			splice region variant~intron variant					-		AT1G50030.2
ENSVATH01333140	1884406	1:18536579	1:18536579	C	A/C	SNP	The 1001 Genomes Project			intron variant					-		AT1G50030.2
tmp_1_18536587_G_C	1884407	1:18536587	1:18536587	C	G/C	SNP	The 1001 Genomes Project			intron variant					-		AT1G50030.2
tmp_1_18536637_C_G	1884408	1:18536637	1:18536637	G	C/G	SNP	The 1001 Genomes Project			splice region variant~intron variant					-		AT1G50030.2
ENSVATH13473633	1884409	1:18536662	1:18536662	G	A/G	SNP	The 1001 Genomes Project			synonymous variant	L	504	504		-		AT1G50030.2
tmp_1_18536750_G_T	1884410	1:18536750	1:18536750	T	G/T	SNP	The 1001 Genomes Project			missense variant	T/N	475	475	371	tolerated	0.37	AT1G50030.2
ENSVATH13473634	1884411	1:18536785	1:18536785	G	T/G	SNP	The 1001 Genomes Project			synonymous variant	S	463	463		-		AT1G50030.2
tmp_1_18536872_A_G	1884412	1:18536872	1:18536872	G	A/G	SNP	The 1001 Genomes Project			intron variant					-		AT1G50030.2
ENSVATH01333141	1884413	1:18536915	1:18536915	T	C/T	SNP	The 1001 Genomes Project			intron variant					-		AT1G50030.2
tmp_1_18536924_T_A	1884414	1:18536924	1:18536924	A	T/A	SNP	The 1001 Genomes Project			splice region variant~intron variant					-		AT1G50030.2
ENSVATH14275115	1884415	1:18536942	1:18536942	A	G/A	SNP	The 1001 Genomes Project			synonymous variant	D	437	437		-		AT1G50030.2
ENSVATH13473655	1884416	1:18536952	1:18536952	A	T/A	SNP	The 1001 Genomes Project			missense variant	D/V	434	434	31	deleterious	0.03	AT1G50030.2
ENSVATH04920355	1884417	1:18537012	1:18537012	A	G/A	SNP	The 1001 Genomes Project			missense variant	T/I	414	414	21	deleterious	0.02	AT1G50030.2
ENSVATH00090719	1884418	1:18537124	1:18537124	C	G/C	SNP	The 1001 Genomes Project			intron variant					-		AT1G50030.2
ENSVATH04920356	1884419	1:18537131	1:18537131	T	G/T/A	SNP	The 1001 Genomes Project			intron variant					-		AT1G50030.2
ENSVATH04920356	1884419	1:18537131	1:18537131	A	G/T/A	SNP	The 1001 Genomes Project			intron variant					-		AT1G50030.2
ENSVATH04920357	1884420	1:18537166	1:18537166	G	A/G	SNP	The 1001 Genomes Project			intron variant					-		AT1G50030.2
ENSVATH01333142	1884421	1:18537170	1:18537170	G	T/G	SNP	The 1001 Genomes Project			intron variant					-		AT1G50030.2
tmp_1_18537182_G_A	1884422	1:18537182	1:18537182	A	G/A	SNP	The 1001 Genomes Project			intron variant					-		AT1G50030.2
ENSVATH09915763	1884423	1:18537187	1:18537187	-	A/-	deletion	The 1001 Genomes Project			intron variant					-		AT1G50030.2
ENSVATH09915764	1884424	1:18537201	1:18537201-18537208	-	AAATAAAT/-	deletion	The 1001 Genomes Project			intron variant					-		AT1G50030.2
tmp_1_18537204_T_C	1884425	1:18537204	1:18537204	C	T/C	SNP	The 1001 Genomes Project			intron variant					-		AT1G50030.2
ENSVATH04920358	1884426	1:18537208	1:18537208	-	T/-	deletion	The 1001 Genomes Project			intron variant					-		AT1G50030.2
tmp_1_18537209_AAATAAAT_A	1884427	1:18537210	1:18537210-18537216	-	AATAAAT/-	deletion	The 1001 Genomes Project			intron variant					-		AT1G50030.2
ENSVATH13473656	1884428	1:18537212	1:18537212	C	T/C	SNP	The 1001 Genomes Project			intron variant					-		AT1G50030.2
ENSVATH13473659	1884429	1:18537220	1:18537220	C	T/C	SNP	The 1001 Genomes Project			intron variant					-		AT1G50030.2
ENSVATH01333143	1884430	1:18537244	1:18537244	T	C/T/G	SNP	The 1001 Genomes Project			synonymous variant	L	382	382		-		AT1G50030.2
ENSVATH01333143	1884430	1:18537244	1:18537244	G	C/T/G	SNP	The 1001 Genomes Project			synonymous variant	L	382	382		-		AT1G50030.2
tmp_1_18537262_C_T	1884431	1:18537262	1:18537262	T	C/T	SNP	The 1001 Genomes Project			synonymous variant	P	376	376		-		AT1G50030.2
tmp_1_18537330_C_A	1884432	1:18537330	1:18537330	A	C/A	SNP	The 1001 Genomes Project			missense variant	A/S	354	354	521	tolerated	0.52	AT1G50030.2
tmp_1_18537386_A_T	1884433	1:18537386	1:18537386	T	A/T	SNP	The 1001 Genomes Project			splice region variant~intron variant					-		AT1G50030.2
tmp_1_18537392_A_T	1884434	1:18537392	1:18537392	T	A/T	SNP	The 1001 Genomes Project			intron variant					-		AT1G50030.2
ENSVATH04920359	1884435	1:18537398	1:18537398	A	G/A	SNP	The 1001 Genomes Project			intron variant					-		AT1G50030.2
tmp_1_18537400_C_A	1884436	1:18537400	1:18537400	A	C/A	SNP	The 1001 Genomes Project			intron variant					-		AT1G50030.2
tmp_1_18537403_G_T	1884437	1:18537403	1:18537403	T	G/T	SNP	The 1001 Genomes Project			intron variant					-		AT1G50030.2
ENSVATH00090720	1884438	1:18537413	1:18537413	T	A/T	SNP	The 1001 Genomes Project			intron variant					-		AT1G50030.2
ENSVATH04920360	1884439	1:18537447	1:18537447	T	C/T	SNP	The 1001 Genomes Project			splice region variant~synonymous variant	T	337	337		-		AT1G50030.2
ENSVATH14275116	1884440	1:18537488	1:18537488	A	C/A	SNP	The 1001 Genomes Project			missense variant	A/S	324	324	11	deleterious	0.01	AT1G50030.2
ENSVATH13473661	1884441	1:18537552	1:18537552	A	G/A	SNP	The 1001 Genomes Project			synonymous variant	L	302	302		-		AT1G50030.2
ENSVATH13473662	1884442	1:18537600	1:18537600	G	T/G	SNP	The 1001 Genomes Project			synonymous variant	T	286	286		-		AT1G50030.2
ENSVATH00090721	1884443	1:18537615	1:18537615	A	G/A	SNP	The 1001 Genomes Project			intron variant					-		AT1G50030.2
tmp_1_18537640_C_CT	1884444	1:18537640	1: between 18537640 & 18537641	T	-/T	insertion	The 1001 Genomes Project			intron variant					-		AT1G50030.2
ENSVATH00090722	1884445	1:18537663	1:18537663	C	T/C	SNP	The 1001 Genomes Project			intron variant					-		AT1G50030.2
ENSVATH13473663	1884446	1:18537687	1:18537687	G	A/G	SNP	The 1001 Genomes Project			intron variant					-		AT1G50030.2
ENSVATH04920361	1884447	1:18537697	1:18537697	T	C/T	SNP	The 1001 Genomes Project			intron variant					-		AT1G50030.2
tmp_1_18537698_G_A	1884448	1:18537698	1:18537698	A	G/A	SNP	The 1001 Genomes Project			intron variant					-		AT1G50030.2
ENSVATH14275117	1884449	1:18537699	1:18537699	C	T/C	SNP	The 1001 Genomes Project			intron variant					-		AT1G50030.2
ENSVATH00090723	1884450	1:18537701	1:18537701	A	G/A	SNP	The 1001 Genomes Project			intron variant					-		AT1G50030.2
tmp_1_18537702_T_G	1884451	1:18537702	1:18537702	G	T/G	SNP	The 1001 Genomes Project			intron variant					-		AT1G50030.2
ENSVATH04920362	1884452	1:18537716	1:18537716	C	T/C	SNP	The 1001 Genomes Project			intron variant					-		AT1G50030.2
ENSVATH00090724	1884453	1:18537722	1:18537722	A	T/A	SNP	The 1001 Genomes Project			intron variant					-		AT1G50030.2
ENSVATH04920363	1884454	1:18537725	1:18537725	G	A/G	SNP	The 1001 Genomes Project			intron variant					-		AT1G50030.2
ENSVATH13473664	1884455	1:18537739	1:18537739	C	G/C	SNP	The 1001 Genomes Project			intron variant					-		AT1G50030.2
ENSVATH04920364	1884456	1:18537740	1:18537740	A	G/A	SNP	The 1001 Genomes Project			intron variant					-		AT1G50030.2
tmp_1_18537747_C_T	1884457	1:18537747	1:18537747	T	C/T	SNP	The 1001 Genomes Project			intron variant					-		AT1G50030.2
ENSVATH04920365	1884458	1:18537769	1:18537769	G	T/G	SNP	The 1001 Genomes Project			intron variant					-		AT1G50030.2
tmp_1_18537778_C_T	1884459	1:18537778	1:18537778	T	C/T	SNP	The 1001 Genomes Project			intron variant					-		AT1G50030.2
ENSVATH13473675	1884460	1:18537785	1:18537785	T	A/T	SNP	The 1001 Genomes Project			intron variant					-		AT1G50030.2
ENSVATH01333144	1884461	1:18537793	1:18537793	G	A/G	SNP	The 1001 Genomes Project			intron variant					-		AT1G50030.2
ENSVATH04920366	1884462	1:18537814	1:18537814	A	C/A	SNP	The 1001 Genomes Project			intron variant					-		AT1G50030.2
tmp_1_18537825_CA_C	1884463	1:18537826	1:18537826	-	A/-	deletion	The 1001 Genomes Project			intron variant					-		AT1G50030.2
ENSVATH01333145	1884464	1:18537837	1:18537837	C	T/C	SNP	The 1001 Genomes Project			intron variant					-		AT1G50030.2
ENSVATH04920367	1884465	1:18537841	1:18537841	G	C/G	SNP	The 1001 Genomes Project			intron variant					-		AT1G50030.2
tmp_1_18537847_TA_T	1884466	1:18537848	1:18537848	-	A/-	deletion	The 1001 Genomes Project			intron variant					-		AT1G50030.2
tmp_1_18537849_T_C	1884467	1:18537849	1:18537849	C	T/C	SNP	The 1001 Genomes Project			intron variant					-		AT1G50030.2
ENSVATH00090725	1884468	1:18537862	1:18537862	G	C/G	SNP	The 1001 Genomes Project			intron variant					-		AT1G50030.2
tmp_1_18537866_A_G	1884469	1:18537866	1:18537866	G	A/G	SNP	The 1001 Genomes Project			intron variant					-		AT1G50030.2
ENSVATH01333146	1884470	1:18537886	1:18537886	A	G/A	SNP	The 1001 Genomes Project			intron variant					-		AT1G50030.2
ENSVATH13473676	1884471	1:18537902	1:18537902	A	G/A	SNP	The 1001 Genomes Project			intron variant					-		AT1G50030.2
tmp_1_18537911_T_C	1884472	1:18537911	1:18537911	C	T/C	SNP	The 1001 Genomes Project			intron variant					-		AT1G50030.2
ENSVATH04920368	1884473	1:18537988	1:18537988	T	C/T	SNP	The 1001 Genomes Project			synonymous variant	G	262	262		-		AT1G50030.2
ENSVATH13473677	1884474	1:18538038	1:18538038	A	G/A	SNP	The 1001 Genomes Project			intron variant					-		AT1G50030.2
tmp_1_18538060_A_G	1884475	1:18538060	1:18538060	G	A/G	SNP	The 1001 Genomes Project			intron variant					-		AT1G50030.2
ENSVATH04920369	1884476	1:18538064	1:18538064	G	A/G	SNP	The 1001 Genomes Project			intron variant					-		AT1G50030.2
ENSVATH13473678	1884477	1:18538072	1:18538072	G	A/G	SNP	The 1001 Genomes Project			intron variant					-		AT1G50030.2
ENSVATH01333147	1884478	1:18538076	1:18538076	T	A/T	SNP	The 1001 Genomes Project			intron variant					-		AT1G50030.2
tmp_1_18538090_T_C	1884479	1:18538090	1:18538090	C	T/C	SNP	The 1001 Genomes Project			intron variant					-		AT1G50030.2
tmp_1_18538094_T_C	1884480	1:18538094	1:18538094	C	T/C	SNP	The 1001 Genomes Project			intron variant					-		AT1G50030.2
tmp_1_18538095_T_C	1884481	1:18538095	1:18538095	C	T/C	SNP	The 1001 Genomes Project			intron variant					-		AT1G50030.2
ENSVATH01333148	1884482	1:18538106	1:18538106	G	T/G	SNP	The 1001 Genomes Project			intron variant					-		AT1G50030.2
tmp_1_18538118_G_A	1884483	1:18538118	1:18538118	A	G/A	SNP	The 1001 Genomes Project			intron variant					-		AT1G50030.2
tmp_1_18538129_G_A	1884484	1:18538129	1:18538129	A	G/A	SNP	The 1001 Genomes Project			intron variant					-		AT1G50030.2
tmp_1_18538157_A_G	1884485	1:18538157	1:18538157	G	A/G	SNP	The 1001 Genomes Project			intron variant					-		AT1G50030.2
tmp_1_18538178_TGGGGGGGGGGGGG_TGGGGGGGG,TGGGGGGGGGG,TGGGGG,TGGGGGGG,TGGGGGGGGGGG,T,TGGGGGGGGG	1884486	1:18538179	1:18538179-18538191	GGGGGGGG	GGGGGGGGGGGGG/GGGGGGGG/GGGGGGGGGG/GGGGG/GGGGGGG/GGGGGGGGGGG/-/GGGGGGGGG	sequence alteration	The 1001 Genomes Project			intron variant					-		AT1G50030.2
tmp_1_18538178_TGGGGGGGGGGGGG_TGGGGGGGG,TGGGGGGGGGG,TGGGGG,TGGGGGGG,TGGGGGGGGGGG,T,TGGGGGGGGG	1884486	1:18538179	1:18538179-18538191	GGGGGGGGGG	GGGGGGGGGGGGG/GGGGGGGG/GGGGGGGGGG/GGGGG/GGGGGGG/GGGGGGGGGGG/-/GGGGGGGGG	sequence alteration	The 1001 Genomes Project			intron variant					-		AT1G50030.2
tmp_1_18538178_TGGGGGGGGGGGGG_TGGGGGGGG,TGGGGGGGGGG,TGGGGG,TGGGGGGG,TGGGGGGGGGGG,T,TGGGGGGGGG	1884486	1:18538179	1:18538179-18538191	GGGGG	GGGGGGGGGGGGG/GGGGGGGG/GGGGGGGGGG/GGGGG/GGGGGGG/GGGGGGGGGGG/-/GGGGGGGGG	sequence alteration	The 1001 Genomes Project			intron variant					-		AT1G50030.2
tmp_1_18538178_TGGGGGGGGGGGGG_TGGGGGGGG,TGGGGGGGGGG,TGGGGG,TGGGGGGG,TGGGGGGGGGGG,T,TGGGGGGGGG	1884486	1:18538179	1:18538179-18538191	GGGGGGG	GGGGGGGGGGGGG/GGGGGGGG/GGGGGGGGGG/GGGGG/GGGGGGG/GGGGGGGGGGG/-/GGGGGGGGG	sequence alteration	The 1001 Genomes Project			intron variant					-		AT1G50030.2
tmp_1_18538178_TGGGGGGGGGGGGG_TGGGGGGGG,TGGGGGGGGGG,TGGGGG,TGGGGGGG,TGGGGGGGGGGG,T,TGGGGGGGGG	1884486	1:18538179	1:18538179-18538191	GGGGGGGGGGG	GGGGGGGGGGGGG/GGGGGGGG/GGGGGGGGGG/GGGGG/GGGGGGG/GGGGGGGGGGG/-/GGGGGGGGG	sequence alteration	The 1001 Genomes Project			intron variant					-		AT1G50030.2
tmp_1_18538178_TGGGGGGGGGGGGG_TGGGGGGGG,TGGGGGGGGGG,TGGGGG,TGGGGGGG,TGGGGGGGGGGG,T,TGGGGGGGGG	1884486	1:18538179	1:18538179-18538191	-	GGGGGGGGGGGGG/GGGGGGGG/GGGGGGGGGG/GGGGG/GGGGGGG/GGGGGGGGGGG/-/GGGGGGGGG	sequence alteration	The 1001 Genomes Project			intron variant					-		AT1G50030.2
tmp_1_18538178_TGGGGGGGGGGGGG_TGGGGGGGG,TGGGGGGGGGG,TGGGGG,TGGGGGGG,TGGGGGGGGGGG,T,TGGGGGGGGG	1884486	1:18538179	1:18538179-18538191	GGGGGGGGG	GGGGGGGGGGGGG/GGGGGGGG/GGGGGGGGGG/GGGGG/GGGGGGG/GGGGGGGGGGG/-/GGGGGGGGG	sequence alteration	The 1001 Genomes Project			intron variant					-		AT1G50030.2
ENSVATH01333149	1884487	1:18538188	1:18538188	A	G/A	SNP	The 1001 Genomes Project			intron variant					-		AT1G50030.2
tmp_1_18538190_GGGGA_G	1884488	1:18538191	1:18538191-18538194	-	GGGA/-	deletion	The 1001 Genomes Project			intron variant					-		AT1G50030.2
ENSVATH13473703	1884489	1:18538193	1:18538193	A	G/A	SNP	The 1001 Genomes Project			intron variant					-		AT1G50030.2
ENSVATH07640176	1884490	1:18538194	1:18538194	G	A/G	SNP	The 1001 Genomes Project			intron variant					-		AT1G50030.2
tmp_1_18538198_C_T	1884491	1:18538198	1:18538198	T	C/T	SNP	The 1001 Genomes Project			intron variant					-		AT1G50030.2
ENSVATH14275118	1884492	1:18538202	1:18538202	G	A/G	SNP	The 1001 Genomes Project			intron variant					-		AT1G50030.2
tmp_1_18538203_TA_T	1884493	1:18538204	1:18538204	-	A/-	deletion	The 1001 Genomes Project			intron variant					-		AT1G50030.2
ENSVATH13473705	1884494	1:18538210	1:18538210	T	C/T	SNP	The 1001 Genomes Project			intron variant					-		AT1G50030.2
ENSVATH04920370	1884495	1:18538214	1:18538214	C	T/C	SNP	The 1001 Genomes Project			intron variant					-		AT1G50030.2
ENSVATH04920371	1884496	1:18538222	1:18538222	C	G/C	SNP	The 1001 Genomes Project			intron variant					-		AT1G50030.2
ENSVATH13473706	1884497	1:18538235	1:18538235	T	A/T	SNP	The 1001 Genomes Project			intron variant					-		AT1G50030.2
ENSVATH14275119	1884498	1:18538292	1:18538292	G	C/G	SNP	The 1001 Genomes Project			intron variant					-		AT1G50030.2
ENSVATH04920372	1884499	1:18538298	1:18538298	A	G/A	SNP	The 1001 Genomes Project			intron variant					-		AT1G50030.2
ENSVATH04920373	1884500	1:18538319	1:18538319	T	A/T	SNP	The 1001 Genomes Project			intron variant					-		AT1G50030.2
tmp_1_18538337_C_A	1884501	1:18538337	1:18538337	A	C/A	SNP	The 1001 Genomes Project			intron variant					-		AT1G50030.2
ENSVATH13473708	1884502	1:18538385	1:18538385	A	C/A	SNP	The 1001 Genomes Project			splice region variant~intron variant					-		AT1G50030.2
tmp_1_18538500_G_A	1884503	1:18538500	1:18538500	A	G/A	SNP	The 1001 Genomes Project			synonymous variant	I	214	214		-		AT1G50030.2
tmp_1_18538603_A_G	1884504	1:18538603	1:18538603	G	A/G	SNP	The 1001 Genomes Project			intron variant					-		AT1G50030.2
tmp_1_18538625_T_C	1884505	1:18538625	1:18538625	C	T/C	SNP	The 1001 Genomes Project			intron variant					-		AT1G50030.2
tmp_1_18538629_A_G	1884506	1:18538629	1:18538629	G	A/G	SNP	The 1001 Genomes Project			intron variant					-		AT1G50030.2
tmp_1_18538642_CTA_C	1884507	1:18538643	1:18538643-18538644	-	TA/-	deletion	The 1001 Genomes Project			intron variant					-		AT1G50030.2
tmp_1_18538672_C_A	1884508	1:18538672	1:18538672	A	C/A	SNP	The 1001 Genomes Project			intron variant					-		AT1G50030.2
tmp_1_18538719_G_C	1884509	1:18538719	1:18538719	C	G/C	SNP	The 1001 Genomes Project			intron variant					-		AT1G50030.2
tmp_1_18538721_G_C	1884510	1:18538721	1:18538721	C	G/C	SNP	The 1001 Genomes Project			intron variant					-		AT1G50030.2
ENSVATH01333150	1884511	1:18538735	1:18538735	A	G/A	SNP	The 1001 Genomes Project			splice region variant~intron variant					-		AT1G50030.2
tmp_1_18538745_A_G	1884512	1:18538745	1:18538745	G	A/G	SNP	The 1001 Genomes Project			synonymous variant	L	192	192		-		AT1G50030.2
tmp_1_18538790_G_A	1884513	1:18538790	1:18538790	A	G/A	SNP	The 1001 Genomes Project			missense variant	R/C	177	177	1	deleterious	0	AT1G50030.2
ENSVATH04920375	1884514	1:18538800	1:18538800	G	A/G	SNP	The 1001 Genomes Project			synonymous variant	F	173	173		-		AT1G50030.2
ENSVATH13473709	1884515	1:18538833	1:18538833	A	G/A	SNP	The 1001 Genomes Project			intron variant					-		AT1G50030.2
ENSVATH04920376	1884516	1:18538840	1:18538840	A	G/A	SNP	The 1001 Genomes Project			intron variant					-		AT1G50030.2
ENSVATH04920377	1884517	1:18538874	1:18538874	T	G/T	SNP	The 1001 Genomes Project			intron variant					-		AT1G50030.2
tmp_1_18539018_C_A	1884518	1:18539018	1:18539018	A	C/A	SNP	The 1001 Genomes Project			missense variant	A/S	127	127	391	tolerated	0.39	AT1G50030.2
ENSVATH14275121	1884519	1:18539148	1:18539148	G	C/G	SNP	The 1001 Genomes Project			missense variant	E/D	83	83	661	tolerated	0.66	AT1G50030.2
ENSVATH14275122	1884520	1:18539157	1:18539157	T	C/T	SNP	The 1001 Genomes Project			synonymous variant	R	80	80		-		AT1G50030.2
ENSVATH00090726	1884521	1:18539202	1:18539202	A	G/A	SNP	The 1001 Genomes Project			synonymous variant	H	65	65		-		AT1G50030.2
ENSVATH00090727	1884522	1:18539223	1:18539223	T	A/T	SNP	The 1001 Genomes Project			synonymous variant	A	58	58		-		AT1G50030.2
ENSVATH14275123	1884523	1:18539226	1:18539226	A	T/A	SNP	The 1001 Genomes Project			synonymous variant	G	57	57		-		AT1G50030.2
tmp_1_18539237_A_T	1884524	1:18539237	1:18539237	T	A/T	SNP	The 1001 Genomes Project			splice region variant~intron variant					-		AT1G50030.2
ENSVATH13473710	1884525	1:18539244	1:18539244	T	C/T	SNP	The 1001 Genomes Project			intron variant					-		AT1G50030.2
tmp_1_18539246_A_T	1884526	1:18539246	1:18539246	T	A/T	SNP	The 1001 Genomes Project			intron variant					-		AT1G50030.2
tmp_1_18539257_AC_GC,A	1884527	1:18539257	1:18539257-18539258	GC	AC/GC/A	indel	The 1001 Genomes Project			intron variant					-		AT1G50030.2
tmp_1_18539257_AC_GC,A	1884527	1:18539257	1:18539257-18539258	A	AC/GC/A	indel	The 1001 Genomes Project			intron variant					-		AT1G50030.2
ENSVATH04920378	1884528	1:18539259	1:18539259	T	A/T	SNP	The 1001 Genomes Project			intron variant					-		AT1G50030.2
tmp_1_18539263_T_C	1884529	1:18539263	1:18539263	C	T/C	SNP	The 1001 Genomes Project			intron variant					-		AT1G50030.2
ENSVATH04047359	1884530	1:18539286	1: between 18539286 & 18539287	T	-/T	insertion	The 1001 Genomes Project			intron variant					-		AT1G50030.2
ENSVATH13473711	1884531	1:18539319	1:18539319	C	T/C	SNP	The 1001 Genomes Project			intron variant					-		AT1G50030.2
tmp_1_18539332_A_C	1884532	1:18539332	1:18539332	C	A/C	SNP	The 1001 Genomes Project			intron variant					-		AT1G50030.2
ENSVATH01333151	1884533	1:18539333	1:18539333	T	C/T	SNP	The 1001 Genomes Project			intron variant					-		AT1G50030.2
ENSVATH01333152	1884534	1:18539352	1:18539352	A	C/A	SNP	The 1001 Genomes Project			intron variant					-		AT1G50030.2
ENSVATH01333153	1884535	1:18539425	1:18539425	A	G/A	SNP	The 1001 Genomes Project			intron variant					-		AT1G50030.2
ENSVATH04920379	1884536	1:18539429	1:18539429	A	G/A	SNP	The 1001 Genomes Project			intron variant					-		AT1G50030.2
tmp_1_18539434_C_A	1884537	1:18539434	1:18539434	A	C/A	SNP	The 1001 Genomes Project			intron variant					-		AT1G50030.2
tmp_1_18539479_G_T	1884538	1:18539479	1:18539479	T	G/T	SNP	The 1001 Genomes Project			missense variant	D/E	47	47	751	tolerated	0.75	AT1G50030.2
ENSVATH04920380	1884539	1:18539490	1:18539490	T	C/T	SNP	The 1001 Genomes Project			missense variant	V/I	44	44	1001	tolerated	1	AT1G50030.2
tmp_1_18539509_G_A	1884540	1:18539509	1:18539509	A	G/A	SNP	The 1001 Genomes Project			synonymous variant	S	37	37		-		AT1G50030.2
tmp_1_18539510_C_T	1884541	1:18539510	1:18539510	T	C/T	SNP	The 1001 Genomes Project			missense variant	S/N	37	37	431	tolerated	0.43	AT1G50030.2
tmp_1_18539520_C_A	1884542	1:18539520	1:18539520	A	C/A	SNP	The 1001 Genomes Project			missense variant	G/C	34	34	71	tolerated	0.07	AT1G50030.2
ENSVATH04920381	1884543	1:18539523	1:18539523	G	A/G	SNP	The 1001 Genomes Project			missense variant	S/P	33	33	601	tolerated	0.6	AT1G50030.2
tmp_1_18539550_G_A	1884544	1:18539550	1:18539550	A	G/A	SNP	The 1001 Genomes Project			missense variant	R/C	24	24	1	deleterious - low confidence	0	AT1G50030.2
ENSVATH13473712	1884545	1:18539569	1:18539569	T	A/T	SNP	The 1001 Genomes Project			synonymous variant	A	17	17		-		AT1G50030.2
ENSVATH01333154	1884546	1:18539595	1:18539595	T	C/T	SNP	The 1001 Genomes Project			missense variant	V/M	9	9	81	tolerated - low confidence	0.08	AT1G50030.2
ENSVATH01333155	1884547	1:18539612	1:18539612	T	G/T	SNP	The 1001 Genomes Project			missense variant	T/N	3	3	91	tolerated - low confidence	0.09	AT1G50030.2
ENSVATH00090728	1884548	1:18539634	1:18539634	C	T/C	SNP	The 1001 Genomes Project			5 prime UTR variant					-		AT1G50030.2
ENSVATH04920382	1884549	1:18539690	1:18539690	T	C/T	SNP	The 1001 Genomes Project			5 prime UTR variant					-		AT1G50030.2
ENSVATH04920383	1884550	1:18539692	1:18539692	G	C/G	SNP	The 1001 Genomes Project			5 prime UTR variant					-		AT1G50030.2
tmp_1_18539700_G_A	1884551	1:18539700	1:18539700	A	G/A	SNP	The 1001 Genomes Project			5 prime UTR variant					-		AT1G50030.2
tmp_1_18539752_C_G	1884552	1:18539752	1:18539752	G	C/G	SNP	The 1001 Genomes Project			5 prime UTR variant					-		AT1G50030.2
tmp_1_18539781_G_T	1884553	1:18539781	1:18539781	T	G/T	SNP	The 1001 Genomes Project			5 prime UTR variant					-		AT1G50030.2
tmp_1_18539799_T_C	1884554	1:18539799	1:18539799	C	T/C	SNP	The 1001 Genomes Project			5 prime UTR variant					-		AT1G50030.2
ENSVATH15187649	1884555	1:18539825	1:18539825	-	T/-	deletion	The 1001 Genomes Project			5 prime UTR variant					-		AT1G50030.2
tmp_1_18539828_T_G	1884556	1:18539828	1:18539828	G	T/G	SNP	The 1001 Genomes Project			5 prime UTR variant					-		AT1G50030.2
tmp_1_18539860_G_T	1884557	1:18539860	1:18539860	T	G/T	SNP	The 1001 Genomes Project			5 prime UTR variant					-		AT1G50030.2
ENSVATH14275124	1884558	1:18539866	1:18539866	G	A/G	SNP	The 1001 Genomes Project			5 prime UTR variant					-		AT1G50030.2
ENSVATH14275145	1884559	1:18539877	1:18539877	C	G/C/A	SNP	The 1001 Genomes Project			5 prime UTR variant					-		AT1G50030.2
ENSVATH14275145	1884559	1:18539877	1:18539877	A	G/C/A	SNP	The 1001 Genomes Project			5 prime UTR variant					-		AT1G50030.2
tmp_1_18539951_T_A	1884560	1:18539951	1:18539951	A	T/A	SNP	The 1001 Genomes Project			5 prime UTR variant					-		AT1G50030.2
tmp_1_18539952_G_GT	1884561	1:18539952	1: between 18539952 & 18539953	T	-/T	insertion	The 1001 Genomes Project			5 prime UTR variant					-		AT1G50030.2
ENSVATH13473739	1884562	1:18539972	1:18539972	C	T/C	SNP	The 1001 Genomes Project			5 prime UTR variant					-		AT1G50030.2
ENSVATH09915768	1884563	1:18539982	1: between 18539982 & 18539983	T	-/T	insertion	The 1001 Genomes Project			5 prime UTR variant					-		AT1G50030.2
tmp_1_18539985_T_C	1884564	1:18539985	1:18539985	C	T/C	SNP	The 1001 Genomes Project			5 prime UTR variant					-		AT1G50030.2
tmp_1_18539988_A_AT,ATT,T	1884565	1:18539988	1:18539988	AT	A/AT/ATT/T	indel	The 1001 Genomes Project			5 prime UTR variant					-		AT1G50030.2
tmp_1_18539988_A_AT,ATT,T	1884565	1:18539988	1:18539988	ATT	A/AT/ATT/T	indel	The 1001 Genomes Project			5 prime UTR variant					-		AT1G50030.2
tmp_1_18539988_A_AT,ATT,T	1884565	1:18539988	1:18539988	T	A/AT/ATT/T	indel	The 1001 Genomes Project			5 prime UTR variant					-		AT1G50030.2
ENSVATH04047361	1884566	1:18539990	1: between 18539990 & 18539991	TA	-/TA	insertion	The 1001 Genomes Project			5 prime UTR variant					-		AT1G50030.2
tmp_1_18539991_T_TA	1884567	1:18539991	1: between 18539991 & 18539992	A	-/A	insertion	The 1001 Genomes Project			5 prime UTR variant					-		AT1G50030.2
tmp_1_18539993_T_TG	1884568	1:18539993	1: between 18539993 & 18539994	G	-/G	insertion	The 1001 Genomes Project			5 prime UTR variant					-		AT1G50030.2
tmp_1_18539998_G_T	1884569	1:18539998	1:18539998	T	G/T	SNP	The 1001 Genomes Project			upstream gene variant					-		AT1G50030.2
ENSVATH04920386	1884570	1:18540006	1:18540006	A	T/A	SNP	The 1001 Genomes Project			upstream gene variant					-		AT1G50030.2
tmp_1_18540020_C_T	1884571	1:18540020	1:18540020	T	C/T	SNP	The 1001 Genomes Project			upstream gene variant					-		AT1G50030.2
ENSVATH01333158	1884572	1:18540021	1:18540021	T	C/T	SNP	The 1001 Genomes Project			upstream gene variant					-		AT1G50030.2
ENSVATH13473740	1884573	1:18540022	1:18540022	T	C/T	SNP	The 1001 Genomes Project			upstream gene variant					-		AT1G50030.2
tmp_1_18540023_T_G	1884574	1:18540023	1:18540023	G	T/G	SNP	The 1001 Genomes Project			upstream gene variant					-		AT1G50030.2
ENSVATH04920387	1884575	1:18540030	1:18540030	T	G/T	SNP	The 1001 Genomes Project			upstream gene variant					-		AT1G50030.2
ENSVATH13473741	1884576	1:18540044	1:18540044	G	T/G	SNP	The 1001 Genomes Project			upstream gene variant					-		AT1G50030.2
ENSVATH01333159	1884577	1:18540070	1:18540070	C	A/C/G	SNP	The 1001 Genomes Project			upstream gene variant					-		AT1G50030.2
ENSVATH01333159	1884577	1:18540070	1:18540070	G	A/C/G	SNP	The 1001 Genomes Project			upstream gene variant					-		AT1G50030.2
tmp_1_18540082_G_GA	1884578	1:18540082	1: between 18540082 & 18540083	A	-/A	insertion	The 1001 Genomes Project			upstream gene variant					-		AT1G50030.2
ENSVATH04920388	1884579	1:18540091	1:18540091	C	T/C/A	SNP	The 1001 Genomes Project			upstream gene variant					-		AT1G50030.2
ENSVATH04920388	1884579	1:18540091	1:18540091	A	T/C/A	SNP	The 1001 Genomes Project			upstream gene variant					-		AT1G50030.2
tmp_1_18540099_GA_TA,G	1884580	1:18540099	1:18540099-18540100	TA	GA/TA/G	indel	The 1001 Genomes Project			upstream gene variant					-		AT1G50030.2
tmp_1_18540099_GA_TA,G	1884580	1:18540099	1:18540099-18540100	G	GA/TA/G	indel	The 1001 Genomes Project			upstream gene variant					-		AT1G50030.2
ENSVATH15187650	1884581	1:18540100	1:18540100	C	A/C	SNP	The 1001 Genomes Project			upstream gene variant					-		AT1G50030.2
tmp_1_18540104_A_ATC	1884582	1:18540104	1: between 18540104 & 18540105	TC	-/TC	insertion	The 1001 Genomes Project			upstream gene variant					-		AT1G50030.2
ENSVATH04920389	1884583	1:18540105	1:18540105	T	A/T	SNP	The 1001 Genomes Project			upstream gene variant					-		AT1G50030.2
tmp_1_18540134_C_T,G	1884584	1:18540134	1:18540134	T	C/T/G	SNP	The 1001 Genomes Project			upstream gene variant					-		AT1G50030.2
tmp_1_18540134_C_T,G	1884584	1:18540134	1:18540134	G	C/T/G	SNP	The 1001 Genomes Project			upstream gene variant					-		AT1G50030.2
tmp_1_18540149_A_G	1884585	1:18540149	1:18540149	G	A/G	SNP	The 1001 Genomes Project			upstream gene variant					-		AT1G50030.2
tmp_1_18540150_C_CT	1884586	1:18540150	1: between 18540150 & 18540151	T	-/T	insertion	The 1001 Genomes Project			upstream gene variant					-		AT1G50030.2
