# Supplementary material for: Mapping Quantitative Trait Loci in Arabidopsis MAGIC Lines Uncovers Hormone-Responsive Genes Controlling Adventitious Root Development
Source: Plants (Basel). 2025 May 22;14(11):1574. doi: 10.3390/plants14111574 (PMC12157790; doi:10.3390/plants14111574)
Supplement: Supplementary file 1 [file plants-14-01574-s001.zip › Table_S6_SNPs_GA20x7.csv]

Variant ID	vf	Location	Chr: bp	vf_allele	Alleles	Class	Source	Evidence	Clin. Sig.	Conseq. Type	AA	AA coord	AA coord	sift_sort	sift_class	SIFT	Transcript
ENSVATH04928372	1919695	1:18889296	1:18889296	T	A/T	SNP	The 1001 Genomes Project			upstream gene variant					-		AT1G50960.1
tmp_1_18889304_A_G	1919696	1:18889304	1:18889304	G	A/G	SNP	The 1001 Genomes Project			upstream gene variant					-		AT1G50960.1
tmp_1_18889314_A_AT	1919697	1:18889314	1: between 18889314 & 18889315	T	-/T	insertion	The 1001 Genomes Project			upstream gene variant					-		AT1G50960.1
tmp_1_18889318_T_C	1919698	1:18889318	1:18889318	C	T/C	SNP	The 1001 Genomes Project			upstream gene variant					-		AT1G50960.1
ENSVATH04928373	1919699	1:18889356	1:18889356	T	A/T	SNP	The 1001 Genomes Project			upstream gene variant					-		AT1G50960.1
ENSVATH01339188	1919700	1:18889360	1:18889360	A	G/A	SNP	The 1001 Genomes Project			upstream gene variant					-		AT1G50960.1
tmp_1_18889376_A_T	1919701	1:18889376	1:18889376	T	A/T	SNP	The 1001 Genomes Project			upstream gene variant					-		AT1G50960.1
tmp_1_18889393_A_G	1919702	1:18889393	1:18889393	G	A/G	SNP	The 1001 Genomes Project			upstream gene variant					-		AT1G50960.1
tmp_1_18889406_C_A	1919703	1:18889406	1:18889406	A	C/A	SNP	The 1001 Genomes Project			upstream gene variant					-		AT1G50960.1
tmp_1_18889407_A_G	1919704	1:18889407	1:18889407	G	A/G	SNP	The 1001 Genomes Project			upstream gene variant					-		AT1G50960.1
tmp_1_18889409_C_T	1919705	1:18889409	1:18889409	T	C/T	SNP	The 1001 Genomes Project			upstream gene variant					-		AT1G50960.1
tmp_1_18889414_C_T	1919706	1:18889414	1:18889414	T	C/T	SNP	The 1001 Genomes Project			upstream gene variant					-		AT1G50960.1
ENSVATH13493080	1919707	1:18889425	1:18889425	G	A/G/T	SNP	The 1001 Genomes Project			upstream gene variant					-		AT1G50960.1
ENSVATH13493080	1919707	1:18889425	1:18889425	T	A/G/T	SNP	The 1001 Genomes Project			upstream gene variant					-		AT1G50960.1
tmp_1_18889438_G_C	1919708	1:18889438	1:18889438	C	G/C	SNP	The 1001 Genomes Project			upstream gene variant					-		AT1G50960.1
tmp_1_18889447_G_T	1919709	1:18889447	1:18889447	T	G/T	SNP	The 1001 Genomes Project			upstream gene variant					-		AT1G50960.1
ENSVATH13493081	1919710	1:18889469	1:18889469	C	T/C	SNP	The 1001 Genomes Project			upstream gene variant					-		AT1G50960.1
tmp_1_18889484_G_C	1919711	1:18889484	1:18889484	C	G/C	SNP	The 1001 Genomes Project			5 prime UTR variant					-		AT1G50960.1
tmp_1_18889519_AT_A	1919712	1:18889520	1:18889520	-	T/-	deletion	The 1001 Genomes Project			5 prime UTR variant					-		AT1G50960.1
ENSVATH13493084	1919713	1:18889521	1:18889521	A	T/A	SNP	The 1001 Genomes Project			5 prime UTR variant					-		AT1G50960.1
tmp_1_18889531_C_G	1919714	1:18889531	1:18889531	G	C/G	SNP	The 1001 Genomes Project			5 prime UTR variant					-		AT1G50960.1
ENSVATH01339189	1919715	1:18889533	1:18889533	C	T/C	SNP	The 1001 Genomes Project			5 prime UTR variant					-		AT1G50960.1
tmp_1_18889543_C_CTT	1919716	1:18889543	1: between 18889543 & 18889544	TT	-/TT	insertion	The 1001 Genomes Project			5 prime UTR variant					-		AT1G50960.1
ENSVATH04928374	1919717	1:18889544	1:18889544	C	T/C	SNP	The 1001 Genomes Project			5 prime UTR variant					-		AT1G50960.1
tmp_1_18889547_A_G	1919718	1:18889547	1:18889547	G	A/G	SNP	The 1001 Genomes Project			5 prime UTR variant					-		AT1G50960.1
tmp_1_18889548_C_T	1919719	1:18889548	1:18889548	T	C/T	SNP	The 1001 Genomes Project			5 prime UTR variant					-		AT1G50960.1
tmp_1_18889562_C_A	1919720	1:18889562	1:18889562	A	C/A	SNP	The 1001 Genomes Project			missense variant	P/H	5	5	1	deleterious	0	AT1G50960.1
tmp_1_18889564_C_A	1919721	1:18889564	1:18889564	A	C/A	SNP	The 1001 Genomes Project			missense variant	P/T	6	6	1	deleterious	0	AT1G50960.1
tmp_1_18889566_C_T	1919722	1:18889566	1:18889566	T	C/T	SNP	The 1001 Genomes Project			synonymous variant	P	6	6		-		AT1G50960.1
ENSVATH14282076	1919723	1:18889587	1:18889587	A	G/A	SNP	The 1001 Genomes Project			synonymous variant	S	13	13		-		AT1G50960.1
tmp_1_18889592_T_C	1919724	1:18889592	1:18889592	C	T/C	SNP	The 1001 Genomes Project			missense variant	F/S	15	15	41	deleterious	0.04	AT1G50960.1
tmp_1_18889596_A_T	1919725	1:18889596	1:18889596	T	A/T	SNP	The 1001 Genomes Project			synonymous variant	G	16	16		-		AT1G50960.1
ENSVATH04928375	1919727	1:18889604	1:18889604	A	T/A	SNP	The 1001 Genomes Project			missense variant	F/Y	19	19	1001	tolerated	1	AT1G50960.1
tmp_1_18889603_TTTCCAAA_T	1919726	1:18889604	1:18889604-18889610	-	TTCCAAA/-	deletion	The 1001 Genomes Project			frameshift variant	FPN/X	19	19-21		-		AT1G50960.1
ENSVATH04928376	1919728	1:18889620	1:18889620	G	T/G	SNP	The 1001 Genomes Project			missense variant	S/R	24	24	451	tolerated	0.45	AT1G50960.1
ENSVATH07641835	1919729	1:18889622	1:18889622	G	A/G	SNP	The 1001 Genomes Project			missense variant	E/G	25	25	261	tolerated	0.26	AT1G50960.1
ENSVATH01339190	1919730	1:18889623	1:18889623	T	G/T	SNP	The 1001 Genomes Project			missense variant	E/D	25	25	681	tolerated	0.68	AT1G50960.1
tmp_1_18889626_C_A	1919731	1:18889626	1:18889626	A	C/A	SNP	The 1001 Genomes Project			missense variant	S/R	26	26	531	tolerated	0.53	AT1G50960.1
ENSVATH04928377	1919732	1:18889639	1:18889639	A	T/A	SNP	The 1001 Genomes Project			missense variant	S/T	31	31	551	tolerated	0.55	AT1G50960.1
ENSVATH01339191	1919733	1:18889640	1:18889640	T	C/T/A	SNP	The 1001 Genomes Project			missense variant	S/L	31	31	321	tolerated	0.32	AT1G50960.1
ENSVATH01339191	1919733	1:18889640	1:18889640	A	C/T/A	SNP	The 1001 Genomes Project			stop gained	S/*	31	31		-		AT1G50960.1
ENSVATH00092062	1919734	1:18889660	1:18889660	T	A/T	SNP	The 1001 Genomes Project			missense variant	I/L	38	38	301	tolerated	0.3	AT1G50960.1
tmp_1_18889712_A_G	1919735	1:18889712	1:18889712	G	A/G	SNP	The 1001 Genomes Project			missense variant	K/R	55	55	41	deleterious	0.04	AT1G50960.1
ENSVATH13493098	1919736	1:18889724	1:18889724	C	G/C	SNP	The 1001 Genomes Project			missense variant	C/S	59	59	21	deleterious	0.02	AT1G50960.1
ENSVATH01339192	1919737	1:18889744	1:18889744	A	G/A	SNP	The 1001 Genomes Project			missense variant	A/T	66	66	1	deleterious	0	AT1G50960.1
ENSVATH04928378	1919738	1:18889750	1:18889750	G	A/G	SNP	The 1001 Genomes Project			missense variant	K/E	68	68	251	tolerated	0.25	AT1G50960.1
tmp_1_18889753_G_T	1919739	1:18889753	1:18889753	T	G/T	SNP	The 1001 Genomes Project			stop gained	E/*	69	69		-		AT1G50960.1
ENSVATH01339193	1919740	1:18889756	1:18889756	A	T/A	SNP	The 1001 Genomes Project			missense variant	W/R	70	70	1	deleterious	0	AT1G50960.1
ENSVATH13493099	1919741	1:18889761	1:18889761	G	A/G	SNP	The 1001 Genomes Project			synonymous variant	G	71	71		-		AT1G50960.1
ENSVATH04928379	1919742	1:18889762	1:18889762	A	T/A	SNP	The 1001 Genomes Project			missense variant	F/I	72	72	1	deleterious	0	AT1G50960.1
tmp_1_18889769_A_G	1919743	1:18889769	1:18889769	G	A/G	SNP	The 1001 Genomes Project			missense variant	Q/R	74	74	1	deleterious	0	AT1G50960.1
tmp_1_18889784_G_A	1919744	1:18889784	1:18889784	A	G/A	SNP	The 1001 Genomes Project			missense variant	G/E	79	79	1	deleterious	0	AT1G50960.1
ENSVATH14282077	1919745	1:18889790	1:18889790	T	C/T	SNP	The 1001 Genomes Project			missense variant	P/L	81	81	21	deleterious	0.02	AT1G50960.1
ENSVATH04928380	1919746	1:18889797	1:18889797	T	C/T	SNP	The 1001 Genomes Project			synonymous variant	D	83	83		-		AT1G50960.1
tmp_1_18889798_G_A	1919747	1:18889798	1:18889798	A	G/A	SNP	The 1001 Genomes Project			missense variant	V/I	84	84	591	tolerated	0.59	AT1G50960.1
ENSVATH04928381	1919748	1:18889813	1:18889813	T	C/T	SNP	The 1001 Genomes Project			missense variant	L/F	89	89	141	tolerated	0.14	AT1G50960.1
ENSVATH04928382	1919749	1:18889862	1:18889862	A	G/A	SNP	The 1001 Genomes Project			missense variant	R/K	105	105	1001	tolerated	1	AT1G50960.1
tmp_1_18889875_G_T	1919750	1:18889875	1:18889875	T	G/T	SNP	The 1001 Genomes Project			synonymous variant	S	109	109		-		AT1G50960.1
ENSVATH04928383	1919751	1:18889884	1:18889884	A	G/A	SNP	The 1001 Genomes Project			synonymous variant	S	112	112		-		AT1G50960.1
ENSVATH01339194	1919752	1:18889890	1:18889890	A	T/A	SNP	The 1001 Genomes Project			missense variant	N/K	114	114	381	tolerated	0.38	AT1G50960.1
ENSVATH04928384	1919753	1:18889892	1:18889892	C	G/C	SNP	The 1001 Genomes Project			missense variant	S/T	115	115	131	tolerated	0.13	AT1G50960.1
tmp_1_18889896_C_T	1919754	1:18889896	1:18889896	T	C/T	SNP	The 1001 Genomes Project			synonymous variant	Y	116	116		-		AT1G50960.1
ENSVATH04928385	1919755	1:18889897	1:18889897	T	C/T	SNP	The 1001 Genomes Project			missense variant	R/C	117	117	1	deleterious	0	AT1G50960.1
tmp_1_18889910_C_T	1919756	1:18889910	1:18889910	T	C/T	SNP	The 1001 Genomes Project			missense variant	P/L	121	121	11	deleterious	0.01	AT1G50960.1
ENSVATH00092063	1919757	1:18889922	1:18889922	G	C/G	SNP	The 1001 Genomes Project			missense variant	S/C	125	125	941	tolerated	0.94	AT1G50960.1
tmp_1_18889933_T_C	1919758	1:18889933	1:18889933	C	T/C	SNP	The 1001 Genomes Project			missense variant	Y/H	129	129	1	deleterious	0	AT1G50960.1
ENSVATH04928386	1919759	1:18889949	1:18889949	T	C/T	SNP	The 1001 Genomes Project			missense variant	A/V	134	134	1	deleterious	0	AT1G50960.1
ENSVATH13493101	1919760	1:18889961	1:18889961	C	T/C	SNP	The 1001 Genomes Project			missense variant	I/T	138	138	131	tolerated	0.13	AT1G50960.1
ENSVATH13493102	1919761	1:18889965	1:18889965	C	T/C	SNP	The 1001 Genomes Project			synonymous variant	L	139	139		-		AT1G50960.1
ENSVATH13493103	1919762	1:18889967	1:18889967	T	C/T	SNP	The 1001 Genomes Project			missense variant	S/L	140	140	11	deleterious	0.01	AT1G50960.1
tmp_1_18889969_G_A	1919763	1:18889969	1:18889969	A	G/A	SNP	The 1001 Genomes Project			missense variant	E/K	141	141	411	tolerated	0.41	AT1G50960.1
tmp_1_18889971_G_C	1919764	1:18889971	1:18889971	C	G/C	SNP	The 1001 Genomes Project			missense variant	E/D	141	141	1001	tolerated	1	AT1G50960.1
ENSVATH13493104	1919765	1:18889972	1:18889972	A	G/A	SNP	The 1001 Genomes Project			missense variant	V/I	142	142	1001	tolerated	1	AT1G50960.1
tmp_1_18889976_C_T	1919766	1:18889976	1:18889976	T	C/T	SNP	The 1001 Genomes Project			missense variant	S/L	143	143	191	tolerated	0.19	AT1G50960.1
tmp_1_18889992_T_C	1919767	1:18889992	1:18889992	C	T/C	SNP	The 1001 Genomes Project			synonymous variant	D	148	148		-		AT1G50960.1
ENSVATH04928387	1919768	1:18889994	1:18889994	A	G/A	SNP	The 1001 Genomes Project			missense variant	R/H	149	149	571	tolerated	0.57	AT1G50960.1
ENSVATH04928388	1919769	1:18890004	1:18890004	A	C/A	SNP	The 1001 Genomes Project			splice region variant~synonymous variant	L	152	152		-		AT1G50960.1
ENSVATH04928389	1919770	1:18890010	1:18890010	A	T/A	SNP	The 1001 Genomes Project			splice region variant~intron variant					-		AT1G50960.1
tmp_1_18890017_T_G	1919771	1:18890017	1:18890017	G	T/G	SNP	The 1001 Genomes Project			intron variant					-		AT1G50960.1
ENSVATH13493105	1919772	1:18890021	1:18890021	C	G/C	SNP	The 1001 Genomes Project			intron variant					-		AT1G50960.1
tmp_1_18890023_A_T,AT	1919773	1:18890023	1:18890023	T	A/T/AT	indel	The 1001 Genomes Project			intron variant					-		AT1G50960.1
tmp_1_18890023_A_T,AT	1919773	1:18890023	1:18890023	AT	A/T/AT	indel	The 1001 Genomes Project			intron variant					-		AT1G50960.1
ENSVATH04928390	1919774	1:18890024	1:18890024	C	T/C	SNP	The 1001 Genomes Project			intron variant					-		AT1G50960.1
tmp_1_18890037_TG_T	1919775	1:18890038	1:18890038	-	G/-	deletion	The 1001 Genomes Project			intron variant					-		AT1G50960.1
ENSVATH13493106	1919776	1:18890042	1:18890042	A	G/A	SNP	The 1001 Genomes Project			intron variant					-		AT1G50960.1
ENSVATH13493107	1919777	1:18890047	1:18890047	A	C/A	SNP	The 1001 Genomes Project			intron variant					-		AT1G50960.1
ENSVATH04928393	1919778	1:18890068	1:18890068	T	C/T	SNP	The 1001 Genomes Project			intron variant					-		AT1G50960.1
ENSVATH04928394	1919779	1:18890079	1:18890079	A	G/A	SNP	The 1001 Genomes Project			intron variant					-		AT1G50960.1
ENSVATH04928395	1919780	1:18890082	1:18890082	T	G/T/A	SNP	The 1001 Genomes Project			intron variant					-		AT1G50960.1
ENSVATH04928395	1919780	1:18890082	1:18890082	A	G/T/A	SNP	The 1001 Genomes Project			intron variant					-		AT1G50960.1
ENSVATH13493108	1919781	1:18890098	1:18890098	C	A/C	SNP	The 1001 Genomes Project			intron variant					-		AT1G50960.1
ENSVATH13493109	1919782	1:18890116	1:18890116	T	A/T	SNP	The 1001 Genomes Project			intron variant					-		AT1G50960.1
tmp_1_18890123_C_T	1919783	1:18890123	1:18890123	T	C/T	SNP	The 1001 Genomes Project			intron variant					-		AT1G50960.1
ENSVATH13493111	1919784	1:18890131	1:18890131	G	A/G	SNP	The 1001 Genomes Project			intron variant					-		AT1G50960.1
ENSVATH13493112	1919785	1:18890143	1:18890143	A	G/A	SNP	The 1001 Genomes Project			intron variant					-		AT1G50960.1
tmp_1_18890145_C_G	1919786	1:18890145	1:18890145	G	C/G	SNP	The 1001 Genomes Project			intron variant					-		AT1G50960.1
ENSVATH13493113	1919787	1:18890154	1:18890154	A	T/A	SNP	The 1001 Genomes Project			intron variant					-		AT1G50960.1
ENSVATH01339195	1919788	1:18890158	1:18890158	T	C/T	SNP	The 1001 Genomes Project			intron variant					-		AT1G50960.1
ENSVATH14282078	1919789	1:18890159	1:18890159	T	C/T	SNP	The 1001 Genomes Project			intron variant					-		AT1G50960.1
tmp_1_18890176_A_T	1919790	1:18890176	1:18890176	T	A/T	SNP	The 1001 Genomes Project			intron variant					-		AT1G50960.1
ENSVATH04928397	1919791	1:18890187	1:18890187	C	G/C/T	SNP	The 1001 Genomes Project			intron variant					-		AT1G50960.1
ENSVATH04928397	1919791	1:18890187	1:18890187	T	G/C/T	SNP	The 1001 Genomes Project			intron variant					-		AT1G50960.1
ENSVATH14282079	1919792	1:18890238	1:18890238	A	G/A	SNP	The 1001 Genomes Project			intron variant					-		AT1G50960.1
tmp_1_18890256_A_T	1919793	1:18890256	1:18890256	T	A/T	SNP	The 1001 Genomes Project			intron variant					-		AT1G50960.1
tmp_1_18890265_T_C	1919794	1:18890265	1:18890265	C	T/C	SNP	The 1001 Genomes Project			intron variant					-		AT1G50960.1
tmp_1_18890269_T_C	1919795	1:18890269	1:18890269	C	T/C	SNP	The 1001 Genomes Project			intron variant					-		AT1G50960.1
tmp_1_18890278_ATTG_A	1919796	1:18890279	1:18890279-18890281	-	TTG/-	deletion	The 1001 Genomes Project			intron variant					-		AT1G50960.1
ENSVATH04928398	1919797	1:18890281	1:18890281	C	G/C/T	SNP	The 1001 Genomes Project			intron variant					-		AT1G50960.1
ENSVATH04928398	1919797	1:18890281	1:18890281	T	G/C/T	SNP	The 1001 Genomes Project			intron variant					-		AT1G50960.1
ENSVATH13493126	1919798	1:18890290	1:18890290	A	C/A	SNP	The 1001 Genomes Project			intron variant					-		AT1G50960.1
tmp_1_18890298_G_A	1919799	1:18890298	1:18890298	A	G/A	SNP	The 1001 Genomes Project			intron variant					-		AT1G50960.1
ENSVATH14282080	1919800	1:18890302	1:18890302	T	A/T/G	SNP	The 1001 Genomes Project			intron variant					-		AT1G50960.1
ENSVATH14282080	1919800	1:18890302	1:18890302	G	A/T/G	SNP	The 1001 Genomes Project			intron variant					-		AT1G50960.1
tmp_1_18890304_G_C	1919801	1:18890304	1:18890304	C	G/C	SNP	The 1001 Genomes Project			intron variant					-		AT1G50960.1
tmp_1_18890305_C_T	1919802	1:18890305	1:18890305	T	C/T	SNP	The 1001 Genomes Project			intron variant					-		AT1G50960.1
ENSVATH13493127	1919803	1:18890311	1:18890311	G	T/G	SNP	The 1001 Genomes Project			intron variant					-		AT1G50960.1
ENSVATH04928399	1919804	1:18890313	1:18890313	C	A/C	SNP	The 1001 Genomes Project			intron variant					-		AT1G50960.1
ENSVATH04928400	1919805	1:18890314	1:18890314	A	C/A	SNP	The 1001 Genomes Project			intron variant					-		AT1G50960.1
ENSVATH13493128	1919806	1:18890332	1:18890332	C	G/C/A	SNP	The 1001 Genomes Project			intron variant					-		AT1G50960.1
ENSVATH13493128	1919806	1:18890332	1:18890332	A	G/C/A	SNP	The 1001 Genomes Project			intron variant					-		AT1G50960.1
ENSVATH13493129	1919807	1:18890336	1:18890336	A	T/A	SNP	The 1001 Genomes Project			intron variant					-		AT1G50960.1
tmp_1_18890351_A_T	1919808	1:18890351	1:18890351	T	A/T	SNP	The 1001 Genomes Project			intron variant					-		AT1G50960.1
ENSVATH13493130	1919809	1:18890354	1:18890354	A	T/A	SNP	The 1001 Genomes Project			intron variant					-		AT1G50960.1
ENSVATH15195205	1919810	1:18890370	1:18890370	-	A/-	deletion	The 1001 Genomes Project			intron variant					-		AT1G50960.1
ENSVATH04928402	1919811	1:18890379	1:18890379	C	A/C	SNP	The 1001 Genomes Project			intron variant					-		AT1G50960.1
ENSVATH01339196	1919812	1:18890398	1:18890398	C	A/C	SNP	The 1001 Genomes Project			intron variant					-		AT1G50960.1
ENSVATH14282081	1919813	1:18890416	1:18890416	C	T/C	SNP	The 1001 Genomes Project			intron variant					-		AT1G50960.1
tmp_1_18890424_A_T	1919815	1:18890424	1:18890424	T	A/T	SNP	The 1001 Genomes Project			intron variant					-		AT1G50960.1
ENSVATH04048332	1919814	1:18890424	1:18890424	AA	A/AA/-	sequence alteration	The 1001 Genomes Project			intron variant					-		AT1G50960.1
ENSVATH04048332	1919814	1:18890424	1:18890424	-	A/AA/-	sequence alteration	The 1001 Genomes Project			intron variant					-		AT1G50960.1
ENSVATH14282082	1919816	1:18890425	1:18890425	T	A/T	SNP	The 1001 Genomes Project			intron variant					-		AT1G50960.1
ENSVATH04928403	1919817	1:18890427	1:18890427	T	A/T/C/AG	indel	The 1001 Genomes Project			intron variant					-		AT1G50960.1
ENSVATH04928403	1919817	1:18890427	1:18890427	C	A/T/C/AG	indel	The 1001 Genomes Project			intron variant					-		AT1G50960.1
ENSVATH04928403	1919817	1:18890427	1:18890427	AG	A/T/C/AG	indel	The 1001 Genomes Project			intron variant					-		AT1G50960.1
ENSVATH14282083	1919818	1:18890435	1:18890435	G	C/G	SNP	The 1001 Genomes Project			intron variant					-		AT1G50960.1
ENSVATH14282084	1919819	1:18890446	1:18890446	G	A/G	SNP	The 1001 Genomes Project			intron variant					-		AT1G50960.1
tmp_1_18890452_AT_A	1919820	1:18890453	1:18890453	-	T/-	deletion	The 1001 Genomes Project			intron variant					-		AT1G50960.1
ENSVATH04928406	1919821	1:18890466	1:18890466	C	G/C	SNP	The 1001 Genomes Project			intron variant					-		AT1G50960.1
ENSVATH01339197	1919822	1:18890470	1:18890470	T	G/T	SNP	The 1001 Genomes Project			intron variant					-		AT1G50960.1
tmp_1_18890472_T_C	1919823	1:18890472	1:18890472	C	T/C	SNP	The 1001 Genomes Project			intron variant					-		AT1G50960.1
ENSVATH04928407	1919824	1:18890479	1:18890479	T	C/T	SNP	The 1001 Genomes Project			intron variant					-		AT1G50960.1
ENSVATH04928408	1919825	1:18890483	1:18890483	C	T/C	SNP	The 1001 Genomes Project			intron variant					-		AT1G50960.1
tmp_1_18890485_C_T	1919826	1:18890485	1:18890485	T	C/T	SNP	The 1001 Genomes Project			intron variant					-		AT1G50960.1
ENSVATH13493132	1919827	1:18890496	1:18890496	C	T/C	SNP	The 1001 Genomes Project			intron variant					-		AT1G50960.1
ENSVATH01339198	1919828	1:18890497	1:18890497	A	C/A	SNP	The 1001 Genomes Project			intron variant					-		AT1G50960.1
tmp_1_18890505_T_C	1919829	1:18890505	1:18890505	C	T/C	SNP	The 1001 Genomes Project			intron variant					-		AT1G50960.1
ENSVATH01339199	1919830	1:18890509	1:18890509	A	T/A	SNP	The 1001 Genomes Project			splice region variant~intron variant					-		AT1G50960.1
ENSVATH04048333	1919831	1:18890511	1:18890511	-	C/-	deletion	The 1001 Genomes Project			splice region variant~intron variant					-		AT1G50960.1
ENSVATH13493133	1919832	1:18890514	1:18890514	G	A/G	SNP	The 1001 Genomes Project			splice region variant~synonymous variant	R	153	153		-		AT1G50960.1
ENSVATH13493134	1919833	1:18890527	1:18890527	G	A/G	SNP	The 1001 Genomes Project			missense variant	T/A	158	158	511	tolerated	0.51	AT1G50960.1
ENSVATH04928409	1919834	1:18890528	1:18890528	T	C/T	SNP	The 1001 Genomes Project			missense variant	T/M	158	158	111	tolerated	0.11	AT1G50960.1
tmp_1_18890548_C_T	1919835	1:18890548	1:18890548	T	C/T	SNP	The 1001 Genomes Project			stop gained	R/*	165	165		-		AT1G50960.1
ENSVATH04928410	1919836	1:18890563	1:18890563	T	A/T	SNP	The 1001 Genomes Project			missense variant	I/L	170	170	1001	tolerated	1	AT1G50960.1
tmp_1_18890576_TG_T	1919837	1:18890577	1:18890577	-	G/-	deletion	The 1001 Genomes Project			frameshift variant	L/X	174	174		-		AT1G50960.1
tmp_1_18890594_T_A	1919838	1:18890594	1:18890594	A	T/A	SNP	The 1001 Genomes Project			missense variant	V/E	180	180	271	tolerated	0.27	AT1G50960.1
tmp_1_18890602_G_T	1919839	1:18890602	1:18890602	T	G/T	SNP	The 1001 Genomes Project			stop gained	E/*	183	183		-		AT1G50960.1
tmp_1_18890606_A_AT	1919840	1:18890606	1: between 18890606 & 18890607	T	-/T	insertion	The 1001 Genomes Project			frameshift variant	Y/YX	184	184		-		AT1G50960.1
ENSVATH04928413	1919841	1:18890610	1:18890610	G	C/G	SNP	The 1001 Genomes Project			missense variant	F/L	185	185	91	tolerated	0.09	AT1G50960.1
ENSVATH04928415	1919842	1:18890691	1:18890691	C	T/C	SNP	The 1001 Genomes Project			synonymous variant	G	212	212		-		AT1G50960.1
ENSVATH13493137	1919843	1:18890712	1:18890712	T	A/T	SNP	The 1001 Genomes Project			synonymous variant	T	219	219		-		AT1G50960.1
ENSVATH04928416	1919844	1:18890761	1:18890761	A	G/A	SNP	The 1001 Genomes Project			missense variant	E/K	236	236	421	tolerated	0.42	AT1G50960.1
ENSVATH04928417	1919845	1:18890764	1:18890764	G	A/G	SNP	The 1001 Genomes Project			missense variant	N/D	237	237	1	deleterious	0	AT1G50960.1
tmp_1_18890765_A_C	1919846	1:18890765	1:18890765	C	A/C	SNP	The 1001 Genomes Project			missense variant	N/T	237	237	1	deleterious	0	AT1G50960.1
ENSVATH04928418	1919847	1:18890768	1:18890768	G	A/G	SNP	The 1001 Genomes Project			missense variant	N/S	238	238	11	deleterious	0.01	AT1G50960.1
ENSVATH14282095	1919848	1:18890808	1:18890808	A	T/A	SNP	The 1001 Genomes Project			synonymous variant	L	251	251		-		AT1G50960.1
ENSVATH04928419	1919849	1:18890842	1:18890842	G	A/G	SNP	The 1001 Genomes Project			splice region variant~intron variant					-		AT1G50960.1
tmp_1_18890845_T_C,G	1919850	1:18890845	1:18890845	C	T/C/G	SNP	The 1001 Genomes Project			intron variant					-		AT1G50960.1
tmp_1_18890845_T_C,G	1919850	1:18890845	1:18890845	G	T/C/G	SNP	The 1001 Genomes Project			intron variant					-		AT1G50960.1
ENSVATH13493138	1919851	1:18890847	1:18890847	G	T/G	SNP	The 1001 Genomes Project			intron variant					-		AT1G50960.1
ENSVATH15195206	1919852	1:18890849	1:18890849	-	C/-	deletion	The 1001 Genomes Project			intron variant					-		AT1G50960.1
tmp_1_18890855_G_A	1919853	1:18890855	1:18890855	A	G/A	SNP	The 1001 Genomes Project			intron variant					-		AT1G50960.1
ENSVATH04928421	1919854	1:18890888	1:18890888	T	A/T	SNP	The 1001 Genomes Project			intron variant					-		AT1G50960.1
tmp_1_18890889_T_A	1919855	1:18890889	1:18890889	A	T/A	SNP	The 1001 Genomes Project			intron variant					-		AT1G50960.1
ENSVATH01339200	1919856	1:18890891	1:18890891	A	G/A	SNP	The 1001 Genomes Project			intron variant					-		AT1G50960.1
ENSVATH13493139	1919857	1:18890897	1:18890897	A	T/A	SNP	The 1001 Genomes Project			intron variant					-		AT1G50960.1
tmp_1_18890898_A_G	1919858	1:18890898	1:18890898	G	A/G	SNP	The 1001 Genomes Project			intron variant					-		AT1G50960.1
ENSVATH13493140	1919859	1:18890906	1:18890906	G	T/G	SNP	The 1001 Genomes Project			intron variant					-		AT1G50960.1
tmp_1_18890912_G_A	1919860	1:18890912	1:18890912	A	G/A	SNP	The 1001 Genomes Project			intron variant					-		AT1G50960.1
ENSVATH04928423	1919861	1:18890942	1:18890942	G	A/G	SNP	The 1001 Genomes Project			intron variant					-		AT1G50960.1
ENSVATH04928424	1919862	1:18890980	1:18890980	T	C/T	SNP	The 1001 Genomes Project			intron variant					-		AT1G50960.1
ENSVATH04928426	1919863	1:18890994	1:18890994	A	C/A	SNP	The 1001 Genomes Project			intron variant					-		AT1G50960.1
tmp_1_18891000_TA_T	1919864	1:18891001	1:18891001	-	A/-	deletion	The 1001 Genomes Project			intron variant					-		AT1G50960.1
ENSVATH01339201	1919865	1:18891007	1:18891007	A	T/A/TTA	indel	The 1001 Genomes Project			intron variant					-		AT1G50960.1
ENSVATH01339201	1919865	1:18891007	1:18891007	TTA	T/A/TTA	indel	The 1001 Genomes Project			intron variant					-		AT1G50960.1
tmp_1_18891009_A_T	1919866	1:18891009	1:18891009	T	A/T	SNP	The 1001 Genomes Project			intron variant					-		AT1G50960.1
tmp_1_18891012_T_G	1919867	1:18891012	1:18891012	G	T/G	SNP	The 1001 Genomes Project			intron variant					-		AT1G50960.1
ENSVATH04928427	1919868	1:18891016	1:18891016	C	T/C	SNP	The 1001 Genomes Project			intron variant					-		AT1G50960.1
tmp_1_18891030_C_A	1919869	1:18891030	1:18891030	A	C/A	SNP	The 1001 Genomes Project			intron variant					-		AT1G50960.1
ENSVATH04928428	1919870	1:18891033	1:18891033	A	G/A	SNP	The 1001 Genomes Project			intron variant					-		AT1G50960.1
tmp_1_18891036_ATAATGTTAAT_A	1919871	1:18891037	1:18891037-18891046	-	TAATGTTAAT/-	deletion	The 1001 Genomes Project			intron variant					-		AT1G50960.1
ENSVATH01339202	1919872	1:18891041	1:18891041	C	G/C	SNP	The 1001 Genomes Project			intron variant					-		AT1G50960.1
ENSVATH14282096	1919873	1:18891047	1:18891047	G	T/G	SNP	The 1001 Genomes Project			intron variant					-		AT1G50960.1
tmp_1_18891048_A_C	1919874	1:18891048	1:18891048	C	A/C	SNP	The 1001 Genomes Project			intron variant					-		AT1G50960.1
tmp_1_18891052_CA_C	1919875	1:18891053	1:18891053	-	A/-	deletion	The 1001 Genomes Project			intron variant					-		AT1G50960.1
ENSVATH01339203	1919876	1:18891060	1:18891060	A	T/A	SNP	The 1001 Genomes Project			intron variant					-		AT1G50960.1
tmp_1_18891068_C_A	1919877	1:18891068	1:18891068	A	C/A	SNP	The 1001 Genomes Project			intron variant					-		AT1G50960.1
tmp_1_18891070_T_A	1919878	1:18891070	1:18891070	A	T/A	SNP	The 1001 Genomes Project			intron variant					-		AT1G50960.1
tmp_1_18891073_G_C	1919879	1:18891073	1:18891073	C	G/C	SNP	The 1001 Genomes Project			intron variant					-		AT1G50960.1
ENSVATH13493158	1919880	1:18891081	1:18891081	G	A/G	SNP	The 1001 Genomes Project			intron variant					-		AT1G50960.1
ENSVATH04928429	1919881	1:18891087	1:18891087	T	C/T	SNP	The 1001 Genomes Project			intron variant					-		AT1G50960.1
ENSVATH08675302	1919882	1:18891090	1:18891090	AA	A/AA/-	sequence alteration	The 1001 Genomes Project			intron variant					-		AT1G50960.1
ENSVATH08675302	1919882	1:18891090	1:18891090	-	A/AA/-	sequence alteration	The 1001 Genomes Project			intron variant					-		AT1G50960.1
tmp_1_18891094_A_C	1919883	1:18891094	1:18891094	C	A/C	SNP	The 1001 Genomes Project			intron variant					-		AT1G50960.1
tmp_1_18891095_A_C	1919884	1:18891095	1:18891095	C	A/C	SNP	The 1001 Genomes Project			intron variant					-		AT1G50960.1
ENSVATH14282097	1919885	1:18891100	1:18891100	A	T/A	SNP	The 1001 Genomes Project			intron variant					-		AT1G50960.1
ENSVATH14282098	1919886	1:18891101	1:18891101	A	T/A	SNP	The 1001 Genomes Project			intron variant					-		AT1G50960.1
ENSVATH13493160	1919887	1:18891127	1:18891127	C	A/C	SNP	The 1001 Genomes Project			intron variant					-		AT1G50960.1
ENSVATH04928430	1919888	1:18891135	1:18891135	C	T/C	SNP	The 1001 Genomes Project			intron variant					-		AT1G50960.1
tmp_1_18891137_T_A	1919889	1:18891137	1:18891137	A	T/A	SNP	The 1001 Genomes Project			intron variant					-		AT1G50960.1
ENSVATH04048335	1919890	1:18891148	1:18891148-18891150	-	ATG/-	deletion	The 1001 Genomes Project			intron variant					-		AT1G50960.1
tmp_1_18891162_T_TA	1919891	1:18891162	1: between 18891162 & 18891163	A	-/A	insertion	The 1001 Genomes Project			intron variant					-		AT1G50960.1
ENSVATH13493162	1919892	1:18891180	1:18891180	A	G/A	SNP	The 1001 Genomes Project			intron variant					-		AT1G50960.1
ENSVATH13493163	1919893	1:18891193	1:18891193	C	T/C	SNP	The 1001 Genomes Project			intron variant					-		AT1G50960.1
tmp_1_18891217_C_G	1919894	1:18891217	1:18891217	G	C/G	SNP	The 1001 Genomes Project			intron variant					-		AT1G50960.1
ENSVATH04928431	1919895	1:18891235	1:18891235	T	A/T	SNP	The 1001 Genomes Project			intron variant					-		AT1G50960.1
tmp_1_18891236_T_C	1919896	1:18891236	1:18891236	C	T/C	SNP	The 1001 Genomes Project			intron variant					-		AT1G50960.1
ENSVATH04928432	1919897	1:18891242	1:18891242	T	A/T	SNP	The 1001 Genomes Project			intron variant					-		AT1G50960.1
tmp_1_18891245_G_A	1919898	1:18891245	1:18891245	A	G/A	SNP	The 1001 Genomes Project			intron variant					-		AT1G50960.1
ENSVATH13493164	1919899	1:18891296	1:18891296	T	A/T	SNP	The 1001 Genomes Project			intron variant					-		AT1G50960.1
ENSVATH14282099	1919900	1:18891297	1:18891297	C	T/C	SNP	The 1001 Genomes Project			intron variant					-		AT1G50960.1
tmp_1_18891307_T_C	1919901	1:18891307	1:18891307	C	T/C	SNP	The 1001 Genomes Project			intron variant					-		AT1G50960.1
ENSVATH13493165	1919902	1:18891308	1:18891308	C	A/C	SNP	The 1001 Genomes Project			intron variant					-		AT1G50960.1
ENSVATH04928433	1919903	1:18891310	1:18891310	T	A/T	SNP	The 1001 Genomes Project			intron variant					-		AT1G50960.1
ENSVATH01339204	1919904	1:18891311	1:18891311	A	T/A	SNP	The 1001 Genomes Project			intron variant					-		AT1G50960.1
tmp_1_18891315_A_T	1919905	1:18891315	1:18891315	T	A/T	SNP	The 1001 Genomes Project			intron variant					-		AT1G50960.1
tmp_1_18891324_TGCTAATCATTC_T	1919906	1:18891325	1:18891325-18891335	-	GCTAATCATTC/-	deletion	The 1001 Genomes Project			intron variant					-		AT1G50960.1
ENSVATH13493166	1919907	1:18891337	1:18891337	T	C/T	SNP	The 1001 Genomes Project			intron variant					-		AT1G50960.1
ENSVATH04928434	1919908	1:18891347	1:18891347	T	C/T	SNP	The 1001 Genomes Project			intron variant					-		AT1G50960.1
ENSVATH04928435	1919909	1:18891361	1:18891361	G	A/G	SNP	The 1001 Genomes Project			intron variant					-		AT1G50960.1
ENSVATH04928436	1919910	1:18891370	1:18891370	G	A/G	SNP	The 1001 Genomes Project			intron variant					-		AT1G50960.1
tmp_1_18891434_TA_T	1919911	1:18891435	1:18891435	-	A/-	deletion	The 1001 Genomes Project			intron variant					-		AT1G50960.1
ENSVATH15195210	1919912	1:18891439	1:18891439	-	A/-	deletion	The 1001 Genomes Project			intron variant					-		AT1G50960.1
ENSVATH04928437	1919913	1:18891443	1:18891443	G	C/G	SNP	The 1001 Genomes Project			intron variant					-		AT1G50960.1
tmp_1_18891444_G_GTA,GTATA	1919914	1:18891444	1: between 18891444 & 18891445	TA	-/TA/TATA	insertion	The 1001 Genomes Project			intron variant					-		AT1G50960.1
tmp_1_18891444_G_GTA,GTATA	1919914	1:18891444	1: between 18891444 & 18891445	TATA	-/TA/TATA	insertion	The 1001 Genomes Project			intron variant					-		AT1G50960.1
ENSVATH04928438	1919915	1:18891447	1:18891447	G	T/G	SNP	The 1001 Genomes Project			intron variant					-		AT1G50960.1
ENSVATH04928439	1919916	1:18891457	1:18891457	C	T/C	SNP	The 1001 Genomes Project			intron variant					-		AT1G50960.1
tmp_1_18891461_A_T	1919917	1:18891461	1:18891461	T	A/T	SNP	The 1001 Genomes Project			intron variant					-		AT1G50960.1
tmp_1_18891463_G_A	1919918	1:18891463	1:18891463	A	G/A	SNP	The 1001 Genomes Project			intron variant					-		AT1G50960.1
ENSVATH04928440	1919919	1:18891471	1:18891471	G	T/G	SNP	The 1001 Genomes Project			intron variant					-		AT1G50960.1
ENSVATH14282100	1919920	1:18891491	1:18891491	G	A/G	SNP	The 1001 Genomes Project			splice region variant~synonymous variant	A	261	261		-		AT1G50960.1
tmp_1_18891493_T_A	1919921	1:18891493	1:18891493	A	T/A	SNP	The 1001 Genomes Project			missense variant	L/Q	262	262	1	deleterious	0	AT1G50960.1
ENSVATH01339205	1919922	1:18891506	1:18891506	A	G/A	SNP	The 1001 Genomes Project			synonymous variant	V	266	266		-		AT1G50960.1
tmp_1_18891514_G_A	1919923	1:18891514	1:18891514	A	G/A	SNP	The 1001 Genomes Project			missense variant	S/N	269	269	1	deleterious	0	AT1G50960.1
tmp_1_18891529_T_A	1919924	1:18891529	1:18891529	A	T/A	SNP	The 1001 Genomes Project			missense variant	V/E	274	274	1	deleterious	0	AT1G50960.1
ENSVATH13493168	1919925	1:18891530	1:18891530	A	G/A	SNP	The 1001 Genomes Project			synonymous variant	V	274	274		-		AT1G50960.1
tmp_1_18891550_A_C	1919926	1:18891550	1:18891550	C	A/C	SNP	The 1001 Genomes Project			missense variant	E/A	281	281	1	deleterious	0	AT1G50960.1
ENSVATH04928442	1919927	1:18891558	1:18891558	A	T/A	SNP	The 1001 Genomes Project			missense variant	S/T	284	284	1	deleterious	0	AT1G50960.1
ENSVATH01339206	1919928	1:18891565	1:18891565	T	C/T	SNP	The 1001 Genomes Project			missense variant	A/V	286	286	1	deleterious	0	AT1G50960.1
ENSVATH01339207	1919929	1:18891583	1:18891583	G	A/G	SNP	The 1001 Genomes Project			missense variant	Y/C	292	292	11	deleterious	0.01	AT1G50960.1
ENSVATH04928443	1919930	1:18891607	1:18891607	G	T/G	SNP	The 1001 Genomes Project			missense variant	F/C	300	300	521	tolerated	0.52	AT1G50960.1
ENSVATH13493169	1919931	1:18891624	1:18891624	C	T/C/G	SNP	The 1001 Genomes Project			missense variant	Y/H	306	306	1	deleterious	0	AT1G50960.1
ENSVATH13493169	1919931	1:18891624	1:18891624	G	T/C/G	SNP	The 1001 Genomes Project			missense variant	Y/D	306	306	1	deleterious	0	AT1G50960.1
tmp_1_18891626_T_C	1919932	1:18891626	1:18891626	C	T/C	SNP	The 1001 Genomes Project			synonymous variant	Y	306	306		-		AT1G50960.1
ENSVATH14282101	1919933	1:18891631	1:18891631	A	G/A	SNP	The 1001 Genomes Project			missense variant	R/K	308	308	1001	tolerated	1	AT1G50960.1
ENSVATH13493170	1919934	1:18891639	1:18891639	A	T/A	SNP	The 1001 Genomes Project			missense variant	F/I	311	311	1	deleterious	0	AT1G50960.1
ENSVATH04928444	1919935	1:18891664	1:18891664	G	A/G	SNP	The 1001 Genomes Project			missense variant	E/G	319	319	31	deleterious	0.03	AT1G50960.1
ENSVATH01339208	1919936	1:18891697	1:18891697	A	G/A	SNP	The 1001 Genomes Project			missense variant	G/D	330	330	1	deleterious	0	AT1G50960.1
ENSVATH14282102	1919937	1:18891729	1:18891729	C	T/C	SNP	The 1001 Genomes Project			3 prime UTR variant					-		AT1G50960.1
tmp_1_18891735_T_A	1919938	1:18891735	1:18891735	A	T/A	SNP	The 1001 Genomes Project			3 prime UTR variant					-		AT1G50960.1
ENSVATH13493171	1919939	1:18891756	1:18891756	T	C/T	SNP	The 1001 Genomes Project			3 prime UTR variant					-		AT1G50960.1
tmp_1_18891775_T_C,A	1919940	1:18891775	1:18891775	C	T/C/A	SNP	The 1001 Genomes Project			3 prime UTR variant					-		AT1G50960.1
tmp_1_18891775_T_C,A	1919940	1:18891775	1:18891775	A	T/C/A	SNP	The 1001 Genomes Project			3 prime UTR variant					-		AT1G50960.1
ENSVATH14282103	1919941	1:18891804	1:18891804	G	A/G	SNP	The 1001 Genomes Project			3 prime UTR variant					-		AT1G50960.1
ENSVATH01339209	1919942	1:18891816	1:18891816	A	G/A	SNP	The 1001 Genomes Project			3 prime UTR variant					-		AT1G50960.1
tmp_1_18891828_T_C	1919943	1:18891828	1:18891828	C	T/C	SNP	The 1001 Genomes Project			3 prime UTR variant					-		AT1G50960.1
ENSVATH01339210	1919944	1:18891829	1:18891829	G	A/G	SNP	The 1001 Genomes Project			3 prime UTR variant					-		AT1G50960.1
tmp_1_18891839_G_A	1919945	1:18891839	1:18891839	A	G/A	SNP	The 1001 Genomes Project			downstream gene variant					-		AT1G50960.1
ENSVATH01339211	1919946	1:18891848	1:18891848	G	A/G	SNP	The 1001 Genomes Project			downstream gene variant					-		AT1G50960.1
ENSVATH04928447	1919947	1:18891851	1:18891851	A	G/A	SNP	The 1001 Genomes Project			downstream gene variant					-		AT1G50960.1
tmp_1_18891882_C_T	1919948	1:18891882	1:18891882	T	C/T	SNP	The 1001 Genomes Project			downstream gene variant					-		AT1G50960.1
ENSVATH04928448	1919949	1:18891887	1:18891887	C	G/C	SNP	The 1001 Genomes Project			downstream gene variant					-		AT1G50960.1
ENSVATH13493173	1919950	1:18891889	1:18891889	T	A/T	SNP	The 1001 Genomes Project			downstream gene variant					-		AT1G50960.1
tmp_1_18891890_C_T	1919951	1:18891890	1:18891890	T	C/T	SNP	The 1001 Genomes Project			downstream gene variant					-		AT1G50960.1
tmp_1_18891902_T_TA	1919952	1:18891902	1: between 18891902 & 18891903	A	-/A	insertion	The 1001 Genomes Project			downstream gene variant					-		AT1G50960.1
ENSVATH15195212	1919953	1:18891910	1:18891910	-	A/-	deletion	The 1001 Genomes Project			downstream gene variant					-		AT1G50960.1
ENSVATH13493185	1919954	1:18891915	1:18891915	C	T/C	SNP	The 1001 Genomes Project			downstream gene variant					-		AT1G50960.1
tmp_1_18891916_T_C	1919955	1:18891916	1:18891916	C	T/C	SNP	The 1001 Genomes Project			downstream gene variant					-		AT1G50960.1
tmp_1_18891921_C_T	1919956	1:18891921	1:18891921	T	C/T	SNP	The 1001 Genomes Project			downstream gene variant					-		AT1G50960.1
ENSVATH14282104	1919957	1:18891927	1:18891927	CT	C/CT/A	indel	The 1001 Genomes Project			downstream gene variant					-		AT1G50960.1
ENSVATH14282104	1919957	1:18891927	1:18891927	A	C/CT/A	indel	The 1001 Genomes Project			downstream gene variant					-		AT1G50960.1
ENSVATH08675305	1919958	1:18891928	1:18891928	C	T/C	SNP	The 1001 Genomes Project			downstream gene variant					-		AT1G50960.1
ENSVATH04928449	1919959	1:18891932	1:18891932	G	T/G	SNP	The 1001 Genomes Project			downstream gene variant					-		AT1G50960.1
ENSVATH04928450	1919960	1:18891933	1:18891933	A	T/A	SNP	The 1001 Genomes Project			downstream gene variant					-		AT1G50960.1
ENSVATH04928451	1919961	1:18891934	1:18891934	G	A/G	SNP	The 1001 Genomes Project			downstream gene variant					-		AT1G50960.1
ENSVATH13493186	1919962	1:18891936	1:18891936	C	G/C	SNP	The 1001 Genomes Project			downstream gene variant					-		AT1G50960.1
ENSVATH04928452	1919963	1:18891941	1:18891941	T	G/T	SNP	The 1001 Genomes Project			downstream gene variant					-		AT1G50960.1
ENSVATH14282116	1919964	1:18891942	1:18891942	C	A/C	SNP	The 1001 Genomes Project			downstream gene variant					-		AT1G50960.1
ENSVATH13493187	1919965	1:18891947	1:18891947	G	T/G	SNP	The 1001 Genomes Project			downstream gene variant					-		AT1G50960.1
tmp_1_18891952_C_T	1919966	1:18891952	1:18891952	T	C/T	SNP	The 1001 Genomes Project			downstream gene variant					-		AT1G50960.1
ENSVATH14282117	1919967	1:18891959	1:18891959	T	A/T	SNP	The 1001 Genomes Project			downstream gene variant					-		AT1G50960.1
ENSVATH07641839	1919968	1:18891978	1:18891978	C	G/C	SNP	The 1001 Genomes Project			downstream gene variant					-		AT1G50960.1
ENSVATH14282118	1919969	1:18891981	1:18891981	A	G/A	SNP	The 1001 Genomes Project			downstream gene variant					-		AT1G50960.1
ENSVATH04928453	1919970	1:18891984	1:18891984	A	G/A	SNP	The 1001 Genomes Project			downstream gene variant					-		AT1G50960.1
tmp_1_18891986_T_C	1919971	1:18891986	1:18891986	C	T/C	SNP	The 1001 Genomes Project			downstream gene variant					-		AT1G50960.1
tmp_1_18891989_A_G	1919972	1:18891989	1:18891989	G	A/G	SNP	The 1001 Genomes Project			downstream gene variant					-		AT1G50960.1
tmp_1_18892009_G_C	1919973	1:18892009	1:18892009	C	G/C	SNP	The 1001 Genomes Project			downstream gene variant					-		AT1G50960.1
tmp_1_18892014_G_A	1919974	1:18892014	1:18892014	A	G/A	SNP	The 1001 Genomes Project			downstream gene variant					-		AT1G50960.1
tmp_1_18892018_G_A	1919975	1:18892018	1:18892018	A	G/A	SNP	The 1001 Genomes Project			downstream gene variant					-		AT1G50960.1
tmp_1_18892025_G_GA	1919976	1:18892025	1: between 18892025 & 18892026	A	-/A	insertion	The 1001 Genomes Project			downstream gene variant					-		AT1G50960.1
ENSVATH13493188	1919977	1:18892033	1:18892033	-	G/-	deletion	The 1001 Genomes Project			downstream gene variant					-		AT1G50960.1
ENSVATH13493189	1919978	1:18892034	1:18892034	A	G/A	SNP	The 1001 Genomes Project			downstream gene variant					-		AT1G50960.1
tmp_1_18892038_A_T	1919979	1:18892038	1:18892038	T	A/T	SNP	The 1001 Genomes Project			downstream gene variant					-		AT1G50960.1
