# Supplementary material for: Mapping Quantitative Trait Loci in Arabidopsis MAGIC Lines Uncovers Hormone-Responsive Genes Controlling Adventitious Root Development
Source: Plants (Basel). 2025 May 22;14(11):1574. doi: 10.3390/plants14111574 (PMC12157790; doi:10.3390/plants14111574)
Supplement: Supplementary file 1 [file plants-14-01574-s001.zip › Table_S7_SNPs_PLT2.csv]

Variant ID	vf	Location	Chr: bp	vf_allele	Alleles	Class	Source	Evidence	Clin. Sig.	Conseq. Type	AA	AA coord	AA coord	sift_sort	sift_class	SIFT	Transcript
ENSVATH04048637	1932610	1:18976996	1: between 18976996 & 18976997	T	-/T	insertion	The 1001 Genomes Project			upstream gene variant					-		AT1G51190.1
ENSVATH01341448	1932611	1:18977003	1:18977003	C	T/C	SNP	The 1001 Genomes Project			upstream gene variant					-		AT1G51190.1
tmp_1_18977005_G_A	1932612	1:18977005	1:18977005	A	G/A	SNP	The 1001 Genomes Project			upstream gene variant					-		AT1G51190.1
tmp_1_18977031_A_T	1932613	1:18977031	1:18977031	T	A/T	SNP	The 1001 Genomes Project			upstream gene variant					-		AT1G51190.1
ENSVATH13498744	1932614	1:18977032	1:18977032	C	T/C	SNP	The 1001 Genomes Project			upstream gene variant					-		AT1G51190.1
ENSVATH01341449	1932615	1:18977034	1:18977034	C	T/C	SNP	The 1001 Genomes Project			upstream gene variant					-		AT1G51190.1
tmp_1_18977036_T_C	1932616	1:18977036	1:18977036	C	T/C	SNP	The 1001 Genomes Project			upstream gene variant					-		AT1G51190.1
tmp_1_18977039_T_A	1932617	1:18977039	1:18977039	A	T/A	SNP	The 1001 Genomes Project			upstream gene variant					-		AT1G51190.1
ENSVATH01341450	1932618	1:18977041	1:18977041	A	G/A/C	SNP	The 1001 Genomes Project			upstream gene variant					-		AT1G51190.1
ENSVATH01341450	1932618	1:18977041	1:18977041	C	G/A/C	SNP	The 1001 Genomes Project			upstream gene variant					-		AT1G51190.1
tmp_1_18977047_T_G	1932619	1:18977047	1:18977047	G	T/G	SNP	The 1001 Genomes Project			upstream gene variant					-		AT1G51190.1
ENSVATH01341451	1932620	1:18977059	1:18977059	A	C/A	SNP	The 1001 Genomes Project			upstream gene variant					-		AT1G51190.1
ENSVATH04931363	1932621	1:18977076	1:18977076	C	A/C	SNP	The 1001 Genomes Project			upstream gene variant					-		AT1G51190.1
tmp_1_18977077_G_A	1932622	1:18977077	1:18977077	A	G/A	SNP	The 1001 Genomes Project			upstream gene variant					-		AT1G51190.1
ENSVATH14285113	1932623	1:18977099	1:18977099	G	A/G	SNP	The 1001 Genomes Project			upstream gene variant					-		AT1G51190.1
ENSVATH01341452	1932624	1:18977102	1:18977102	A	G/A	SNP	The 1001 Genomes Project			upstream gene variant					-		AT1G51190.1
tmp_1_18977109_T_C	1932625	1:18977109	1:18977109	C	T/C	SNP	The 1001 Genomes Project			upstream gene variant					-		AT1G51190.1
ENSVATH01341453	1932626	1:18977111	1:18977111	-	A/-	deletion	The 1001 Genomes Project			upstream gene variant					-		AT1G51190.1
tmp_1_18977111_A_T	1932627	1:18977111	1:18977111	T	A/T	SNP	The 1001 Genomes Project			upstream gene variant					-		AT1G51190.1
tmp_1_18977112_A_G	1932628	1:18977112	1:18977112	G	A/G	SNP	The 1001 Genomes Project			upstream gene variant					-		AT1G51190.1
ENSVATH01341454	1932629	1:18977128	1:18977128	C	G/C	SNP	The 1001 Genomes Project			upstream gene variant					-		AT1G51190.1
ENSVATH04931364	1932630	1:18977129	1:18977129	A	C/A	SNP	The 1001 Genomes Project			upstream gene variant					-		AT1G51190.1
tmp_1_18977131_A_T	1932631	1:18977131	1:18977131	T	A/T	SNP	The 1001 Genomes Project			upstream gene variant					-		AT1G51190.1
ENSVATH04048638	1932632	1:18977132	1: between 18977132 & 18977133	GTAAC	-/GTAAC	insertion	The 1001 Genomes Project			upstream gene variant					-		AT1G51190.1
ENSVATH01341455	1932633	1:18977136	1:18977136	A	T/A	SNP	The 1001 Genomes Project			upstream gene variant					-		AT1G51190.1
tmp_1_18977144_TA_AA,TAA,T	1932634	1:18977144	1:18977144-18977145	AA	TA/AA/TAA/T	indel	The 1001 Genomes Project			upstream gene variant					-		AT1G51190.1
tmp_1_18977144_TA_AA,TAA,T	1932634	1:18977144	1:18977144-18977145	TAA	TA/AA/TAA/T	indel	The 1001 Genomes Project			upstream gene variant					-		AT1G51190.1
tmp_1_18977144_TA_AA,TAA,T	1932634	1:18977144	1:18977144-18977145	T	TA/AA/TAA/T	indel	The 1001 Genomes Project			upstream gene variant					-		AT1G51190.1
ENSVATH04931366	1932635	1:18977145	1:18977145	T	A/T	SNP	The 1001 Genomes Project			upstream gene variant					-		AT1G51190.1
tmp_1_18977147_A_G	1932636	1:18977147	1:18977147	G	A/G	SNP	The 1001 Genomes Project			upstream gene variant					-		AT1G51190.1
tmp_1_18977163_T_A	1932637	1:18977163	1:18977163	A	T/A	SNP	The 1001 Genomes Project			upstream gene variant					-		AT1G51190.1
tmp_1_18977175_T_A	1932638	1:18977175	1:18977175	A	T/A	SNP	The 1001 Genomes Project			upstream gene variant					-		AT1G51190.1
ENSVATH13498769	1932639	1:18977179	1:18977179	C	T/C	SNP	The 1001 Genomes Project			5 prime UTR variant					-		AT1G51190.1
tmp_1_18977190_C_G	1932640	1:18977190	1:18977190	G	C/G	SNP	The 1001 Genomes Project			5 prime UTR variant					-		AT1G51190.1
tmp_1_18977206_C_CTTAA	1932641	1:18977206	1: between 18977206 & 18977207	TTAA	-/TTAA	insertion	The 1001 Genomes Project			5 prime UTR variant					-		AT1G51190.1
ENSVATH09925963	1932642	1:18977228	1: between 18977228 & 18977229	GA	-/GA	insertion	The 1001 Genomes Project			5 prime UTR variant					-		AT1G51190.1
tmp_1_18977233_G_T	1932643	1:18977233	1:18977233	T	G/T	SNP	The 1001 Genomes Project			5 prime UTR variant					-		AT1G51190.1
tmp_1_18977235_G_T,GAT	1932644	1:18977235	1:18977235	T	G/T/GAT	indel	The 1001 Genomes Project			5 prime UTR variant					-		AT1G51190.1
tmp_1_18977235_G_T,GAT	1932644	1:18977235	1:18977235	GAT	G/T/GAT	indel	The 1001 Genomes Project			5 prime UTR variant					-		AT1G51190.1
ENSVATH01341456	1932645	1:18977237	1:18977237	G	T/G	SNP	The 1001 Genomes Project			5 prime UTR variant					-		AT1G51190.1
ENSVATH01341457	1932646	1:18977239	1:18977239	G	T/G	SNP	The 1001 Genomes Project			5 prime UTR variant					-		AT1G51190.1
ENSVATH13498770	1932647	1:18977241	1:18977241	G	T/G	SNP	The 1001 Genomes Project			5 prime UTR variant					-		AT1G51190.1
ENSVATH00092357	1932648	1:18977283	1:18977283	A	G/A	SNP	The 1001 Genomes Project			5 prime UTR variant					-		AT1G51190.1
ENSVATH04048639	1932649	1:18977284	1: between 18977284 & 18977285	C	-/C	insertion	The 1001 Genomes Project			5 prime UTR variant					-		AT1G51190.1
ENSVATH04931367	1932650	1:18977289	1:18977289	A	G/A	SNP	The 1001 Genomes Project			5 prime UTR variant					-		AT1G51190.1
tmp_1_18977298_C_T	1932651	1:18977298	1:18977298	T	C/T	SNP	The 1001 Genomes Project			5 prime UTR variant					-		AT1G51190.1
ENSVATH04931368	1932652	1:18977306	1:18977306	A	G/A	SNP	The 1001 Genomes Project			5 prime UTR variant					-		AT1G51190.1
tmp_1_18977310_A_T	1932653	1:18977310	1:18977310	T	A/T	SNP	The 1001 Genomes Project			5 prime UTR variant					-		AT1G51190.1
ENSVATH01341459	1932654	1:18977318	1:18977318	G	C/G	SNP	The 1001 Genomes Project			5 prime UTR variant					-		AT1G51190.1
tmp_1_18977319_T_C	1932655	1:18977319	1:18977319	C	T/C	SNP	The 1001 Genomes Project			5 prime UTR variant					-		AT1G51190.1
ENSVATH13498777	1932656	1:18977335	1:18977335	A	C/A	SNP	The 1001 Genomes Project			5 prime UTR variant					-		AT1G51190.1
tmp_1_18977344_T_A	1932657	1:18977344	1:18977344	A	T/A	SNP	The 1001 Genomes Project			5 prime UTR variant					-		AT1G51190.1
tmp_1_18977345_G_A	1932658	1:18977345	1:18977345	A	G/A	SNP	The 1001 Genomes Project			5 prime UTR variant					-		AT1G51190.1
tmp_1_18977352_A_T	1932659	1:18977352	1:18977352	T	A/T	SNP	The 1001 Genomes Project			splice region variant~intron variant					-		AT1G51190.1
tmp_1_18977359_CTTCATGAT_C	1932660	1:18977360	1:18977360-18977367	-	TTCATGAT/-	deletion	The 1001 Genomes Project			intron variant					-		AT1G51190.1
ENSVATH01341460	1932661	1:18977365	1:18977365	C	G/C	SNP	The 1001 Genomes Project			intron variant					-		AT1G51190.1
ENSVATH13498778	1932662	1:18977372	1:18977372	A	C/A	SNP	The 1001 Genomes Project			intron variant					-		AT1G51190.1
ENSVATH04048642	1932663	1:18977435	1:18977435-18977436	T	TT/T/-/TTT	sequence alteration	The 1001 Genomes Project			intron variant					-		AT1G51190.1
ENSVATH04048642	1932663	1:18977435	1:18977435-18977436	-	TT/T/-/TTT	sequence alteration	The 1001 Genomes Project			intron variant					-		AT1G51190.1
ENSVATH04048642	1932663	1:18977435	1:18977435-18977436	TTT	TT/T/-/TTT	sequence alteration	The 1001 Genomes Project			intron variant					-		AT1G51190.1
ENSVATH04931369	1932664	1:18977440	1:18977440	A	T/A	SNP	The 1001 Genomes Project			intron variant					-		AT1G51190.1
ENSVATH04931370	1932665	1:18977442	1:18977442	C	T/C	SNP	The 1001 Genomes Project			intron variant					-		AT1G51190.1
ENSVATH04931371	1932666	1:18977444	1:18977444	C	T/C	SNP	The 1001 Genomes Project			intron variant					-		AT1G51190.1
ENSVATH04931372	1932667	1:18977448	1:18977448	T	C/T	SNP	The 1001 Genomes Project			intron variant					-		AT1G51190.1
ENSVATH01341461	1932668	1:18977464	1:18977464	T	C/T	SNP	The 1001 Genomes Project			splice region variant~intron variant					-		AT1G51190.1
ENSVATH04931373	1932669	1:18977473	1:18977473	C	T/C	SNP	The 1001 Genomes Project			5 prime UTR variant					-		AT1G51190.1
ENSVATH04048643	1932670	1:18977512	1:18977512	-	G/-	deletion	The 1001 Genomes Project			5 prime UTR variant					-		AT1G51190.1
ENSVATH00092358	1932671	1:18977537	1:18977537	T	C/T	SNP	The 1001 Genomes Project			synonymous variant	L	7	7		-		AT1G51190.1
ENSVATH00092359	1932672	1:18977576	1:18977576	A	T/A	SNP	The 1001 Genomes Project			synonymous variant	P	20	20		-		AT1G51190.1
ENSVATH00092360	1932673	1:18977579	1:18977579	T	C/T/A	SNP	The 1001 Genomes Project			synonymous variant	H	21	21		-		AT1G51190.1
ENSVATH00092360	1932673	1:18977579	1:18977579	A	C/T/A	SNP	The 1001 Genomes Project			missense variant	H/Q	21	21	281	tolerated	0.28	AT1G51190.1
ENSVATH01341462	1932674	1:18977606	1:18977606	T	C/T	SNP	The 1001 Genomes Project			synonymous variant	F	30	30		-		AT1G51190.1
tmp_1_18977633_C_T	1932675	1:18977633	1:18977633	T	C/T	SNP	The 1001 Genomes Project			synonymous variant	I	39	39		-		AT1G51190.1
ENSVATH13498780	1932676	1:18977661	1:18977661	C	T/C	SNP	The 1001 Genomes Project			splice region variant~intron variant					-		AT1G51190.1
ENSVATH00092361	1932677	1:18977669	1:18977669	A	C/A/T	SNP	The 1001 Genomes Project			intron variant					-		AT1G51190.1
ENSVATH00092361	1932677	1:18977669	1:18977669	T	C/A/T	SNP	The 1001 Genomes Project			intron variant					-		AT1G51190.1
ENSVATH04048644	1932678	1:18977682	1: between 18977682 & 18977683	TATA	-/TATA	insertion	The 1001 Genomes Project			intron variant					-		AT1G51190.1
ENSVATH04931374	1932679	1:18977695	1:18977695	G	C/G	SNP	The 1001 Genomes Project			intron variant					-		AT1G51190.1
ENSVATH01341463	1932680	1:18977699	1:18977699	A	G/A	SNP	The 1001 Genomes Project			intron variant					-		AT1G51190.1
ENSVATH13498781	1932681	1:18977704	1:18977704	C	A/C	SNP	The 1001 Genomes Project			intron variant					-		AT1G51190.1
tmp_1_18977719_T_A	1932682	1:18977719	1:18977719	A	T/A	SNP	The 1001 Genomes Project			intron variant					-		AT1G51190.1
ENSVATH01341464	1932683	1:18977737	1:18977737	T	C/T	SNP	The 1001 Genomes Project			intron variant					-		AT1G51190.1
ENSVATH01341465	1932684	1:18977739	1:18977739	C	A/C	SNP	The 1001 Genomes Project			intron variant					-		AT1G51190.1
ENSVATH14285114	1932685	1:18977753	1:18977753	A	T/A	SNP	The 1001 Genomes Project			intron variant					-		AT1G51190.1
tmp_1_18977755_A_G	1932686	1:18977755	1:18977755	G	A/G	SNP	The 1001 Genomes Project			intron variant					-		AT1G51190.1
tmp_1_18977757_A_T	1932687	1:18977757	1:18977757	T	A/T	SNP	The 1001 Genomes Project			intron variant					-		AT1G51190.1
ENSVATH13498782	1932688	1:18977760	1:18977760	C	G/C	SNP	The 1001 Genomes Project			intron variant					-		AT1G51190.1
tmp_1_18977763_G_T	1932689	1:18977763	1:18977763	T	G/T	SNP	The 1001 Genomes Project			intron variant					-		AT1G51190.1
ENSVATH13498783	1932690	1:18977776	1:18977776	T	A/T	SNP	The 1001 Genomes Project			intron variant					-		AT1G51190.1
tmp_1_18977785_A_C	1932691	1:18977785	1:18977785	C	A/C	SNP	The 1001 Genomes Project			intron variant					-		AT1G51190.1
ENSVATH04931375	1932692	1:18977788	1:18977788	C	A/C	SNP	The 1001 Genomes Project			intron variant					-		AT1G51190.1
tmp_1_18977809_GT_G	1932693	1:18977810	1:18977810	-	T/-	deletion	The 1001 Genomes Project			intron variant					-		AT1G51190.1
ENSVATH13498784	1932694	1:18977824	1:18977824	C	T/C	SNP	The 1001 Genomes Project			intron variant					-		AT1G51190.1
ENSVATH04931376	1932695	1:18977826	1:18977826	G	T/G	SNP	The 1001 Genomes Project			intron variant					-		AT1G51190.1
ENSVATH04931377	1932696	1:18977830	1:18977830	G	T/G	SNP	The 1001 Genomes Project			intron variant					-		AT1G51190.1
tmp_1_18977832_T_A	1932697	1:18977832	1:18977832	A	T/A	SNP	The 1001 Genomes Project			intron variant					-		AT1G51190.1
ENSVATH14285135	1932698	1:18977838	1:18977838	T	C/T	SNP	The 1001 Genomes Project			intron variant					-		AT1G51190.1
tmp_1_18977841_GT_GTT,G	1932699	1:18977842	1:18977842	TT	T/TT/-	sequence alteration	The 1001 Genomes Project			intron variant					-		AT1G51190.1
tmp_1_18977841_GT_GTT,G	1932699	1:18977842	1:18977842	-	T/TT/-	sequence alteration	The 1001 Genomes Project			intron variant					-		AT1G51190.1
tmp_1_18977846_T_C	1932700	1:18977846	1:18977846	C	T/C	SNP	The 1001 Genomes Project			intron variant					-		AT1G51190.1
ENSVATH04931378	1932701	1:18977847	1:18977847	A	T/A/C	SNP	The 1001 Genomes Project			intron variant					-		AT1G51190.1
ENSVATH04931378	1932701	1:18977847	1:18977847	C	T/A/C	SNP	The 1001 Genomes Project			intron variant					-		AT1G51190.1
ENSVATH01341466	1932702	1:18977849	1:18977849	A	T/A/TA	indel	The 1001 Genomes Project			intron variant					-		AT1G51190.1
ENSVATH01341466	1932702	1:18977849	1:18977849	TA	T/A/TA	indel	The 1001 Genomes Project			intron variant					-		AT1G51190.1
ENSVATH01341467	1932703	1:18977854	1:18977854	T	A/T	SNP	The 1001 Genomes Project			intron variant					-		AT1G51190.1
ENSVATH13498805	1932704	1:18977862	1:18977862	C	T/C	SNP	The 1001 Genomes Project			intron variant					-		AT1G51190.1
ENSVATH04931379	1932705	1:18977866	1:18977866	A	G/A	SNP	The 1001 Genomes Project			intron variant					-		AT1G51190.1
tmp_1_18977867_T_TG	1932706	1:18977867	1: between 18977867 & 18977868	G	-/G	insertion	The 1001 Genomes Project			intron variant					-		AT1G51190.1
tmp_1_18977872_A_T	1932707	1:18977872	1:18977872	T	A/T	SNP	The 1001 Genomes Project			intron variant					-		AT1G51190.1
ENSVATH01341468	1932708	1:18977890	1:18977890	G	T/G	SNP	The 1001 Genomes Project			intron variant					-		AT1G51190.1
tmp_1_18977900_C_A	1932709	1:18977900	1:18977900	A	C/A	SNP	The 1001 Genomes Project			splice region variant~intron variant					-		AT1G51190.1
tmp_1_18977921_C_T	1932710	1:18977921	1:18977921	T	C/T	SNP	The 1001 Genomes Project			synonymous variant	I	51	51		-		AT1G51190.1
tmp_1_18977935_G_C	1932711	1:18977935	1:18977935	C	G/C	SNP	The 1001 Genomes Project			missense variant	G/A	56	56	221	tolerated	0.22	AT1G51190.1
tmp_1_18977955_G_C	1932712	1:18977955	1:18977955	C	G/C	SNP	The 1001 Genomes Project			missense variant	V/L	63	63	201	tolerated	0.2	AT1G51190.1
tmp_1_18977989_A_G	1932713	1:18977989	1:18977989	G	A/G	SNP	The 1001 Genomes Project			missense variant	K/R	74	74	71	tolerated	0.07	AT1G51190.1
ENSVATH13498806	1932714	1:18977992	1:18977992	T	C/T	SNP	The 1001 Genomes Project			missense variant	S/L	75	75	81	tolerated	0.08	AT1G51190.1
ENSVATH01341469	1932715	1:18978006	1:18978006	C	A/C/T	SNP	The 1001 Genomes Project			missense variant	T/P	80	80	281	tolerated	0.28	AT1G51190.1
ENSVATH01341469	1932715	1:18978006	1:18978006	T	A/C/T	SNP	The 1001 Genomes Project			missense variant	T/S	80	80	1001	tolerated	1	AT1G51190.1
ENSVATH00092362	1932716	1:18978029	1:18978029	C	T/C	SNP	The 1001 Genomes Project			synonymous variant	Y	87	87		-		AT1G51190.1
ENSVATH04931381	1932717	1:18978032	1:18978032	T	C/T	SNP	The 1001 Genomes Project			synonymous variant	N	88	88		-		AT1G51190.1
ENSVATH13498807	1932718	1:18978035	1:18978035	A	C/A	SNP	The 1001 Genomes Project			missense variant	D/E	89	89	1001	tolerated	1	AT1G51190.1
ENSVATH13498808	1932719	1:18978056	1:18978056	T	C/T	SNP	The 1001 Genomes Project			synonymous variant	S	96	96		-		AT1G51190.1
ENSVATH00092363	1932720	1:18978062	1:18978062	T	C/T	SNP	The 1001 Genomes Project			synonymous variant	Y	98	98		-		AT1G51190.1
ENSVATH01341470	1932721	1:18978071	1:18978071	T	A/T	SNP	The 1001 Genomes Project			missense variant	Q/H	101	101	181	tolerated	0.18	AT1G51190.1
ENSVATH13498809	1932722	1:18978093	1:18978093	A	G/A	SNP	The 1001 Genomes Project			missense variant	V/I	109	109	631	tolerated	0.63	AT1G51190.1
ENSVATH04931382	1932723	1:18978095	1:18978095	T	C/T	SNP	The 1001 Genomes Project			synonymous variant	V	109	109		-		AT1G51190.1
ENSVATH04931383	1932724	1:18978108	1:18978108	C	T/C	SNP	The 1001 Genomes Project			missense variant	S/P	114	114	181	tolerated	0.18	AT1G51190.1
ENSVATH00092364	1932725	1:18978110	1:18978110	C	T/C	SNP	The 1001 Genomes Project			synonymous variant	S	114	114		-		AT1G51190.1
ENSVATH14285136	1932726	1:18978112	1:18978112	T	A/T	SNP	The 1001 Genomes Project			missense variant	N/I	115	115	71	tolerated	0.07	AT1G51190.1
tmp_1_18978149_C_G	1932727	1:18978149	1:18978149	G	C/G	SNP	The 1001 Genomes Project			missense variant	H/Q	127	127	181	tolerated	0.18	AT1G51190.1
ENSVATH00092365	1932728	1:18978161	1:18978161	G	T/G	SNP	The 1001 Genomes Project			synonymous variant	S	131	131		-		AT1G51190.1
tmp_1_18978167_T_C	1932729	1:18978167	1:18978167	C	T/C	SNP	The 1001 Genomes Project			synonymous variant	T	133	133		-		AT1G51190.1
tmp_1_18978183_A_G	1932730	1:18978183	1:18978183	G	A/G	SNP	The 1001 Genomes Project			missense variant	T/A	139	139	201	tolerated	0.2	AT1G51190.1
ENSVATH04931384	1932731	1:18978199	1:18978199	G	C/G	SNP	The 1001 Genomes Project			missense variant	A/G	144	144	471	tolerated	0.47	AT1G51190.1
ENSVATH13498810	1932732	1:18978204	1:18978204	T	G/T/A	SNP	The 1001 Genomes Project			missense variant	V/F	146	146	131	tolerated	0.13	AT1G51190.1
ENSVATH13498810	1932732	1:18978204	1:18978204	A	G/T/A	SNP	The 1001 Genomes Project			missense variant	V/I	146	146	221	tolerated	0.22	AT1G51190.1
ENSVATH00092366	1932733	1:18978206	1:18978206	A	C/A/G	SNP	The 1001 Genomes Project			synonymous variant	V	146	146		-		AT1G51190.1
ENSVATH00092366	1932733	1:18978206	1:18978206	G	C/A/G	SNP	The 1001 Genomes Project			synonymous variant	V	146	146		-		AT1G51190.1
ENSVATH04931385	1932734	1:18978225	1:18978225	G	C/G	SNP	The 1001 Genomes Project			missense variant	P/A	153	153	541	tolerated	0.54	AT1G51190.1
ENSVATH15318685	1932735	1:18978257	1:18978257-18978259	-	CAC/-	deletion	The 1001 Genomes Project			inframe deletion	ST/S	163	163-164		-		AT1G51190.1
ENSVATH15197627	1932736	1:18978259	1:18978259	G	C/G	SNP	The 1001 Genomes Project			missense variant	T/S	164	164	861	tolerated	0.86	AT1G51190.1
ENSVATH04048645	1932737	1:18978261	1:18978261-18978263	-	ACC/-	deletion	The 1001 Genomes Project			inframe deletion	T/-	165	165		-		AT1G51190.1
ENSVATH13498811	1932738	1:18978263	1:18978263	T	C/T	SNP	The 1001 Genomes Project			synonymous variant	T	165	165		-		AT1G51190.1
ENSVATH01341471	1932739	1:18978265	1:18978265	T	A/T	SNP	The 1001 Genomes Project			missense variant	N/I	166	166	111	tolerated	0.11	AT1G51190.1
tmp_1_18978284_C_T	1932740	1:18978284	1:18978284	T	C/T	SNP	The 1001 Genomes Project			synonymous variant	I	172	172		-		AT1G51190.1
ENSVATH01341472	1932741	1:18978299	1:18978299	A	G/A	SNP	The 1001 Genomes Project			synonymous variant	P	177	177		-		AT1G51190.1
ENSVATH04931386	1932742	1:18978303	1:18978303	A	C/A	SNP	The 1001 Genomes Project			synonymous variant	R	179	179		-		AT1G51190.1
tmp_1_18978311_G_A	1932743	1:18978311	1:18978311	A	G/A	SNP	The 1001 Genomes Project			synonymous variant	L	181	181		-		AT1G51190.1
ENSVATH04931387	1932744	1:18978364	1:18978364	T	G/T	SNP	The 1001 Genomes Project			intron variant					-		AT1G51190.1
tmp_1_18978372_A_AG	1932745	1:18978372	1: between 18978372 & 18978373	G	-/G	insertion	The 1001 Genomes Project			intron variant					-		AT1G51190.1
ENSVATH04931388	1932746	1:18978373	1:18978373	T	A/T/G	SNP	The 1001 Genomes Project			intron variant					-		AT1G51190.1
ENSVATH04931388	1932746	1:18978373	1:18978373	G	A/T/G	SNP	The 1001 Genomes Project			intron variant					-		AT1G51190.1
tmp_1_18978379_TC_GC,T	1932747	1:18978379	1:18978379-18978380	GC	TC/GC/T	indel	The 1001 Genomes Project			intron variant					-		AT1G51190.1
tmp_1_18978379_TC_GC,T	1932747	1:18978379	1:18978379-18978380	T	TC/GC/T	indel	The 1001 Genomes Project			intron variant					-		AT1G51190.1
ENSVATH13498813	1932748	1:18978381	1:18978381	T	G/T	SNP	The 1001 Genomes Project			intron variant					-		AT1G51190.1
ENSVATH00092367	1932749	1:18978382	1:18978382	T	C/T	SNP	The 1001 Genomes Project			intron variant					-		AT1G51190.1
tmp_1_18978383_G_C,A	1932750	1:18978383	1:18978383	C	G/C/A	SNP	The 1001 Genomes Project			intron variant					-		AT1G51190.1
tmp_1_18978383_G_C,A	1932750	1:18978383	1:18978383	A	G/C/A	SNP	The 1001 Genomes Project			intron variant					-		AT1G51190.1
tmp_1_18978387_C_T	1932752	1:18978387	1:18978387	T	C/T	SNP	The 1001 Genomes Project			intron variant					-		AT1G51190.1
ENSVATH04048646	1932751	1:18978387	1:18978387	-	C/-	deletion	The 1001 Genomes Project			intron variant					-		AT1G51190.1
ENSVATH01341473	1932753	1:18978393	1:18978393	C	T/C	SNP	The 1001 Genomes Project			intron variant					-		AT1G51190.1
ENSVATH01341474	1932754	1:18978411	1:18978411	G	T/G	SNP	The 1001 Genomes Project			intron variant					-		AT1G51190.1
tmp_1_18978494_G_A	1932755	1:18978494	1:18978494	A	G/A	SNP	The 1001 Genomes Project			missense variant	R/K	213	213	11	deleterious	0.01	AT1G51190.1
tmp_1_18978520_A_C	1932756	1:18978520	1:18978520	C	A/C	SNP	The 1001 Genomes Project			synonymous variant	R	222	222		-		AT1G51190.1
ENSVATH04931389	1932757	1:18978538	1:18978538	A	C/A	SNP	The 1001 Genomes Project			intron variant					-		AT1G51190.1
ENSVATH01341475	1932758	1:18978543	1:18978543	G	A/G	SNP	The 1001 Genomes Project			intron variant					-		AT1G51190.1
tmp_1_18978552_A_G	1932759	1:18978552	1:18978552	G	A/G	SNP	The 1001 Genomes Project			intron variant					-		AT1G51190.1
ENSVATH04931390	1932760	1:18978570	1:18978570	T	C/T	SNP	The 1001 Genomes Project			intron variant					-		AT1G51190.1
ENSVATH01341476	1932761	1:18978576	1:18978576	T	C/T	SNP	The 1001 Genomes Project			intron variant					-		AT1G51190.1
tmp_1_18978578_G_A	1932762	1:18978578	1:18978578	A	G/A	SNP	The 1001 Genomes Project			intron variant					-		AT1G51190.1
tmp_1_18978606_G_C	1932763	1:18978606	1:18978606	C	G/C	SNP	The 1001 Genomes Project			intron variant					-		AT1G51190.1
ENSVATH01341477	1932764	1:18978618	1:18978618	G	T/G	SNP	The 1001 Genomes Project			intron variant					-		AT1G51190.1
tmp_1_18978623_C_CAT	1932765	1:18978623	1: between 18978623 & 18978624	AT	-/AT	insertion	The 1001 Genomes Project			intron variant					-		AT1G51190.1
tmp_1_18978631_TTA_T	1932766	1:18978632	1:18978632-18978633	-	TA/-	deletion	The 1001 Genomes Project			intron variant					-		AT1G51190.1
ENSVATH04048647	1932767	1:18978636	1:18978636-18978637	-	TT/-	deletion	The 1001 Genomes Project			intron variant					-		AT1G51190.1
ENSVATH04931391	1932768	1:18978637	1:18978637	G	T/G	SNP	The 1001 Genomes Project			intron variant					-		AT1G51190.1
ENSVATH14285137	1932770	1:18978641	1:18978641	G	T/G	SNP	The 1001 Genomes Project			intron variant					-		AT1G51190.1
tmp_1_18978640_CTTGATGT_C	1932769	1:18978641	1:18978641-18978647	-	TTGATGT/-	deletion	The 1001 Genomes Project			intron variant					-		AT1G51190.1
tmp_1_18978643_G_C	1932771	1:18978643	1:18978643	C	G/C	SNP	The 1001 Genomes Project			intron variant					-		AT1G51190.1
ENSVATH01341478	1932772	1:18978647	1:18978647	C	T/C	SNP	The 1001 Genomes Project			intron variant					-		AT1G51190.1
ENSVATH04931392	1932773	1:18978691	1:18978691	A	G/A	SNP	The 1001 Genomes Project			splice region variant~intron variant					-		AT1G51190.1
tmp_1_18978696_T_A	1932774	1:18978696	1:18978696	A	T/A	SNP	The 1001 Genomes Project			splice region variant~intron variant					-		AT1G51190.1
tmp_1_18978700_T_C	1932775	1:18978700	1:18978700	C	T/C	SNP	The 1001 Genomes Project			intron variant					-		AT1G51190.1
tmp_1_18978711_T_A	1932777	1:18978711	1:18978711	A	T/A	SNP	The 1001 Genomes Project			intron variant					-		AT1G51190.1
ENSVATH04931393	1932776	1:18978711	1:18978711	TT	T/TT/-	sequence alteration	The 1001 Genomes Project			intron variant					-		AT1G51190.1
ENSVATH04931393	1932776	1:18978711	1:18978711	-	T/TT/-	sequence alteration	The 1001 Genomes Project			intron variant					-		AT1G51190.1
tmp_1_18978724_A_G	1932778	1:18978724	1:18978724	G	A/G	SNP	The 1001 Genomes Project			intron variant					-		AT1G51190.1
tmp_1_18978728_A_G	1932779	1:18978728	1:18978728	G	A/G	SNP	The 1001 Genomes Project			intron variant					-		AT1G51190.1
ENSVATH01341479	1932780	1:18978734	1:18978734	G	A/G	SNP	The 1001 Genomes Project			intron variant					-		AT1G51190.1
tmp_1_18978747_T_A	1932781	1:18978747	1:18978747	A	T/A	SNP	The 1001 Genomes Project			intron variant					-		AT1G51190.1
ENSVATH14285138	1932782	1:18978749	1:18978749	G	A/G	SNP	The 1001 Genomes Project			intron variant					-		AT1G51190.1
ENSVATH14285139	1932783	1:18978751	1:18978751	A	G/A	SNP	The 1001 Genomes Project			intron variant					-		AT1G51190.1
ENSVATH01341480	1932784	1:18978781	1:18978781	A	G/A	SNP	The 1001 Genomes Project			intron variant					-		AT1G51190.1
ENSVATH01341481	1932785	1:18978782	1:18978782	T	A/T	SNP	The 1001 Genomes Project			intron variant					-		AT1G51190.1
ENSVATH01341482	1932786	1:18978786	1:18978786	C	T/C	SNP	The 1001 Genomes Project			intron variant					-		AT1G51190.1
ENSVATH01341483	1932787	1:18978787	1:18978787	A	G/A	SNP	The 1001 Genomes Project			splice region variant~intron variant					-		AT1G51190.1
tmp_1_18978827_G_A	1932788	1:18978827	1:18978827	A	G/A	SNP	The 1001 Genomes Project			missense variant	A/T	238	238	1	deleterious	0	AT1G51190.1
ENSVATH13498835	1932789	1:18978860	1:18978860	T	C/T	SNP	The 1001 Genomes Project			missense variant	P/S	249	249	271	tolerated	0.27	AT1G51190.1
tmp_1_18978861_C_T	1932790	1:18978861	1:18978861	T	C/T	SNP	The 1001 Genomes Project			missense variant	P/L	249	249	61	tolerated	0.06	AT1G51190.1
ENSVATH13498836	1932791	1:18978892	1:18978892	C	T/C	SNP	The 1001 Genomes Project			intron variant					-		AT1G51190.1
tmp_1_18978895_C_G	1932792	1:18978895	1:18978895	G	C/G	SNP	The 1001 Genomes Project			intron variant					-		AT1G51190.1
tmp_1_18978905_T_C	1932793	1:18978905	1:18978905	C	T/C	SNP	The 1001 Genomes Project			intron variant					-		AT1G51190.1
ENSVATH04931394	1932794	1:18978914	1:18978914	A	G/A	SNP	The 1001 Genomes Project			intron variant					-		AT1G51190.1
tmp_1_18978926_A_G	1932795	1:18978926	1:18978926	G	A/G	SNP	The 1001 Genomes Project			intron variant					-		AT1G51190.1
ENSVATH04931395	1932796	1:18978936	1:18978936	G	A/G	SNP	The 1001 Genomes Project			intron variant					-		AT1G51190.1
ENSVATH13498837	1932797	1:18978939	1:18978939	C	T/C	SNP	The 1001 Genomes Project			intron variant					-		AT1G51190.1
ENSVATH04931396	1932798	1:18978942	1:18978942	G	T/G	SNP	The 1001 Genomes Project			intron variant					-		AT1G51190.1
ENSVATH04931397	1932799	1:18978945	1:18978945	T	G/T	SNP	The 1001 Genomes Project			intron variant					-		AT1G51190.1
ENSVATH13498838	1932800	1:18978960	1:18978960	C	T/C	SNP	The 1001 Genomes Project			intron variant					-		AT1G51190.1
tmp_1_18978962_A_T	1932801	1:18978962	1:18978962	T	A/T	SNP	The 1001 Genomes Project			intron variant					-		AT1G51190.1
ENSVATH14285140	1932802	1:18978985	1:18978985	T	C/T	SNP	The 1001 Genomes Project			missense variant	T/I	258	258	1	deleterious	0	AT1G51190.1
ENSVATH01341484	1932803	1:18978989	1:18978989	T	C/T	SNP	The 1001 Genomes Project			synonymous variant	N	259	259		-		AT1G51190.1
ENSVATH01341485	1932804	1:18979010	1:18979010	C	G/C	SNP	The 1001 Genomes Project			missense variant	E/D	266	266	191	tolerated	0.19	AT1G51190.1
ENSVATH04931398	1932805	1:18979020	1:18979020	C	A/C	SNP	The 1001 Genomes Project			missense variant	M/L	270	270	11	deleterious	0.01	AT1G51190.1
tmp_1_18979031_A_T	1932806	1:18979031	1:18979031	T	A/T	SNP	The 1001 Genomes Project			missense variant	Q/H	273	273	1	deleterious	0	AT1G51190.1
ENSVATH04931399	1932807	1:18979071	1:18979071	C	T/C	SNP	The 1001 Genomes Project			intron variant					-		AT1G51190.1
ENSVATH04931400	1932808	1:18979079	1:18979079	A	T/A	SNP	The 1001 Genomes Project			intron variant					-		AT1G51190.1
ENSVATH13498839	1932809	1:18979080	1:18979080	C	G/C	SNP	The 1001 Genomes Project			intron variant					-		AT1G51190.1
ENSVATH04931401	1932810	1:18979093	1:18979093	A	C/A	SNP	The 1001 Genomes Project			intron variant					-		AT1G51190.1
ENSVATH04931402	1932811	1:18979106	1:18979106	T	A/T	SNP	The 1001 Genomes Project			intron variant					-		AT1G51190.1
ENSVATH01341486	1932812	1:18979107	1:18979107	A	G/A	SNP	The 1001 Genomes Project			intron variant					-		AT1G51190.1
ENSVATH13498840	1932813	1:18979117	1:18979117	G	T/G	SNP	The 1001 Genomes Project			intron variant					-		AT1G51190.1
tmp_1_18979136_GA_G	1932814	1:18979137	1:18979137	-	A/-	deletion	The 1001 Genomes Project			intron variant					-		AT1G51190.1
ENSVATH15197633	1932815	1:18979147	1:18979147	-	C/-	deletion	The 1001 Genomes Project			intron variant					-		AT1G51190.1
ENSVATH04931403	1932816	1:18979164	1:18979164	A	C/A	SNP	The 1001 Genomes Project			intron variant					-		AT1G51190.1
tmp_1_18979195_T_G	1932817	1:18979195	1:18979195	G	T/G	SNP	The 1001 Genomes Project			missense variant	S/A	287	287	1	deleterious	0	AT1G51190.1
tmp_1_18979197_G_A	1932818	1:18979197	1:18979197	A	G/A	SNP	The 1001 Genomes Project			synonymous variant	S	287	287		-		AT1G51190.1
ENSVATH04931404	1932819	1:18979269	1:18979269	C	A/C/T	SNP	The 1001 Genomes Project			synonymous variant	R	311	311		-		AT1G51190.1
ENSVATH04931404	1932819	1:18979269	1:18979269	T	A/C/T	SNP	The 1001 Genomes Project			synonymous variant	R	311	311		-		AT1G51190.1
tmp_1_18979287_T_C	1932820	1:18979287	1:18979287	C	T/C	SNP	The 1001 Genomes Project			synonymous variant	D	317	317		-		AT1G51190.1
ENSVATH04931405	1932821	1:18979336	1:18979336	T	A/T	SNP	The 1001 Genomes Project			intron variant					-		AT1G51190.1
ENSVATH04931406	1932822	1:18979342	1:18979342	A	C/A	SNP	The 1001 Genomes Project			intron variant					-		AT1G51190.1
ENSVATH13498841	1932823	1:18979347	1:18979347	T	A/T	SNP	The 1001 Genomes Project			intron variant					-		AT1G51190.1
tmp_1_18979360_C_T	1932824	1:18979360	1:18979360	T	C/T	SNP	The 1001 Genomes Project			intron variant					-		AT1G51190.1
ENSVATH13498843	1932825	1:18979424	1:18979424	A	T/A	SNP	The 1001 Genomes Project			intron variant					-		AT1G51190.1
ENSVATH01341487	1932826	1:18979426	1:18979426	A	G/A	SNP	The 1001 Genomes Project			intron variant					-		AT1G51190.1
ENSVATH13498844	1932827	1:18979441	1:18979441	T	A/T	SNP	The 1001 Genomes Project			intron variant					-		AT1G51190.1
ENSVATH13498845	1932828	1:18979442	1:18979442	T	A/T	SNP	The 1001 Genomes Project			intron variant					-		AT1G51190.1
ENSVATH04931407	1932829	1:18979446	1:18979446	C	T/C	SNP	The 1001 Genomes Project			intron variant					-		AT1G51190.1
ENSVATH01341488	1932830	1:18979453	1:18979453	G	T/G	SNP	The 1001 Genomes Project			intron variant					-		AT1G51190.1
ENSVATH13498846	1932831	1:18979470	1:18979470	A	T/A	SNP	The 1001 Genomes Project			intron variant					-		AT1G51190.1
tmp_1_18979488_T_C,A	1932832	1:18979488	1:18979488	C	T/C/A	SNP	The 1001 Genomes Project			intron variant					-		AT1G51190.1
tmp_1_18979488_T_C,A	1932832	1:18979488	1:18979488	A	T/C/A	SNP	The 1001 Genomes Project			intron variant					-		AT1G51190.1
tmp_1_18979503_G_A	1932833	1:18979503	1:18979503	A	G/A	SNP	The 1001 Genomes Project			intron variant					-		AT1G51190.1
ENSVATH00092368	1932834	1:18979511	1:18979511	G	A/G	SNP	The 1001 Genomes Project			intron variant					-		AT1G51190.1
tmp_1_18979515_C_T	1932835	1:18979515	1:18979515	T	C/T	SNP	The 1001 Genomes Project			intron variant					-		AT1G51190.1
ENSVATH04931408	1932836	1:18979518	1:18979518	T	A/T	SNP	The 1001 Genomes Project			intron variant					-		AT1G51190.1
ENSVATH04931409	1932837	1:18979519	1:18979519	T	C/T	SNP	The 1001 Genomes Project			intron variant					-		AT1G51190.1
tmp_1_18979524_T_C	1932838	1:18979524	1:18979524	C	T/C	SNP	The 1001 Genomes Project			intron variant					-		AT1G51190.1
tmp_1_18979533_T_G	1932839	1:18979533	1:18979533	G	T/G	SNP	The 1001 Genomes Project			intron variant					-		AT1G51190.1
ENSVATH01341489	1932840	1:18979553	1:18979553	T	C/T	SNP	The 1001 Genomes Project			intron variant					-		AT1G51190.1
tmp_1_18979558_AT_A	1932841	1:18979559	1:18979559	-	T/-	deletion	The 1001 Genomes Project			intron variant					-		AT1G51190.1
ENSVATH01341490	1932842	1:18979563	1:18979563	T	G/T	SNP	The 1001 Genomes Project			splice region variant~intron variant					-		AT1G51190.1
ENSVATH13498847	1932843	1:18979612	1:18979612	T	A/T	SNP	The 1001 Genomes Project			synonymous variant	I	338	338		-		AT1G51190.1
ENSVATH14285142	1932844	1:18979615	1:18979615	A	G/A	SNP	The 1001 Genomes Project			synonymous variant	K	339	339		-		AT1G51190.1
tmp_1_18979666_G_A,C	1932845	1:18979666	1:18979666	A	G/A/C	SNP	The 1001 Genomes Project			synonymous variant	V	356	356		-		AT1G51190.1
tmp_1_18979666_G_A,C	1932845	1:18979666	1:18979666	C	G/A/C	SNP	The 1001 Genomes Project			synonymous variant	V	356	356		-		AT1G51190.1
tmp_1_18979713_C_T	1932846	1:18979713	1:18979713	T	C/T	SNP	The 1001 Genomes Project			missense variant	A/V	372	372	1	deleterious	0	AT1G51190.1
ENSVATH04931410	1932847	1:18979730	1:18979730	T	G/T	SNP	The 1001 Genomes Project			missense variant	A/S	378	378	51	tolerated	0.05	AT1G51190.1
tmp_1_18979792_T_C	1932848	1:18979792	1:18979792	C	T/C	SNP	The 1001 Genomes Project			synonymous variant	H	398	398		-		AT1G51190.1
tmp_1_18979876_A_G	1932849	1:18979876	1:18979876	G	A/G	SNP	The 1001 Genomes Project			synonymous variant	Q	426	426		-		AT1G51190.1
ENSVATH13498848	1932850	1:18979917	1:18979917	C	T/C	SNP	The 1001 Genomes Project			missense variant	L/P	440	440	41	deleterious	0.04	AT1G51190.1
ENSVATH01341491	1932851	1:18979930	1:18979930	T	C/T	SNP	The 1001 Genomes Project			synonymous variant	N	444	444		-		AT1G51190.1
ENSVATH04931412	1932852	1:18979933	1:18979933	C	T/C	SNP	The 1001 Genomes Project			synonymous variant	D	445	445		-		AT1G51190.1
ENSVATH13498849	1932853	1:18979936	1:18979936	G	C/G	SNP	The 1001 Genomes Project			missense variant	I/M	446	446	231	tolerated	0.23	AT1G51190.1
tmp_1_18979957_T_C	1932854	1:18979957	1:18979957	C	T/C	SNP	The 1001 Genomes Project			synonymous variant	F	453	453		-		AT1G51190.1
tmp_1_18979972_G_A	1932855	1:18979972	1:18979972	A	G/A	SNP	The 1001 Genomes Project			synonymous variant	T	458	458		-		AT1G51190.1
tmp_1_18979976_C_T	1932856	1:18979976	1:18979976	T	C/T	SNP	The 1001 Genomes Project			missense variant	L/F	460	460	31	deleterious	0.03	AT1G51190.1
tmp_1_18979980_A_G	1932857	1:18979980	1:18979980	G	A/G	SNP	The 1001 Genomes Project			missense variant	H/R	461	461	41	deleterious	0.04	AT1G51190.1
tmp_1_18980007_A_T	1932858	1:18980007	1:18980007	T	A/T	SNP	The 1001 Genomes Project			missense variant	Y/F	470	470	741	tolerated	0.74	AT1G51190.1
tmp_1_18980045_G_C	1932859	1:18980045	1:18980045	C	G/C	SNP	The 1001 Genomes Project			missense variant	A/P	483	483	211	tolerated	0.21	AT1G51190.1
ENSVATH13498850	1932860	1:18980056	1:18980056	A	G/A	SNP	The 1001 Genomes Project			synonymous variant	Q	486	486		-		AT1G51190.1
tmp_1_18980060_A_C	1932861	1:18980060	1:18980060	C	A/C	SNP	The 1001 Genomes Project			missense variant	N/H	488	488	381	tolerated	0.38	AT1G51190.1
ENSVATH01341492	1932862	1:18980072	1:18980072	T	C/T/A	SNP	The 1001 Genomes Project			missense variant	L/F	492	492	51	deleterious	0.05	AT1G51190.1
ENSVATH01341492	1932862	1:18980072	1:18980072	A	C/T/A	SNP	The 1001 Genomes Project			missense variant	L/I	492	492	21	deleterious	0.02	AT1G51190.1
tmp_1_18980078_G_A	1932863	1:18980078	1:18980078	A	G/A	SNP	The 1001 Genomes Project			missense variant	G/R	494	494	11	deleterious	0.01	AT1G51190.1
tmp_1_18980130_T_C	1932864	1:18980130	1:18980130	C	T/C	SNP	The 1001 Genomes Project			missense variant	I/T	511	511	181	tolerated	0.18	AT1G51190.1
ENSVATH13498851	1932865	1:18980133	1:18980133	A	G/A	SNP	The 1001 Genomes Project			missense variant	G/D	512	512	21	deleterious - low confidence	0.02	AT1G51190.1
ENSVATH13498852	1932866	1:18980139	1:18980139	A	G/A	SNP	The 1001 Genomes Project			missense variant	G/E	514	514	31	deleterious - low confidence	0.03	AT1G51190.1
ENSVATH04931413	1932867	1:18980165	1:18980165	C	G/C	SNP	The 1001 Genomes Project			missense variant	A/P	523	523	111	tolerated - low confidence	0.11	AT1G51190.1
tmp_1_18980175_A_G	1932868	1:18980175	1:18980175	G	A/G	SNP	The 1001 Genomes Project			missense variant	E/G	526	526	91	tolerated - low confidence	0.09	AT1G51190.1
tmp_1_18980188_G_T	1932869	1:18980188	1:18980188	T	G/T	SNP	The 1001 Genomes Project			synonymous variant	V	530	530		-		AT1G51190.1
tmp_1_18980211_C_T	1932870	1:18980211	1:18980211	T	C/T	SNP	The 1001 Genomes Project			missense variant	P/L	538	538	331	tolerated - low confidence	0.33	AT1G51190.1
ENSVATH13498853	1932871	1:18980217	1:18980217	A	G/A	SNP	The 1001 Genomes Project			missense variant	G/D	540	540	281	tolerated - low confidence	0.28	AT1G51190.1
ENSVATH00092369	1932872	1:18980223	1:18980223	T	C/T	SNP	The 1001 Genomes Project			missense variant	A/V	542	542	71	tolerated - low confidence	0.07	AT1G51190.1
ENSVATH01341493	1932873	1:18980238	1:18980238	T	G/T	SNP	The 1001 Genomes Project			missense variant	G/V	547	547	1	deleterious - low confidence	0	AT1G51190.1
ENSVATH14285144	1932874	1:18980283	1:18980283	A	T/A	SNP	The 1001 Genomes Project			missense variant	V/D	562	562	1	deleterious - low confidence	0	AT1G51190.1
ENSVATH09925965	1932875	1:18980315	1:18980315-18980316	-	TC/-	deletion	The 1001 Genomes Project			3 prime UTR variant					-		AT1G51190.1
ENSVATH01341494	1932876	1:18980316	1:18980316	T	C/T	SNP	The 1001 Genomes Project			3 prime UTR variant					-		AT1G51190.1
tmp_1_18980322_G_GT	1932877	1:18980322	1: between 18980322 & 18980323	T	-/T	insertion	The 1001 Genomes Project			3 prime UTR variant					-		AT1G51190.1
ENSVATH00092370	1932878	1:18980326	1:18980326	C	T/C	SNP	The 1001 Genomes Project			3 prime UTR variant					-		AT1G51190.1
ENSVATH13498854	1932879	1:18980338	1:18980338	A	G/A	SNP	The 1001 Genomes Project			3 prime UTR variant					-		AT1G51190.1
tmp_1_18980340_T_C	1932880	1:18980340	1:18980340	C	T/C	SNP	The 1001 Genomes Project			3 prime UTR variant					-		AT1G51190.1
tmp_1_18980348_G_T	1932881	1:18980348	1:18980348	T	G/T	SNP	The 1001 Genomes Project			3 prime UTR variant					-		AT1G51190.1
tmp_1_18980349_G_A	1932882	1:18980349	1:18980349	A	G/A	SNP	The 1001 Genomes Project			3 prime UTR variant					-		AT1G51190.1
tmp_1_18980350_A_G	1932883	1:18980350	1:18980350	G	A/G	SNP	The 1001 Genomes Project			3 prime UTR variant					-		AT1G51190.1
ENSVATH04931414	1932884	1:18980359	1:18980359	G	C/G/T	SNP	The 1001 Genomes Project			3 prime UTR variant					-		AT1G51190.1
ENSVATH04931414	1932884	1:18980359	1:18980359	T	C/G/T	SNP	The 1001 Genomes Project			3 prime UTR variant					-		AT1G51190.1
tmp_1_18980365_T_C	1932885	1:18980365	1:18980365	C	T/C	SNP	The 1001 Genomes Project			3 prime UTR variant					-		AT1G51190.1
ENSVATH13498865	1932886	1:18980389	1:18980389	A	G/A	SNP	The 1001 Genomes Project			3 prime UTR variant					-		AT1G51190.1
ENSVATH13498866	1932887	1:18980393	1:18980393	A	G/A	SNP	The 1001 Genomes Project			3 prime UTR variant					-		AT1G51190.1
tmp_1_18980407_A_G	1932888	1:18980407	1:18980407	G	A/G	SNP	The 1001 Genomes Project			3 prime UTR variant					-		AT1G51190.1
tmp_1_18980408_G_C	1932889	1:18980408	1:18980408	C	G/C	SNP	The 1001 Genomes Project			3 prime UTR variant					-		AT1G51190.1
tmp_1_18980414_G_T	1932890	1:18980414	1:18980414	T	G/T	SNP	The 1001 Genomes Project			3 prime UTR variant					-		AT1G51190.1
ENSVATH01341496	1932891	1:18980422	1:18980422	A	G/A	SNP	The 1001 Genomes Project			3 prime UTR variant					-		AT1G51190.1
ENSVATH13498867	1932892	1:18980428	1:18980428	C	T/C	SNP	The 1001 Genomes Project			3 prime UTR variant					-		AT1G51190.1
ENSVATH13498868	1932893	1:18980432	1:18980432	T	C/T	SNP	The 1001 Genomes Project			3 prime UTR variant					-		AT1G51190.1
tmp_1_18980434_T_C	1932894	1:18980434	1:18980434	C	T/C	SNP	The 1001 Genomes Project			3 prime UTR variant					-		AT1G51190.1
ENSVATH13498869	1932895	1:18980456	1:18980456	T	A/T	SNP	The 1001 Genomes Project			3 prime UTR variant					-		AT1G51190.1
tmp_1_18980466_G_A	1932896	1:18980466	1:18980466	A	G/A	SNP	The 1001 Genomes Project			3 prime UTR variant					-		AT1G51190.1
tmp_1_18980469_G_GGCA	1932897	1:18980469	1: between 18980469 & 18980470	GCA	-/GCA	insertion	The 1001 Genomes Project			3 prime UTR variant					-		AT1G51190.1
ENSVATH09339132	1932898	1:18980474	1:18980474	-	T/-	deletion	The 1001 Genomes Project			3 prime UTR variant					-		AT1G51190.1
ENSVATH04931415	1932899	1:18980475	1:18980475	A	T/A	SNP	The 1001 Genomes Project			3 prime UTR variant					-		AT1G51190.1
ENSVATH00092371	1932900	1:18980479	1:18980479	T	A/T	SNP	The 1001 Genomes Project			3 prime UTR variant					-		AT1G51190.1
ENSVATH01341497	1932901	1:18980505	1:18980505	T	G/T/C	SNP	The 1001 Genomes Project			3 prime UTR variant					-		AT1G51190.1
ENSVATH01341497	1932901	1:18980505	1:18980505	C	G/T/C	SNP	The 1001 Genomes Project			3 prime UTR variant					-		AT1G51190.1
tmp_1_18980511_C_T	1932902	1:18980511	1:18980511	T	C/T	SNP	The 1001 Genomes Project			3 prime UTR variant					-		AT1G51190.1
ENSVATH13498870	1932903	1:18980535	1:18980535	A	G/A	SNP	The 1001 Genomes Project			3 prime UTR variant					-		AT1G51190.1
tmp_1_18980555_C_T	1932904	1:18980555	1:18980555	T	C/T	SNP	The 1001 Genomes Project			3 prime UTR variant					-		AT1G51190.1
tmp_1_18980560_C_T	1932905	1:18980560	1:18980560	T	C/T	SNP	The 1001 Genomes Project			3 prime UTR variant					-		AT1G51190.1
ENSVATH14285158	1932906	1:18980562	1:18980562	A	G/A	SNP	The 1001 Genomes Project			3 prime UTR variant					-		AT1G51190.1
ENSVATH01341498	1932907	1:18980564	1:18980564	T	C/T	SNP	The 1001 Genomes Project			3 prime UTR variant					-		AT1G51190.1
tmp_1_18980569_T_A	1932908	1:18980569	1:18980569	A	T/A	SNP	The 1001 Genomes Project			3 prime UTR variant					-		AT1G51190.1
ENSVATH04931417	1932909	1:18980592	1:18980592	G	T/G/C/A	SNP	The 1001 Genomes Project			3 prime UTR variant					-		AT1G51190.1
ENSVATH04931417	1932909	1:18980592	1:18980592	C	T/G/C/A	SNP	The 1001 Genomes Project			3 prime UTR variant					-		AT1G51190.1
ENSVATH04931417	1932909	1:18980592	1:18980592	A	T/G/C/A	SNP	The 1001 Genomes Project			3 prime UTR variant					-		AT1G51190.1
ENSVATH13498907	1932910	1:18980593	1:18980593	T	A/T	SNP	The 1001 Genomes Project			3 prime UTR variant					-		AT1G51190.1
ENSVATH04931418	1932911	1:18980602	1:18980602	A	G/A	SNP	The 1001 Genomes Project			3 prime UTR variant					-		AT1G51190.1
tmp_1_18980606_T_A	1932912	1:18980606	1:18980606	A	T/A	SNP	The 1001 Genomes Project			3 prime UTR variant					-		AT1G51190.1
tmp_1_18980608_T_G	1932913	1:18980608	1:18980608	G	T/G	SNP	The 1001 Genomes Project			3 prime UTR variant					-		AT1G51190.1
ENSVATH14285159	1932914	1:18980613	1:18980613	T	C/T	SNP	The 1001 Genomes Project			3 prime UTR variant					-		AT1G51190.1
tmp_1_18980614_T_A	1932915	1:18980614	1:18980614	A	T/A	SNP	The 1001 Genomes Project			3 prime UTR variant					-		AT1G51190.1
tmp_1_18980617_T_A	1932916	1:18980617	1:18980617	A	T/A	SNP	The 1001 Genomes Project			3 prime UTR variant					-		AT1G51190.1
tmp_1_18980619_T_C	1932917	1:18980619	1:18980619	C	T/C	SNP	The 1001 Genomes Project			downstream gene variant					-		AT1G51190.1
ENSVATH01341499	1932918	1:18980623	1:18980623	A	T/A	SNP	The 1001 Genomes Project			downstream gene variant					-		AT1G51190.1
tmp_1_18980624_A_G	1932919	1:18980624	1:18980624	G	A/G	SNP	The 1001 Genomes Project			downstream gene variant					-		AT1G51190.1
ENSVATH01341500	1932920	1:18980634	1:18980634	C	A/C	SNP	The 1001 Genomes Project			downstream gene variant					-		AT1G51190.1
tmp_1_18980635_C_T	1932921	1:18980635	1:18980635	T	C/T	SNP	The 1001 Genomes Project			downstream gene variant					-		AT1G51190.1
ENSVATH13498911	1932922	1:18980638	1:18980638	T	A/T	SNP	The 1001 Genomes Project			downstream gene variant					-		AT1G51190.1
ENSVATH01341501	1932923	1:18980639	1:18980639	T	C/T	SNP	The 1001 Genomes Project			downstream gene variant					-		AT1G51190.1
tmp_1_18980640_T_A,C	1932924	1:18980640	1:18980640	A	T/A/C	SNP	The 1001 Genomes Project			downstream gene variant					-		AT1G51190.1
tmp_1_18980640_T_A,C	1932924	1:18980640	1:18980640	C	T/A/C	SNP	The 1001 Genomes Project			downstream gene variant					-		AT1G51190.1
tmp_1_18980641_T_C	1932925	1:18980641	1:18980641	C	T/C	SNP	The 1001 Genomes Project			downstream gene variant					-		AT1G51190.1
ENSVATH01341502	1932926	1:18980643	1:18980643	T	C/T/G	SNP	The 1001 Genomes Project			downstream gene variant					-		AT1G51190.1
ENSVATH01341502	1932926	1:18980643	1:18980643	G	C/T/G	SNP	The 1001 Genomes Project			downstream gene variant					-		AT1G51190.1
ENSVATH04931420	1932927	1:18980646	1:18980646	A	G/A	SNP	The 1001 Genomes Project			downstream gene variant					-		AT1G51190.1
tmp_1_18980647_G_A	1932928	1:18980647	1:18980647	A	G/A	SNP	The 1001 Genomes Project			downstream gene variant					-		AT1G51190.1
ENSVATH01341503	1932929	1:18980654	1:18980654	T	C/T	SNP	The 1001 Genomes Project			downstream gene variant					-		AT1G51190.1
ENSVATH14285160	1932930	1:18980655	1:18980655	T	C/T	SNP	The 1001 Genomes Project			downstream gene variant					-		AT1G51190.1
ENSVATH04931421	1932931	1:18980656	1:18980656	T	C/T/A	SNP	The 1001 Genomes Project			downstream gene variant					-		AT1G51190.1
ENSVATH04931421	1932931	1:18980656	1:18980656	A	C/T/A	SNP	The 1001 Genomes Project			downstream gene variant					-		AT1G51190.1
ENSVATH01341504	1932932	1:18980657	1:18980657	G	A/G	SNP	The 1001 Genomes Project			downstream gene variant					-		AT1G51190.1
ENSVATH04931422	1932933	1:18980659	1:18980659	A	G/A	SNP	The 1001 Genomes Project			downstream gene variant					-		AT1G51190.1
tmp_1_18980660_G_A	1932934	1:18980660	1:18980660	A	G/A	SNP	The 1001 Genomes Project			downstream gene variant					-		AT1G51190.1
ENSVATH01341505	1932935	1:18980663	1:18980663	T	C/T	SNP	The 1001 Genomes Project			downstream gene variant					-		AT1G51190.1
ENSVATH13498912	1932936	1:18980666	1:18980666	T	C/T	SNP	The 1001 Genomes Project			downstream gene variant					-		AT1G51190.1
ENSVATH07642928	1932938	1:18980668	1:18980668	T	C/T/A	SNP	The 1001 Genomes Project			downstream gene variant					-		AT1G51190.1
ENSVATH07642928	1932938	1:18980668	1:18980668	A	C/T/A	SNP	The 1001 Genomes Project			downstream gene variant					-		AT1G51190.1
ENSVATH15486629	1932937	1:18980668	1:18980668-18980669	-	CG/-	deletion	The 1001 Genomes Project			downstream gene variant					-		AT1G51190.1
ENSVATH01341506	1932939	1:18980669	1:18980669	A	G/A	SNP	The 1001 Genomes Project			downstream gene variant					-		AT1G51190.1
ENSVATH07642929	1932940	1:18980670	1:18980670	G	T/G	SNP	The 1001 Genomes Project			downstream gene variant					-		AT1G51190.1
ENSVATH13498914	1932941	1:18980672	1:18980672	-	G/-	deletion	The 1001 Genomes Project			downstream gene variant					-		AT1G51190.1
tmp_1_18980672_G_A	1932942	1:18980672	1:18980672	A	G/A	SNP	The 1001 Genomes Project			downstream gene variant					-		AT1G51190.1
ENSVATH04931423	1932943	1:18980673	1:18980673	T	C/T	SNP	The 1001 Genomes Project			downstream gene variant					-		AT1G51190.1
ENSVATH13498985	1932944	1:18980686	1:18980686	T	C/T/CAT	indel	The 1001 Genomes Project			downstream gene variant					-		AT1G51190.1
ENSVATH13498985	1932944	1:18980686	1:18980686	CAT	C/T/CAT	indel	The 1001 Genomes Project			downstream gene variant					-		AT1G51190.1
ENSVATH01341507	1932945	1:18980694	1:18980694	C	T/C/G	SNP	The 1001 Genomes Project			downstream gene variant					-		AT1G51190.1
ENSVATH01341507	1932945	1:18980694	1:18980694	G	T/C/G	SNP	The 1001 Genomes Project			downstream gene variant					-		AT1G51190.1
tmp_1_18980700_T_C	1932946	1:18980700	1:18980700	C	T/C	SNP	The 1001 Genomes Project			downstream gene variant					-		AT1G51190.1
ENSVATH13498988	1932947	1:18980710	1:18980710	C	T/C	SNP	The 1001 Genomes Project			downstream gene variant					-		AT1G51190.1
ENSVATH04931424	1932948	1:18980713	1:18980713	A	G/A	SNP	The 1001 Genomes Project			downstream gene variant					-		AT1G51190.1
ENSVATH13498990	1932949	1:18980714	1:18980714	A	G/A	SNP	The 1001 Genomes Project			downstream gene variant					-		AT1G51190.1
ENSVATH01341508	1932950	1:18980715	1:18980715	A	T/A	SNP	The 1001 Genomes Project			downstream gene variant					-		AT1G51190.1
ENSVATH04931425	1932951	1:18980716	1:18980716	A	T/A	SNP	The 1001 Genomes Project			downstream gene variant					-		AT1G51190.1
ENSVATH01341509	1932952	1:18980720	1:18980720	A	G/A	SNP	The 1001 Genomes Project			downstream gene variant					-		AT1G51190.1
ENSVATH01341510	1932953	1:18980725	1:18980725	A	G/A	SNP	The 1001 Genomes Project			downstream gene variant					-		AT1G51190.1
ENSVATH14285161	1932954	1:18980728	1:18980728	C	T/C	SNP	The 1001 Genomes Project			downstream gene variant					-		AT1G51190.1
ENSVATH07642932	1932955	1:18980739	1:18980739	C	T/C	SNP	The 1001 Genomes Project			downstream gene variant					-		AT1G51190.1
ENSVATH13498993	1932956	1:18980754	1:18980754	A	G/A	SNP	The 1001 Genomes Project			downstream gene variant					-		AT1G51190.1
ENSVATH09339133	1932957	1:18980755	1:18980755	A	T/A	SNP	The 1001 Genomes Project			downstream gene variant					-		AT1G51190.1
tmp_1_18980757_G_A	1932958	1:18980757	1:18980757	A	G/A	SNP	The 1001 Genomes Project			downstream gene variant					-		AT1G51190.1
ENSVATH01341511	1932960	1:18980761	1:18980761	C	A/C/G/T	SNP	The 1001 Genomes Project			downstream gene variant					-		AT1G51190.1
ENSVATH01341511	1932960	1:18980761	1:18980761	G	A/C/G/T	SNP	The 1001 Genomes Project			downstream gene variant					-		AT1G51190.1
ENSVATH01341511	1932960	1:18980761	1:18980761	T	A/C/G/T	SNP	The 1001 Genomes Project			downstream gene variant					-		AT1G51190.1
tmp_1_18980760_AAT_A	1932959	1:18980761	1:18980761-18980762	-	AT/-	deletion	The 1001 Genomes Project			downstream gene variant					-		AT1G51190.1
ENSVATH07642933	1932961	1:18980762	1:18980762	A	T/A	SNP	The 1001 Genomes Project			downstream gene variant					-		AT1G51190.1
ENSVATH01341512	1932962	1:18980765	1:18980765	G	A/G	SNP	The 1001 Genomes Project			downstream gene variant					-		AT1G51190.1
ENSVATH07642934	1932963	1:18980769	1:18980769	G	A/G/C	SNP	The 1001 Genomes Project			downstream gene variant					-		AT1G51190.1
ENSVATH07642934	1932963	1:18980769	1:18980769	C	A/G/C	SNP	The 1001 Genomes Project			downstream gene variant					-		AT1G51190.1
ENSVATH07642935	1932964	1:18980772	1:18980772	G	A/G	SNP	The 1001 Genomes Project			downstream gene variant					-		AT1G51190.1
ENSVATH07642936	1932965	1:18980773	1:18980773	G	A/G	SNP	The 1001 Genomes Project			downstream gene variant					-		AT1G51190.1
tmp_1_18980775_G_A	1932966	1:18980775	1:18980775	A	G/A	SNP	The 1001 Genomes Project			downstream gene variant					-		AT1G51190.1
ENSVATH01341513	1932967	1:18980778	1:18980778	A	G/A/T	SNP	The 1001 Genomes Project			downstream gene variant					-		AT1G51190.1
ENSVATH01341513	1932967	1:18980778	1:18980778	T	G/A/T	SNP	The 1001 Genomes Project			downstream gene variant					-		AT1G51190.1
tmp_1_18980779_A_G	1932968	1:18980779	1:18980779	G	A/G	SNP	The 1001 Genomes Project			downstream gene variant					-		AT1G51190.1
ENSVATH01341514	1932969	1:18980788	1:18980788	T	C/T	SNP	The 1001 Genomes Project			downstream gene variant					-		AT1G51190.1
ENSVATH01341515	1932970	1:18980792	1:18980792	T	A/T	SNP	The 1001 Genomes Project			downstream gene variant					-		AT1G51190.1
ENSVATH04931426	1932971	1:18980798	1:18980798	G	A/G	SNP	The 1001 Genomes Project			downstream gene variant					-		AT1G51190.1
tmp_1_18980801_T_G	1932972	1:18980801	1:18980801	G	T/G	SNP	The 1001 Genomes Project			downstream gene variant					-		AT1G51190.1
ENSVATH01341516	1932973	1:18980804	1:18980804	T	C/T	SNP	The 1001 Genomes Project			downstream gene variant					-		AT1G51190.1
ENSVATH01341517	1932974	1:18980805	1:18980805	T	C/T/A	SNP	The 1001 Genomes Project			downstream gene variant					-		AT1G51190.1
ENSVATH01341517	1932974	1:18980805	1:18980805	A	C/T/A	SNP	The 1001 Genomes Project			downstream gene variant					-		AT1G51190.1
tmp_1_18980807_G_A	1932975	1:18980807	1:18980807	A	G/A	SNP	The 1001 Genomes Project			downstream gene variant					-		AT1G51190.1
ENSVATH01341518	1932976	1:18980809	1:18980809	A	G/A	SNP	The 1001 Genomes Project			downstream gene variant					-		AT1G51190.1
ENSVATH14285163	1932977	1:18980815	1:18980815	C	T/C	SNP	The 1001 Genomes Project			downstream gene variant					-		AT1G51190.1
