# Supplementary material for: Mapping Quantitative Trait Loci in Arabidopsis MAGIC Lines Uncovers Hormone-Responsive Genes Controlling Adventitious Root Development
Source: Plants (Basel). 2025 May 22;14(11):1574. doi: 10.3390/plants14111574 (PMC12157790; doi:10.3390/plants14111574)
Supplement: Supplementary file 1 [file plants-14-01574-s001.zip › Table_S8_SNPs_ IAA18.csv]

Variant ID	vf	Location	Chr: bp	vf_allele	Alleles	Class	Source	Evidence	Clin. Sig.	Conseq. Type	AA	AA coord	AA coord	sift_sort	sift_class	SIFT	Transcript
tmp_1_19304882_A_G	1967799	1:19304882	1:19304882	G	A/G	SNP	The 1001 Genomes Project			upstream gene variant					-		AT1G51950.1
tmp_1_19304891_C_CA	1967800	1:19304891	1: between 19304891 & 19304892	A	-/A	insertion	The 1001 Genomes Project			upstream gene variant					-		AT1G51950.1
ENSVATH04938504	1967801	1:19304892	1:19304892	G	A/G	SNP	The 1001 Genomes Project			upstream gene variant					-		AT1G51950.1
tmp_1_19304906_G_GT	1967802	1:19304906	1: between 19304906 & 19304907	T	-/T	insertion	The 1001 Genomes Project			upstream gene variant					-		AT1G51950.1
tmp_1_19304911_G_A	1967803	1:19304911	1:19304911	A	G/A	SNP	The 1001 Genomes Project			upstream gene variant					-		AT1G51950.1
tmp_1_19304923_C_G	1967804	1:19304923	1:19304923	G	C/G	SNP	The 1001 Genomes Project			upstream gene variant					-		AT1G51950.1
ENSVATH14292770	1967805	1:19304927	1:19304927	G	C/G	SNP	The 1001 Genomes Project			upstream gene variant					-		AT1G51950.1
tmp_1_19304931_A_C	1967806	1:19304931	1:19304931	C	A/C	SNP	The 1001 Genomes Project			upstream gene variant					-		AT1G51950.1
ENSVATH04938505	1967807	1:19304933	1:19304933	A	C/A	SNP	The 1001 Genomes Project			upstream gene variant					-		AT1G51950.1
tmp_1_19304934_A_G	1967808	1:19304934	1:19304934	G	A/G	SNP	The 1001 Genomes Project			upstream gene variant					-		AT1G51950.1
ENSVATH04938506	1967809	1:19304935	1:19304935	A	C/A	SNP	The 1001 Genomes Project			upstream gene variant					-		AT1G51950.1
ENSVATH04938507	1967810	1:19304937	1:19304937	G	A/G	SNP	The 1001 Genomes Project			upstream gene variant					-		AT1G51950.1
ENSVATH04938508	1967811	1:19304939	1:19304939	A	T/A	SNP	The 1001 Genomes Project			upstream gene variant					-		AT1G51950.1
tmp_1_19304944_C_T	1967812	1:19304944	1:19304944	T	C/T	SNP	The 1001 Genomes Project			upstream gene variant					-		AT1G51950.1
ENSVATH01349682	1967813	1:19304946	1:19304946	A	T/A	SNP	The 1001 Genomes Project			upstream gene variant					-		AT1G51950.1
ENSVATH04938509	1967814	1:19304950	1:19304950	T	C/T	SNP	The 1001 Genomes Project			upstream gene variant					-		AT1G51950.1
ENSVATH04938510	1967815	1:19304952	1:19304952	T	A/T	SNP	The 1001 Genomes Project			upstream gene variant					-		AT1G51950.1
tmp_1_19304964_G_C	1967816	1:19304964	1:19304964	C	G/C	SNP	The 1001 Genomes Project			upstream gene variant					-		AT1G51950.1
ENSVATH15205569	1967817	1:19304970	1:19304970	-	G/-	deletion	The 1001 Genomes Project			upstream gene variant					-		AT1G51950.1
tmp_1_19304975_T_A	1967818	1:19304975	1:19304975	A	T/A	SNP	The 1001 Genomes Project			upstream gene variant					-		AT1G51950.1
ENSVATH04938511	1967819	1:19304981	1:19304981	T	G/T	SNP	The 1001 Genomes Project			upstream gene variant					-		AT1G51950.1
ENSVATH04938512	1967820	1:19304983	1:19304983	C	A/C	SNP	The 1001 Genomes Project			upstream gene variant					-		AT1G51950.1
ENSVATH13514955	1967821	1:19304986	1:19304986	C	T/C	SNP	The 1001 Genomes Project			upstream gene variant					-		AT1G51950.1
ENSVATH15318962	1967822	1:19304988	1:19304988-19304989	T	TT/T/-	sequence alteration	The 1001 Genomes Project			upstream gene variant					-		AT1G51950.1
ENSVATH15318962	1967822	1:19304988	1:19304988-19304989	-	TT/T/-	sequence alteration	The 1001 Genomes Project			upstream gene variant					-		AT1G51950.1
ENSVATH13514956	1967823	1:19304990	1:19304990	C	T/C	SNP	The 1001 Genomes Project			upstream gene variant					-		AT1G51950.1
tmp_1_19304993_T_C	1967824	1:19304993	1:19304993	C	T/C	SNP	The 1001 Genomes Project			upstream gene variant					-		AT1G51950.1
tmp_1_19304994_T_C	1967825	1:19304994	1:19304994	C	T/C	SNP	The 1001 Genomes Project			upstream gene variant					-		AT1G51950.1
tmp_1_19304995_TA_AA,T	1967826	1:19304995	1:19304995-19304996	AA	TA/AA/T	indel	The 1001 Genomes Project			upstream gene variant					-		AT1G51950.1
tmp_1_19304995_TA_AA,T	1967826	1:19304995	1:19304995-19304996	T	TA/AA/T	indel	The 1001 Genomes Project			upstream gene variant					-		AT1G51950.1
ENSVATH04938514	1967827	1:19304998	1:19304998	C	T/C	SNP	The 1001 Genomes Project			upstream gene variant					-		AT1G51950.1
ENSVATH04938515	1967828	1:19305006	1:19305006	G	A/G	SNP	The 1001 Genomes Project			upstream gene variant					-		AT1G51950.1
ENSVATH04938516	1967829	1:19305008	1:19305008	T	G/T	SNP	The 1001 Genomes Project			upstream gene variant					-		AT1G51950.1
ENSVATH04938517	1967830	1:19305009	1:19305009	G	A/G	SNP	The 1001 Genomes Project			upstream gene variant					-		AT1G51950.1
tmp_1_19305020_T_A	1967831	1:19305020	1:19305020	A	T/A	SNP	The 1001 Genomes Project			upstream gene variant					-		AT1G51950.1
ENSVATH04938518	1967832	1:19305031	1:19305031	A	G/A	SNP	The 1001 Genomes Project			upstream gene variant					-		AT1G51950.1
ENSVATH04938519	1967833	1:19305032	1:19305032	C	T/C	SNP	The 1001 Genomes Project			upstream gene variant					-		AT1G51950.1
tmp_1_19305033_GA_AA,G	1967834	1:19305033	1:19305033-19305034	AA	GA/AA/G	indel	The 1001 Genomes Project			upstream gene variant					-		AT1G51950.1
tmp_1_19305033_GA_AA,G	1967834	1:19305033	1:19305033-19305034	G	GA/AA/G	indel	The 1001 Genomes Project			upstream gene variant					-		AT1G51950.1
ENSVATH04938521	1967835	1:19305036	1:19305036	G	A/G	SNP	The 1001 Genomes Project			upstream gene variant					-		AT1G51950.1
tmp_1_19305039_A_G	1967836	1:19305039	1:19305039	G	A/G	SNP	The 1001 Genomes Project			upstream gene variant					-		AT1G51950.1
tmp_1_19305042_C_T	1967837	1:19305042	1:19305042	T	C/T	SNP	The 1001 Genomes Project			upstream gene variant					-		AT1G51950.1
tmp_1_19305043_C_G	1967838	1:19305043	1:19305043	G	C/G	SNP	The 1001 Genomes Project			upstream gene variant					-		AT1G51950.1
tmp_1_19305044_T_A	1967839	1:19305044	1:19305044	A	T/A	SNP	The 1001 Genomes Project			upstream gene variant					-		AT1G51950.1
ENSVATH04938522	1967840	1:19305047	1:19305047	A	G/A	SNP	The 1001 Genomes Project			upstream gene variant					-		AT1G51950.1
ENSVATH13514957	1967841	1:19305050	1:19305050	G	A/G	SNP	The 1001 Genomes Project			upstream gene variant					-		AT1G51950.1
tmp_1_19305051_T_C	1967842	1:19305051	1:19305051	C	T/C	SNP	The 1001 Genomes Project			upstream gene variant					-		AT1G51950.1
ENSVATH13514958	1967843	1:19305068	1:19305068	G	A/G	SNP	The 1001 Genomes Project			upstream gene variant					-		AT1G51950.1
tmp_1_19305070_A_C	1967844	1:19305070	1:19305070	C	A/C	SNP	The 1001 Genomes Project			upstream gene variant					-		AT1G51950.1
ENSVATH13514959	1967845	1:19305072	1:19305072	T	C/T	SNP	The 1001 Genomes Project			upstream gene variant					-		AT1G51950.1
ENSVATH04938523	1967846	1:19305077	1:19305077	C	T/C	SNP	The 1001 Genomes Project			upstream gene variant					-		AT1G51950.1
ENSVATH00093495	1967847	1:19305082	1:19305082	C	T/C/A	SNP	The 1001 Genomes Project			5 prime UTR variant					-		AT1G51950.1
ENSVATH00093495	1967847	1:19305082	1:19305082	A	T/C/A	SNP	The 1001 Genomes Project			5 prime UTR variant					-		AT1G51950.1
ENSVATH04938524	1967848	1:19305093	1:19305093	G	C/G	SNP	The 1001 Genomes Project			5 prime UTR variant					-		AT1G51950.1
ENSVATH04938525	1967849	1:19305099	1:19305099	A	T/A	SNP	The 1001 Genomes Project			5 prime UTR variant					-		AT1G51950.1
tmp_1_19305113_G_T	1967850	1:19305113	1:19305113	T	G/T	SNP	The 1001 Genomes Project			5 prime UTR variant					-		AT1G51950.1
tmp_1_19305114_G_A	1967851	1:19305114	1:19305114	A	G/A	SNP	The 1001 Genomes Project			5 prime UTR variant					-		AT1G51950.1
ENSVATH14292771	1967852	1:19305115	1:19305115	A	G/A	SNP	The 1001 Genomes Project			5 prime UTR variant					-		AT1G51950.1
tmp_1_19305116_C_T,G,CAG	1967853	1:19305116	1:19305116	T	C/T/G/CAG	indel	The 1001 Genomes Project			5 prime UTR variant					-		AT1G51950.1
tmp_1_19305116_C_T,G,CAG	1967853	1:19305116	1:19305116	G	C/T/G/CAG	indel	The 1001 Genomes Project			5 prime UTR variant					-		AT1G51950.1
tmp_1_19305116_C_T,G,CAG	1967853	1:19305116	1:19305116	CAG	C/T/G/CAG	indel	The 1001 Genomes Project			5 prime UTR variant					-		AT1G51950.1
tmp_1_19305122_G_A	1967854	1:19305122	1:19305122	A	G/A	SNP	The 1001 Genomes Project			5 prime UTR variant					-		AT1G51950.1
tmp_1_19305124_GAGAT_G	1967855	1:19305125	1:19305125-19305128	-	AGAT/-	deletion	The 1001 Genomes Project			5 prime UTR variant					-		AT1G51950.1
ENSVATH04049902	1967856	1:19305127	1:19305127-19305128	-	AT/-	deletion	The 1001 Genomes Project			5 prime UTR variant					-		AT1G51950.1
tmp_1_19305128_T_G,A	1967858	1:19305128	1:19305128	G	T/G/A	SNP	The 1001 Genomes Project			5 prime UTR variant					-		AT1G51950.1
tmp_1_19305128_T_G,A	1967858	1:19305128	1:19305128	A	T/G/A	SNP	The 1001 Genomes Project			5 prime UTR variant					-		AT1G51950.1
ENSVATH01349683	1967857	1:19305128	1:19305128	-	T/-	deletion	The 1001 Genomes Project			5 prime UTR variant					-		AT1G51950.1
ENSVATH13514960	1967859	1:19305130	1:19305130	G	A/G	SNP	The 1001 Genomes Project			5 prime UTR variant					-		AT1G51950.1
tmp_1_19305137_T_C	1967860	1:19305137	1:19305137	C	T/C	SNP	The 1001 Genomes Project			5 prime UTR variant					-		AT1G51950.1
ENSVATH01349684	1967861	1:19305138	1:19305138	T	G/T	SNP	The 1001 Genomes Project			5 prime UTR variant					-		AT1G51950.1
tmp_1_19305148_G_A	1967862	1:19305148	1:19305148	A	G/A	SNP	The 1001 Genomes Project			5 prime UTR variant					-		AT1G51950.1
tmp_1_19305151_T_A	1967863	1:19305151	1:19305151	A	T/A	SNP	The 1001 Genomes Project			5 prime UTR variant					-		AT1G51950.1
tmp_1_19305161_A_T	1967864	1:19305161	1:19305161	T	A/T	SNP	The 1001 Genomes Project			5 prime UTR variant					-		AT1G51950.1
ENSVATH04049903	1967865	1:19305172	1:19305172	-	T/-	deletion	The 1001 Genomes Project			5 prime UTR variant					-		AT1G51950.1
tmp_1_19305175_T_A	1967866	1:19305175	1:19305175	A	T/A	SNP	The 1001 Genomes Project			5 prime UTR variant					-		AT1G51950.1
tmp_1_19305177_AT_TT,A	1967867	1:19305177	1:19305177-19305178	TT	AT/TT/A	indel	The 1001 Genomes Project			5 prime UTR variant					-		AT1G51950.1
tmp_1_19305177_AT_TT,A	1967867	1:19305177	1:19305177-19305178	A	AT/TT/A	indel	The 1001 Genomes Project			5 prime UTR variant					-		AT1G51950.1
ENSVATH15205574	1967868	1:19305178	1:19305178	C	T/C	SNP	The 1001 Genomes Project			5 prime UTR variant					-		AT1G51950.1
tmp_1_19305179_T_A	1967869	1:19305179	1:19305179	A	T/A	SNP	The 1001 Genomes Project			5 prime UTR variant					-		AT1G51950.1
tmp_1_19305187_C_T	1967870	1:19305187	1:19305187	T	C/T	SNP	The 1001 Genomes Project			5 prime UTR variant					-		AT1G51950.1
tmp_1_19305189_C_G	1967871	1:19305189	1:19305189	G	C/G	SNP	The 1001 Genomes Project			5 prime UTR variant					-		AT1G51950.1
ENSVATH04938526	1967872	1:19305202	1:19305202	T	C/T	SNP	The 1001 Genomes Project			5 prime UTR variant					-		AT1G51950.1
tmp_1_19305205_C_T	1967873	1:19305205	1:19305205	T	C/T	SNP	The 1001 Genomes Project			5 prime UTR variant					-		AT1G51950.1
tmp_1_19305207_AAT_GAT,A	1967874	1:19305207	1:19305207-19305209	GAT	AAT/GAT/A	indel	The 1001 Genomes Project			5 prime UTR variant					-		AT1G51950.1
tmp_1_19305207_AAT_GAT,A	1967874	1:19305207	1:19305207-19305209	A	AAT/GAT/A	indel	The 1001 Genomes Project			5 prime UTR variant					-		AT1G51950.1
ENSVATH01349688	1967875	1:19305208	1:19305208	G	A/G	SNP	The 1001 Genomes Project			5 prime UTR variant					-		AT1G51950.1
ENSVATH04938527	1967876	1:19305211	1:19305211	G	A/G	SNP	The 1001 Genomes Project			5 prime UTR variant					-		AT1G51950.1
ENSVATH04938528	1967877	1:19305216	1:19305216	T	C/T	SNP	The 1001 Genomes Project			5 prime UTR variant					-		AT1G51950.1
tmp_1_19305217_A_T	1967878	1:19305217	1:19305217	T	A/T	SNP	The 1001 Genomes Project			5 prime UTR variant					-		AT1G51950.1
ENSVATH01349689	1967879	1:19305218	1:19305218	T	A/T	SNP	The 1001 Genomes Project			5 prime UTR variant					-		AT1G51950.1
ENSVATH04938529	1967880	1:19305222	1:19305222	A	T/A	SNP	The 1001 Genomes Project			5 prime UTR variant					-		AT1G51950.1
ENSVATH04938530	1967881	1:19305224	1:19305224	T	C/T	SNP	The 1001 Genomes Project			5 prime UTR variant					-		AT1G51950.1
ENSVATH04938531	1967882	1:19305229	1:19305229	C	T/C	SNP	The 1001 Genomes Project			5 prime UTR variant					-		AT1G51950.1
ENSVATH15205616	1967883	1:19305231	1:19305231	-	T/-	deletion	The 1001 Genomes Project			5 prime UTR variant					-		AT1G51950.1
tmp_1_19305231_T_A	1967884	1:19305231	1:19305231	A	T/A	SNP	The 1001 Genomes Project			5 prime UTR variant					-		AT1G51950.1
ENSVATH04938532	1967885	1:19305232	1:19305232	G	T/G	SNP	The 1001 Genomes Project			5 prime UTR variant					-		AT1G51950.1
tmp_1_19305239_C_T	1967886	1:19305239	1:19305239	T	C/T	SNP	The 1001 Genomes Project			5 prime UTR variant					-		AT1G51950.1
ENSVATH14292772	1967887	1:19305245	1:19305245	A	G/A	SNP	The 1001 Genomes Project			5 prime UTR variant					-		AT1G51950.1
tmp_1_19305249_T_TA	1967888	1:19305249	1: between 19305249 & 19305250	A	-/A	insertion	The 1001 Genomes Project			5 prime UTR variant					-		AT1G51950.1
tmp_1_19305251_A_G	1967889	1:19305251	1:19305251	G	A/G	SNP	The 1001 Genomes Project			5 prime UTR variant					-		AT1G51950.1
tmp_1_19305252_C_T	1967890	1:19305252	1:19305252	T	C/T	SNP	The 1001 Genomes Project			5 prime UTR variant					-		AT1G51950.1
tmp_1_19305253_C_T	1967891	1:19305253	1:19305253	T	C/T	SNP	The 1001 Genomes Project			5 prime UTR variant					-		AT1G51950.1
ENSVATH13514961	1967892	1:19305269	1:19305269	G	C/G	SNP	The 1001 Genomes Project			5 prime UTR variant					-		AT1G51950.1
tmp_1_19305271_T_C	1967893	1:19305271	1:19305271	C	T/C	SNP	The 1001 Genomes Project			5 prime UTR variant					-		AT1G51950.1
ENSVATH01349690	1967894	1:19305272	1:19305272	C	G/C/A	SNP	The 1001 Genomes Project			5 prime UTR variant					-		AT1G51950.1
ENSVATH01349690	1967894	1:19305272	1:19305272	A	G/C/A	SNP	The 1001 Genomes Project			5 prime UTR variant					-		AT1G51950.1
ENSVATH15205617	1967895	1:19305277	1:19305277	-	A/-	deletion	The 1001 Genomes Project			5 prime UTR variant					-		AT1G51950.1
ENSVATH14292773	1967896	1:19305281	1:19305281	A	T/A	SNP	The 1001 Genomes Project			5 prime UTR variant					-		AT1G51950.1
tmp_1_19305287_T_C	1967897	1:19305287	1:19305287	C	T/C	SNP	The 1001 Genomes Project			5 prime UTR variant					-		AT1G51950.1
ENSVATH04938533	1967898	1:19305294	1:19305294	T	C/T	SNP	The 1001 Genomes Project			5 prime UTR variant					-		AT1G51950.1
ENSVATH15318963	1967899	1:19305311	1:19305311-19305312	-	AT/-	deletion	The 1001 Genomes Project			5 prime UTR variant					-		AT1G51950.1
tmp_1_19305312_TAG_GAG,TAGAG,T	1967900	1:19305312	1:19305312-19305314	GAG	TAG/GAG/TAGAG/T	indel	The 1001 Genomes Project			5 prime UTR variant					-		AT1G51950.1
tmp_1_19305312_TAG_GAG,TAGAG,T	1967900	1:19305312	1:19305312-19305314	TAGAG	TAG/GAG/TAGAG/T	indel	The 1001 Genomes Project			5 prime UTR variant					-		AT1G51950.1
tmp_1_19305312_TAG_GAG,TAGAG,T	1967900	1:19305312	1:19305312-19305314	T	TAG/GAG/TAGAG/T	indel	The 1001 Genomes Project			5 prime UTR variant					-		AT1G51950.1
ENSVATH07645633	1967901	1:19305326	1:19305326	A	G/A	SNP	The 1001 Genomes Project			5 prime UTR variant					-		AT1G51950.1
ENSVATH04938534	1967902	1:19305333	1:19305333	G	A/G	SNP	The 1001 Genomes Project			5 prime UTR variant					-		AT1G51950.1
ENSVATH01349691	1967903	1:19305337	1:19305337	A	G/A	SNP	The 1001 Genomes Project			5 prime UTR variant					-		AT1G51950.1
ENSVATH01349692	1967904	1:19305340	1:19305340	G	A/G	SNP	The 1001 Genomes Project			5 prime UTR variant					-		AT1G51950.1
ENSVATH04938535	1967905	1:19305342	1:19305342	T	A/T	SNP	The 1001 Genomes Project			5 prime UTR variant					-		AT1G51950.1
ENSVATH04938536	1967906	1:19305345	1:19305345	T	A/T	SNP	The 1001 Genomes Project			5 prime UTR variant					-		AT1G51950.1
tmp_1_19305353_AC_A	1967907	1:19305354	1:19305354	-	C/-	deletion	The 1001 Genomes Project			5 prime UTR variant					-		AT1G51950.1
ENSVATH14292774	1967908	1:19305358	1:19305358	T	C/T	SNP	The 1001 Genomes Project			5 prime UTR variant					-		AT1G51950.1
tmp_1_19305362_A_T	1967909	1:19305362	1:19305362	T	A/T	SNP	The 1001 Genomes Project			5 prime UTR variant					-		AT1G51950.1
ENSVATH04938537	1967910	1:19305367	1:19305367	G	T/G	SNP	The 1001 Genomes Project			5 prime UTR variant					-		AT1G51950.1
ENSVATH01349693	1967911	1:19305368	1:19305368	A	T/A	SNP	The 1001 Genomes Project			5 prime UTR variant					-		AT1G51950.1
ENSVATH01349694	1967912	1:19305370	1:19305370	T	A/T	SNP	The 1001 Genomes Project			5 prime UTR variant					-		AT1G51950.1
ENSVATH01349695	1967913	1:19305377	1:19305377	C	T/C	SNP	The 1001 Genomes Project			5 prime UTR variant					-		AT1G51950.1
tmp_1_19305380_C_CA	1967914	1:19305380	1: between 19305380 & 19305381	A	-/A	insertion	The 1001 Genomes Project			5 prime UTR variant					-		AT1G51950.1
ENSVATH04938539	1967915	1:19305382	1:19305382	A	T/A	SNP	The 1001 Genomes Project			5 prime UTR variant					-		AT1G51950.1
ENSVATH01349696	1967916	1:19305384	1:19305384	T	C/T	SNP	The 1001 Genomes Project			5 prime UTR variant					-		AT1G51950.1
ENSVATH04938540	1967917	1:19305396	1:19305396	A	G/A	SNP	The 1001 Genomes Project			5 prime UTR variant					-		AT1G51950.1
ENSVATH15205624	1967918	1:19305404	1:19305404	-	T/-	deletion	The 1001 Genomes Project			5 prime UTR variant					-		AT1G51950.1
ENSVATH04938541	1967919	1:19305406	1:19305406	C	T/C	SNP	The 1001 Genomes Project			5 prime UTR variant					-		AT1G51950.1
tmp_1_19305428_A_G	1967920	1:19305428	1:19305428	G	A/G	SNP	The 1001 Genomes Project			5 prime UTR variant					-		AT1G51950.1
ENSVATH04938542	1967921	1:19305433	1:19305433	G	T/G	SNP	The 1001 Genomes Project			5 prime UTR variant					-		AT1G51950.1
tmp_1_19305436_A_T	1967922	1:19305436	1:19305436	T	A/T	SNP	The 1001 Genomes Project			5 prime UTR variant					-		AT1G51950.1
ENSVATH01349697	1967923	1:19305454	1:19305454	T	C/T	SNP	The 1001 Genomes Project			5 prime UTR variant					-		AT1G51950.1
tmp_1_19305457_C_T	1967924	1:19305457	1:19305457	T	C/T	SNP	The 1001 Genomes Project			5 prime UTR variant					-		AT1G51950.1
ENSVATH04049904	1967925	1:19305459	1:19305459	-	C/-	deletion	The 1001 Genomes Project			5 prime UTR variant					-		AT1G51950.1
tmp_1_19305459_CCT_C	1967926	1:19305460	1:19305460-19305461	-	CT/-	deletion	The 1001 Genomes Project			5 prime UTR variant					-		AT1G51950.1
tmp_1_19305463_T_A	1967927	1:19305463	1:19305463	A	T/A	SNP	The 1001 Genomes Project			5 prime UTR variant					-		AT1G51950.1
ENSVATH13514962	1967928	1:19305482	1:19305482	T	C/T	SNP	The 1001 Genomes Project			5 prime UTR variant					-		AT1G51950.1
tmp_1_19305512_G_GA	1967929	1:19305512	1: between 19305512 & 19305513	A	-/A	insertion	The 1001 Genomes Project			5 prime UTR variant					-		AT1G51950.1
ENSVATH09939589	1967930	1:19305517	1: between 19305517 & 19305518	AA	-/AA	insertion	The 1001 Genomes Project			5 prime UTR variant					-		AT1G51950.1
tmp_1_19305519_A_G	1967931	1:19305519	1:19305519	G	A/G	SNP	The 1001 Genomes Project			5 prime UTR variant					-		AT1G51950.1
ENSVATH04938543	1967932	1:19305528	1:19305528	A	T/A	SNP	The 1001 Genomes Project			5 prime UTR variant					-		AT1G51950.1
ENSVATH01349698	1967933	1:19305530	1:19305530	A	T/A	SNP	The 1001 Genomes Project			5 prime UTR variant					-		AT1G51950.1
ENSVATH01349699	1967934	1:19305532	1:19305532	G	T/G	SNP	The 1001 Genomes Project			5 prime UTR variant					-		AT1G51950.1
ENSVATH04938544	1967935	1:19305534	1:19305534	G	A/G	SNP	The 1001 Genomes Project			5 prime UTR variant					-		AT1G51950.1
ENSVATH01349700	1967936	1:19305537	1:19305537	A	T/A	SNP	The 1001 Genomes Project			5 prime UTR variant					-		AT1G51950.1
ENSVATH01349701	1967937	1:19305556	1:19305556	G	C/G	SNP	The 1001 Genomes Project			5 prime UTR variant					-		AT1G51950.1
ENSVATH01349702	1967938	1:19305561	1:19305561	G	T/G	SNP	The 1001 Genomes Project			5 prime UTR variant					-		AT1G51950.1
tmp_1_19305587_T_C	1967939	1:19305587	1:19305587	C	T/C	SNP	The 1001 Genomes Project			5 prime UTR variant					-		AT1G51950.1
tmp_1_19305590_A_T	1967940	1:19305590	1:19305590	T	A/T	SNP	The 1001 Genomes Project			5 prime UTR variant					-		AT1G51950.1
ENSVATH04938545	1967941	1:19305595	1:19305595	A	T/A	SNP	The 1001 Genomes Project			5 prime UTR variant					-		AT1G51950.1
ENSVATH04938546	1967942	1:19305599	1:19305599	G	C/G	SNP	The 1001 Genomes Project			5 prime UTR variant					-		AT1G51950.1
tmp_1_19305604_C_A	1967943	1:19305604	1:19305604	A	C/A	SNP	The 1001 Genomes Project			5 prime UTR variant					-		AT1G51950.1
ENSVATH04938547	1967944	1:19305605	1:19305605	A	G/A	SNP	The 1001 Genomes Project			5 prime UTR variant					-		AT1G51950.1
ENSVATH14292795	1967945	1:19305606	1:19305606	C	A/C	SNP	The 1001 Genomes Project			5 prime UTR variant					-		AT1G51950.1
tmp_1_19305619_T_A	1967946	1:19305619	1:19305619	A	T/A	SNP	The 1001 Genomes Project			5 prime UTR variant					-		AT1G51950.1
ENSVATH04938548	1967947	1:19305631	1:19305631	T	A/T	SNP	The 1001 Genomes Project			5 prime UTR variant					-		AT1G51950.1
ENSVATH13514964	1967948	1:19305637	1:19305637	A	G/A	SNP	The 1001 Genomes Project			5 prime UTR variant					-		AT1G51950.1
ENSVATH04938549	1967949	1:19305657	1:19305657	-	A/-	deletion	The 1001 Genomes Project			5 prime UTR variant					-		AT1G51950.1
tmp_1_19305657_A_T	1967950	1:19305657	1:19305657	T	A/T	SNP	The 1001 Genomes Project			5 prime UTR variant					-		AT1G51950.1
tmp_1_19305661_A_C	1967951	1:19305661	1:19305661	C	A/C	SNP	The 1001 Genomes Project			5 prime UTR variant					-		AT1G51950.1
tmp_1_19305663_A_AT	1967952	1:19305663	1: between 19305663 & 19305664	T	-/T	insertion	The 1001 Genomes Project			5 prime UTR variant					-		AT1G51950.1
ENSVATH04938550	1967953	1:19305664	1:19305664	C	A/C	SNP	The 1001 Genomes Project			5 prime UTR variant					-		AT1G51950.1
ENSVATH13514986	1967954	1:19305666	1:19305666	A	C/A/T	SNP	The 1001 Genomes Project			5 prime UTR variant					-		AT1G51950.1
ENSVATH13514986	1967954	1:19305666	1:19305666	T	C/A/T	SNP	The 1001 Genomes Project			5 prime UTR variant					-		AT1G51950.1
tmp_1_19305667_C_T	1967955	1:19305667	1:19305667	T	C/T	SNP	The 1001 Genomes Project			5 prime UTR variant					-		AT1G51950.1
tmp_1_19305669_A_T	1967956	1:19305669	1:19305669	T	A/T	SNP	The 1001 Genomes Project			5 prime UTR variant					-		AT1G51950.1
tmp_1_19305691_G_A	1967957	1:19305691	1:19305691	A	G/A	SNP	The 1001 Genomes Project			missense variant	G/S	8	8	271	tolerated - low confidence	0.27	AT1G51950.1
ENSVATH01349703	1967958	1:19305699	1:19305699	T	C/T	SNP	The 1001 Genomes Project			synonymous variant	I	10	10		-		AT1G51950.1
tmp_1_19305704_C_G	1967959	1:19305704	1:19305704	G	C/G	SNP	The 1001 Genomes Project			missense variant	P/R	12	12	51	deleterious - low confidence	0.05	AT1G51950.1
tmp_1_19305705_G_C	1967960	1:19305705	1:19305705	C	G/C	SNP	The 1001 Genomes Project			synonymous variant	P	12	12		-		AT1G51950.1
tmp_1_19305720_G_A	1967961	1:19305720	1:19305720	A	G/A	SNP	The 1001 Genomes Project			synonymous variant	L	17	17		-		AT1G51950.1
ENSVATH13514987	1967962	1:19305735	1:19305735	A	G/A	SNP	The 1001 Genomes Project			synonymous variant	E	22	22		-		AT1G51950.1
tmp_1_19305759_G_A	1967963	1:19305759	1:19305759	A	G/A	SNP	The 1001 Genomes Project			synonymous variant	E	30	30		-		AT1G51950.1
ENSVATH04938551	1967964	1:19305764	1:19305764	G	A/G	SNP	The 1001 Genomes Project			missense variant	N/S	32	32	821	tolerated	0.82	AT1G51950.1
tmp_1_19305769_G_A	1967965	1:19305769	1:19305769	A	G/A	SNP	The 1001 Genomes Project			missense variant	V/I	34	34	461	tolerated	0.46	AT1G51950.1
tmp_1_19305771_T_A	1967966	1:19305771	1:19305771	A	T/A	SNP	The 1001 Genomes Project			synonymous variant	V	34	34		-		AT1G51950.1
ENSVATH01349704	1967967	1:19305779	1:19305779	A	C/A	SNP	The 1001 Genomes Project			missense variant	T/K	37	37	141	tolerated	0.14	AT1G51950.1
tmp_1_19305801_A_T	1967968	1:19305801	1:19305801	T	A/T	SNP	The 1001 Genomes Project			synonymous variant	L	44	44		-		AT1G51950.1
ENSVATH00093496	1967969	1:19305810	1:19305810	G	A/G	SNP	The 1001 Genomes Project			synonymous variant	G	47	47		-		AT1G51950.1
tmp_1_19305816_T_G	1967970	1:19305816	1:19305816	G	T/G	SNP	The 1001 Genomes Project			synonymous variant	P	49	49		-		AT1G51950.1
ENSVATH01349705	1967971	1:19305843	1:19305843	A	G/A	SNP	The 1001 Genomes Project			missense variant	M/I	58	58	211	tolerated	0.21	AT1G51950.1
ENSVATH04938552	1967972	1:19305847	1:19305847	G	A/G	SNP	The 1001 Genomes Project			missense variant	R/G	60	60	421	tolerated	0.42	AT1G51950.1
ENSVATH13514989	1967973	1:19305852	1:19305852	T	C/T	SNP	The 1001 Genomes Project			synonymous variant	H	61	61		-		AT1G51950.1
ENSVATH14292796	1967974	1:19305855	1:19305855	A	G/A	SNP	The 1001 Genomes Project			missense variant	M/I	62	62	441	tolerated	0.44	AT1G51950.1
ENSVATH01349706	1967975	1:19305864	1:19305864	G	A/G	SNP	The 1001 Genomes Project			synonymous variant	E	65	65		-		AT1G51950.1
ENSVATH04938553	1967976	1:19305890	1:19305890	A	T/A	SNP	The 1001 Genomes Project			missense variant	L/H	74	74	91	tolerated	0.09	AT1G51950.1
ENSVATH13514990	1967977	1:19305894	1:19305894	A	T/A	SNP	The 1001 Genomes Project			synonymous variant	A	75	75		-		AT1G51950.1
ENSVATH01349707	1967978	1:19305901	1:19305901	C	T/C	SNP	The 1001 Genomes Project			missense variant	Y/H	78	78	661	tolerated	0.66	AT1G51950.1
tmp_1_19305920_C_T	1967979	1:19305920	1:19305920	T	C/T	SNP	The 1001 Genomes Project			missense variant	T/I	84	84	21	deleterious	0.02	AT1G51950.1
tmp_1_19305922_A_C	1967980	1:19305922	1:19305922	C	A/C	SNP	The 1001 Genomes Project			missense variant	K/Q	85	85	521	tolerated	0.52	AT1G51950.1
tmp_1_19305923_A_T	1967981	1:19305923	1:19305923	T	A/T	SNP	The 1001 Genomes Project			missense variant	K/I	85	85	151	tolerated	0.15	AT1G51950.1
ENSVATH15318966	1967982	1:19305959	1:19305959-19305962	-	TCTT/-	deletion	The 1001 Genomes Project			intron variant					-		AT1G51950.1
tmp_1_19305978_C_T	1967983	1:19305978	1:19305978	T	C/T	SNP	The 1001 Genomes Project			intron variant					-		AT1G51950.1
tmp_1_19306005_T_C,G	1967984	1:19306005	1:19306005	C	T/C/G	SNP	The 1001 Genomes Project			intron variant					-		AT1G51950.1
tmp_1_19306005_T_C,G	1967984	1:19306005	1:19306005	G	T/C/G	SNP	The 1001 Genomes Project			intron variant					-		AT1G51950.1
tmp_1_19306028_A_G	1967985	1:19306028	1:19306028	G	A/G	SNP	The 1001 Genomes Project			intron variant					-		AT1G51950.1
ENSVATH01349708	1967986	1:19306046	1:19306046	G	T/G	SNP	The 1001 Genomes Project			intron variant					-		AT1G51950.1
ENSVATH04938554	1967987	1:19306052	1:19306052	G	T/G	SNP	The 1001 Genomes Project			intron variant					-		AT1G51950.1
ENSVATH04938555	1967988	1:19306053	1:19306053	C	T/C	SNP	The 1001 Genomes Project			intron variant					-		AT1G51950.1
ENSVATH04938556	1967989	1:19306065	1:19306065	T	C/T	SNP	The 1001 Genomes Project			intron variant					-		AT1G51950.1
tmp_1_19306066_T_G	1967990	1:19306066	1:19306066	G	T/G	SNP	The 1001 Genomes Project			intron variant					-		AT1G51950.1
tmp_1_19306084_A_AAAAGTTTTAAC	1967991	1:19306084	1: between 19306084 & 19306085	AAAGTTTTAAC	-/AAAGTTTTAAC	insertion	The 1001 Genomes Project			intron variant					-		AT1G51950.1
tmp_1_19306087_T_A	1967992	1:19306087	1:19306087	A	T/A	SNP	The 1001 Genomes Project			intron variant					-		AT1G51950.1
tmp_1_19306088_T_TC	1967993	1:19306088	1: between 19306088 & 19306089	C	-/C	insertion	The 1001 Genomes Project			intron variant					-		AT1G51950.1
tmp_1_19306093_C_CT	1967994	1:19306093	1: between 19306093 & 19306094	T	-/T	insertion	The 1001 Genomes Project			intron variant					-		AT1G51950.1
tmp_1_19306098_T_A	1967995	1:19306098	1:19306098	A	T/A	SNP	The 1001 Genomes Project			intron variant					-		AT1G51950.1
tmp_1_19306118_GT_G	1967996	1:19306119	1:19306119	-	T/-	deletion	The 1001 Genomes Project			intron variant					-		AT1G51950.1
tmp_1_19306126_C_CT	1967997	1:19306126	1: between 19306126 & 19306127	T	-/T	insertion	The 1001 Genomes Project			intron variant					-		AT1G51950.1
tmp_1_19306138_C_G	1967998	1:19306138	1:19306138	G	C/G	SNP	The 1001 Genomes Project			intron variant					-		AT1G51950.1
tmp_1_19306142_T_TA	1967999	1:19306142	1: between 19306142 & 19306143	A	-/A	insertion	The 1001 Genomes Project			intron variant					-		AT1G51950.1
ENSVATH04938558	1968000	1:19306149	1:19306149	A	C/A	SNP	The 1001 Genomes Project			intron variant					-		AT1G51950.1
tmp_1_19306151_G_GT	1968001	1:19306151	1: between 19306151 & 19306152	T	-/T	insertion	The 1001 Genomes Project			intron variant					-		AT1G51950.1
tmp_1_19306155_T_C	1968002	1:19306155	1:19306155	C	T/C	SNP	The 1001 Genomes Project			intron variant					-		AT1G51950.1
tmp_1_19306157_A_T	1968003	1:19306157	1:19306157	T	A/T	SNP	The 1001 Genomes Project			intron variant					-		AT1G51950.1
ENSVATH13514992	1968004	1:19306169	1:19306169	T	G/T	SNP	The 1001 Genomes Project			intron variant					-		AT1G51950.1
tmp_1_19306171_TCTTGTC_T	1968005	1:19306172	1:19306172-19306177	-	CTTGTC/-	deletion	The 1001 Genomes Project			intron variant					-		AT1G51950.1
ENSVATH04938559	1968006	1:19306174	1:19306174	C	T/C	SNP	The 1001 Genomes Project			intron variant					-		AT1G51950.1
tmp_1_19306176_T_C	1968007	1:19306176	1:19306176	C	T/C	SNP	The 1001 Genomes Project			intron variant					-		AT1G51950.1
ENSVATH01349709	1968008	1:19306179	1:19306179	A	T/A	SNP	The 1001 Genomes Project			intron variant					-		AT1G51950.1
tmp_1_19306180_A_T	1968009	1:19306180	1:19306180	T	A/T	SNP	The 1001 Genomes Project			intron variant					-		AT1G51950.1
tmp_1_19306181_C_T	1968010	1:19306181	1:19306181	T	C/T	SNP	The 1001 Genomes Project			intron variant					-		AT1G51950.1
tmp_1_19306183_A_T	1968011	1:19306183	1:19306183	T	A/T	SNP	The 1001 Genomes Project			intron variant					-		AT1G51950.1
ENSVATH04938560	1968012	1:19306186	1:19306186	T	A/T	SNP	The 1001 Genomes Project			intron variant					-		AT1G51950.1
ENSVATH01349710	1968013	1:19306187	1:19306187	T	A/T	SNP	The 1001 Genomes Project			intron variant					-		AT1G51950.1
ENSVATH13514993	1968014	1:19306191	1:19306191	A	T/A	SNP	The 1001 Genomes Project			intron variant					-		AT1G51950.1
ENSVATH04938561	1968015	1:19306202	1:19306202	A	C/A	SNP	The 1001 Genomes Project			intron variant					-		AT1G51950.1
tmp_1_19306203_C_A	1968016	1:19306203	1:19306203	A	C/A	SNP	The 1001 Genomes Project			intron variant					-		AT1G51950.1
ENSVATH01349711	1968017	1:19306234	1:19306234	C	G/C	SNP	The 1001 Genomes Project			missense variant	V/L	97	97	41	deleterious	0.04	AT1G51950.1
ENSVATH04938562	1968018	1:19306239	1:19306239	C	G/C	SNP	The 1001 Genomes Project			synonymous variant	V	98	98		-		AT1G51950.1
ENSVATH04938563	1968019	1:19306260	1:19306260	A	C/A	SNP	The 1001 Genomes Project			synonymous variant	S	105	105		-		AT1G51950.1
tmp_1_19306263_C_T	1968020	1:19306263	1:19306263	T	C/T	SNP	The 1001 Genomes Project			synonymous variant	F	106	106		-		AT1G51950.1
tmp_1_19306266_G_A	1968021	1:19306266	1:19306266	A	G/A	SNP	The 1001 Genomes Project			synonymous variant	R	107	107		-		AT1G51950.1
ENSVATH04938564	1968022	1:19306279	1:19306279	T	A/T	SNP	The 1001 Genomes Project			missense variant	S/C	112	112	1	deleterious	0	AT1G51950.1
ENSVATH04938565	1968023	1:19306287	1:19306287	C	T/C	SNP	The 1001 Genomes Project			synonymous variant	S	114	114		-		AT1G51950.1
tmp_1_19306290_T_G	1968024	1:19306290	1:19306290	G	T/G	SNP	The 1001 Genomes Project			synonymous variant	S	115	115		-		AT1G51950.1
ENSVATH04938566	1968025	1:19306320	1:19306320	T	C/T	SNP	The 1001 Genomes Project			synonymous variant	S	125	125		-		AT1G51950.1
tmp_1_19306338_G_A,T	1968026	1:19306338	1:19306338	A	G/A/T	SNP	The 1001 Genomes Project			synonymous variant	K	131	131		-		AT1G51950.1
tmp_1_19306338_G_A,T	1968026	1:19306338	1:19306338	T	G/A/T	SNP	The 1001 Genomes Project			missense variant	K/N	131	131	221	tolerated	0.22	AT1G51950.1
ENSVATH04938567	1968027	1:19306349	1:19306349	C	G/C	SNP	The 1001 Genomes Project			missense variant	C/S	135	135	821	tolerated	0.82	AT1G51950.1
ENSVATH00093497	1968028	1:19306355	1:19306355	A	C/A	SNP	The 1001 Genomes Project			missense variant	A/D	137	137	681	tolerated	0.68	AT1G51950.1
ENSVATH01349712	1968029	1:19306358	1:19306358	A	C/A	SNP	The 1001 Genomes Project			missense variant	A/D	138	138	251	tolerated	0.25	AT1G51950.1
tmp_1_19306376_C_T	1968030	1:19306376	1:19306376	T	C/T	SNP	The 1001 Genomes Project			missense variant	P/L	144	144	331	tolerated	0.33	AT1G51950.1
ENSVATH04938568	1968031	1:19306380	1:19306380	T	G/T	SNP	The 1001 Genomes Project			missense variant	K/N	145	145	441	tolerated	0.44	AT1G51950.1
ENSVATH13514994	1968032	1:19306392	1:19306392	T	C/T	SNP	The 1001 Genomes Project			synonymous variant	G	149	149		-		AT1G51950.1
tmp_1_19306398_T_C	1968033	1:19306398	1:19306398	C	T/C	SNP	The 1001 Genomes Project			synonymous variant	F	151	151		-		AT1G51950.1
ENSVATH04938569	1968034	1:19306440	1:19306440	C	T/C	SNP	The 1001 Genomes Project			synonymous variant	V	165	165		-		AT1G51950.1
tmp_1_19306469_A_T	1968035	1:19306469	1:19306469	T	A/T	SNP	The 1001 Genomes Project			missense variant	Q/L	175	175	11	deleterious	0.01	AT1G51950.1
ENSVATH13515005	1968036	1:19306491	1:19306491	C	G/C	SNP	The 1001 Genomes Project			missense variant	K/N	182	182	31	deleterious	0.03	AT1G51950.1
tmp_1_19306515_T_C	1968037	1:19306515	1:19306515	C	T/C	SNP	The 1001 Genomes Project			splice donor variant					-		AT1G51950.1
tmp_1_19306518_A_ATT	1968038	1:19306518	1: between 19306518 & 19306519	TT	-/TT	insertion	The 1001 Genomes Project			splice region variant~intron variant					-		AT1G51950.1
tmp_1_19306529_T_A	1968039	1:19306529	1:19306529	A	T/A	SNP	The 1001 Genomes Project			intron variant					-		AT1G51950.1
ENSVATH13515006	1968040	1:19306531	1:19306531	A	G/A	SNP	The 1001 Genomes Project			intron variant					-		AT1G51950.1
tmp_1_19306534_T_C	1968041	1:19306534	1:19306534	C	T/C	SNP	The 1001 Genomes Project			intron variant					-		AT1G51950.1
tmp_1_19306535_CT_AT,C	1968042	1:19306535	1:19306535-19306536	AT	CT/AT/C	indel	The 1001 Genomes Project			intron variant					-		AT1G51950.1
tmp_1_19306535_CT_AT,C	1968042	1:19306535	1:19306535-19306536	C	CT/AT/C	indel	The 1001 Genomes Project			intron variant					-		AT1G51950.1
ENSVATH04938570	1968043	1:19306539	1:19306539	C	A/C	SNP	The 1001 Genomes Project			intron variant					-		AT1G51950.1
tmp_1_19306551_T_TA	1968044	1:19306551	1: between 19306551 & 19306552	A	-/A	insertion	The 1001 Genomes Project			intron variant					-		AT1G51950.1
ENSVATH04938571	1968045	1:19306552	1:19306552	T	A/T	SNP	The 1001 Genomes Project			intron variant					-		AT1G51950.1
ENSVATH13515009	1968046	1:19306553	1:19306553	G	A/G	SNP	The 1001 Genomes Project			intron variant					-		AT1G51950.1
tmp_1_19306554_A_T	1968047	1:19306554	1:19306554	T	A/T	SNP	The 1001 Genomes Project			intron variant					-		AT1G51950.1
tmp_1_19306557_A_G	1968048	1:19306557	1:19306557	G	A/G	SNP	The 1001 Genomes Project			intron variant					-		AT1G51950.1
ENSVATH04938572	1968049	1:19306560	1:19306560	T	G/T	SNP	The 1001 Genomes Project			intron variant					-		AT1G51950.1
ENSVATH04938573	1968050	1:19306563	1:19306563	A	G/A	SNP	The 1001 Genomes Project			intron variant					-		AT1G51950.1
ENSVATH04938574	1968051	1:19306570	1:19306570	C	G/C	SNP	The 1001 Genomes Project			intron variant					-		AT1G51950.1
ENSVATH04938575	1968052	1:19306577	1:19306577	T	A/T	SNP	The 1001 Genomes Project			intron variant					-		AT1G51950.1
ENSVATH14292797	1968053	1:19306582	1:19306582	G	T/G	SNP	The 1001 Genomes Project			intron variant					-		AT1G51950.1
ENSVATH04938576	1968054	1:19306586	1:19306586	G	T/G	SNP	The 1001 Genomes Project			intron variant					-		AT1G51950.1
ENSVATH04938577	1968055	1:19306591	1:19306591	A	T/A	SNP	The 1001 Genomes Project			splice region variant~intron variant					-		AT1G51950.1
ENSVATH01349713	1968056	1:19306593	1:19306593	G	T/G	SNP	The 1001 Genomes Project			splice region variant~intron variant					-		AT1G51950.1
tmp_1_19306618_C_T	1968057	1:19306618	1:19306618	T	C/T	SNP	The 1001 Genomes Project			missense variant	S/F	197	197	111	tolerated	0.11	AT1G51950.1
ENSVATH01349714	1968058	1:19306619	1:19306619	T	C/T	SNP	The 1001 Genomes Project			synonymous variant	S	197	197		-		AT1G51950.1
ENSVATH13515010	1968059	1:19306629	1:19306629	A	G/A	SNP	The 1001 Genomes Project			missense variant	E/K	201	201	121	tolerated	0.12	AT1G51950.1
ENSVATH13515011	1968060	1:19306631	1:19306631	T	A/T	SNP	The 1001 Genomes Project			missense variant	E/D	201	201	171	tolerated	0.17	AT1G51950.1
tmp_1_19306635_C_G	1968061	1:19306635	1:19306635	G	C/G	SNP	The 1001 Genomes Project			missense variant	P/A	203	203	1001	tolerated	1	AT1G51950.1
tmp_1_19306653_G_T	1968062	1:19306653	1:19306653	T	G/T	SNP	The 1001 Genomes Project			missense variant	D/Y	209	209	11	deleterious	0.01	AT1G51950.1
ENSVATH14292798	1968063	1:19306668	1:19306668	C	T/C	SNP	The 1001 Genomes Project			missense variant	Y/H	214	214	1	deleterious	0	AT1G51950.1
tmp_1_19306738_C_T	1968064	1:19306738	1:19306738	T	C/T	SNP	The 1001 Genomes Project			intron variant					-		AT1G51950.1
tmp_1_19306743_CT_AT,C	1968066	1:19306743	1:19306743-19306744	AT	CT/AT/C	indel	The 1001 Genomes Project			intron variant					-		AT1G51950.1
tmp_1_19306743_CT_AT,C	1968066	1:19306743	1:19306743-19306744	C	CT/AT/C	indel	The 1001 Genomes Project			intron variant					-		AT1G51950.1
ENSVATH01349715	1968065	1:19306743	1:19306743	-	C/-	deletion	The 1001 Genomes Project			intron variant					-		AT1G51950.1
tmp_1_19306746_TTC_T	1968067	1:19306747	1:19306747-19306748	-	TC/-	deletion	The 1001 Genomes Project			intron variant					-		AT1G51950.1
tmp_1_19306748_C_T,G	1968069	1:19306748	1:19306748	T	C/T/G	SNP	The 1001 Genomes Project			intron variant					-		AT1G51950.1
tmp_1_19306748_C_T,G	1968069	1:19306748	1:19306748	G	C/T/G	SNP	The 1001 Genomes Project			intron variant					-		AT1G51950.1
ENSVATH01349716	1968068	1:19306748	1:19306748	-	C/-	deletion	The 1001 Genomes Project			intron variant					-		AT1G51950.1
ENSVATH04938578	1968070	1:19306752	1:19306752	A	T/A	SNP	The 1001 Genomes Project			intron variant					-		AT1G51950.1
ENSVATH09939592	1968071	1:19306756	1:19306756-19306757	T	TT/T/-	sequence alteration	The 1001 Genomes Project			intron variant					-		AT1G51950.1
ENSVATH09939592	1968071	1:19306756	1:19306756-19306757	-	TT/T/-	sequence alteration	The 1001 Genomes Project			intron variant					-		AT1G51950.1
tmp_1_19306765_GA_G	1968072	1:19306766	1:19306766	-	A/-	deletion	The 1001 Genomes Project			intron variant					-		AT1G51950.1
ENSVATH04049906	1968073	1:19306768	1:19306768	-	T/-	deletion	The 1001 Genomes Project			intron variant					-		AT1G51950.1
tmp_1_19306771_G_T	1968074	1:19306771	1:19306771	T	G/T	SNP	The 1001 Genomes Project			intron variant					-		AT1G51950.1
ENSVATH04938579	1968075	1:19306803	1:19306803	G	T/G	SNP	The 1001 Genomes Project			intron variant					-		AT1G51950.1
tmp_1_19306805_T_C	1968076	1:19306805	1:19306805	C	T/C	SNP	The 1001 Genomes Project			intron variant					-		AT1G51950.1
tmp_1_19306813_C_T	1968077	1:19306813	1:19306813	T	C/T	SNP	The 1001 Genomes Project			intron variant					-		AT1G51950.1
ENSVATH04938580	1968078	1:19306834	1:19306834	T	C/T	SNP	The 1001 Genomes Project			intron variant					-		AT1G51950.1
ENSVATH04938581	1968079	1:19306851	1:19306851	C	T/C	SNP	The 1001 Genomes Project			intron variant					-		AT1G51950.1
ENSVATH15318968	1968080	1:19306855	1:19306855-19306858	-	AACA/-	deletion	The 1001 Genomes Project			intron variant					-		AT1G51950.1
ENSVATH04938582	1968081	1:19306855	1:19306855	T	A/T	SNP	The 1001 Genomes Project			intron variant					-		AT1G51950.1
ENSVATH15205698	1968082	1:19306858	1:19306858	-	A/-	deletion	The 1001 Genomes Project			intron variant					-		AT1G51950.1
tmp_1_19306900_A_G	1968083	1:19306900	1:19306900	G	A/G	SNP	The 1001 Genomes Project			intron variant					-		AT1G51950.1
tmp_1_19306906_A_G	1968084	1:19306906	1:19306906	G	A/G	SNP	The 1001 Genomes Project			intron variant					-		AT1G51950.1
ENSVATH04938583	1968085	1:19306911	1:19306911	C	T/C	SNP	The 1001 Genomes Project			intron variant					-		AT1G51950.1
ENSVATH13515013	1968086	1:19306916	1:19306916	G	A/G	SNP	The 1001 Genomes Project			intron variant					-		AT1G51950.1
ENSVATH04938584	1968087	1:19306920	1:19306920	T	C/T/G	SNP	The 1001 Genomes Project			intron variant					-		AT1G51950.1
ENSVATH04938584	1968087	1:19306920	1:19306920	G	C/T/G	SNP	The 1001 Genomes Project			intron variant					-		AT1G51950.1
tmp_1_19306923_A_T	1968088	1:19306923	1:19306923	T	A/T	SNP	The 1001 Genomes Project			intron variant					-		AT1G51950.1
ENSVATH13515014	1968089	1:19306928	1:19306928	T	G/T	SNP	The 1001 Genomes Project			splice region variant~intron variant					-		AT1G51950.1
ENSVATH04938585	1968090	1:19306940	1:19306940	C	G/C	SNP	The 1001 Genomes Project			missense variant	V/L	237	237	1	deleterious	0	AT1G51950.1
ENSVATH04938586	1968091	1:19306942	1:19306942	T	G/T	SNP	The 1001 Genomes Project			synonymous variant	V	237	237		-		AT1G51950.1
tmp_1_19306973_A_T	1968092	1:19306973	1:19306973	T	A/T	SNP	The 1001 Genomes Project			missense variant	T/S	248	248	1001	tolerated	1	AT1G51950.1
ENSVATH14292799	1968093	1:19306981	1:19306981	A	G/A	SNP	The 1001 Genomes Project			synonymous variant	E	250	250		-		AT1G51950.1
ENSVATH04938587	1968094	1:19306982	1:19306982	G	A/G	SNP	The 1001 Genomes Project			missense variant	I/V	251	251	181	tolerated	0.18	AT1G51950.1
ENSVATH13515025	1968095	1:19306992	1:19306992	A	C/A	SNP	The 1001 Genomes Project			missense variant	A/E	254	254	41	deleterious	0.04	AT1G51950.1
tmp_1_19307012_A_AT	1968096	1:19307012	1: between 19307012 & 19307013	T	-/T	insertion	The 1001 Genomes Project			intron variant					-		AT1G51950.1
tmp_1_19307023_AT_A	1968097	1:19307024	1:19307024	-	T/-	deletion	The 1001 Genomes Project			intron variant					-		AT1G51950.1
ENSVATH04938588	1968098	1:19307030	1:19307030	G	A/G	SNP	The 1001 Genomes Project			intron variant					-		AT1G51950.1
tmp_1_19307034_G_A	1968099	1:19307034	1:19307034	A	G/A	SNP	The 1001 Genomes Project			intron variant					-		AT1G51950.1
tmp_1_19307038_T_C	1968100	1:19307038	1:19307038	C	T/C	SNP	The 1001 Genomes Project			intron variant					-		AT1G51950.1
ENSVATH14292800	1968101	1:19307047	1:19307047	G	T/G	SNP	The 1001 Genomes Project			intron variant					-		AT1G51950.1
ENSVATH01349717	1968102	1:19307052	1:19307052	T	A/T/G	SNP	The 1001 Genomes Project			intron variant					-		AT1G51950.1
ENSVATH01349717	1968102	1:19307052	1:19307052	G	A/T/G	SNP	The 1001 Genomes Project			intron variant					-		AT1G51950.1
ENSVATH04938589	1968103	1:19307055	1:19307055	T	G/T	SNP	The 1001 Genomes Project			intron variant					-		AT1G51950.1
ENSVATH01349718	1968104	1:19307070	1:19307070	C	T/C	SNP	The 1001 Genomes Project			intron variant					-		AT1G51950.1
ENSVATH01349719	1968105	1:19307088	1:19307088	T	A/T	SNP	The 1001 Genomes Project			splice region variant~intron variant					-		AT1G51950.1
ENSVATH13515026	1968106	1:19307103	1:19307103	C	T/C	SNP	The 1001 Genomes Project			synonymous variant	N	259	259		-		AT1G51950.1
ENSVATH13515028	1968107	1:19307121	1:19307121	C	G/C	SNP	The 1001 Genomes Project			missense variant	M/I	265	265	301	tolerated - low confidence	0.3	AT1G51950.1
ENSVATH04938590	1968108	1:19307133	1:19307133	G	A/G	SNP	The 1001 Genomes Project			3 prime UTR variant					-		AT1G51950.1
ENSVATH14292801	1968109	1:19307137	1:19307137	C	A/C	SNP	The 1001 Genomes Project			3 prime UTR variant					-		AT1G51950.1
tmp_1_19307141_C_A	1968110	1:19307141	1:19307141	A	C/A	SNP	The 1001 Genomes Project			3 prime UTR variant					-		AT1G51950.1
tmp_1_19307148_A_G	1968111	1:19307148	1:19307148	G	A/G	SNP	The 1001 Genomes Project			3 prime UTR variant					-		AT1G51950.1
tmp_1_19307168_G_A	1968112	1:19307168	1:19307168	A	G/A	SNP	The 1001 Genomes Project			3 prime UTR variant					-		AT1G51950.1
ENSVATH13515029	1968113	1:19307179	1:19307179	C	T/C	SNP	The 1001 Genomes Project			3 prime UTR variant					-		AT1G51950.1
ENSVATH04938591	1968114	1:19307192	1:19307192	C	T/C	SNP	The 1001 Genomes Project			3 prime UTR variant					-		AT1G51950.1
tmp_1_19307198_T_A	1968115	1:19307198	1:19307198	A	T/A	SNP	The 1001 Genomes Project			3 prime UTR variant					-		AT1G51950.1
ENSVATH13515030	1968116	1:19307206	1:19307206	C	G/C	SNP	The 1001 Genomes Project			3 prime UTR variant					-		AT1G51950.1
ENSVATH13515031	1968117	1:19307238	1:19307238	C	T/C	SNP	The 1001 Genomes Project			3 prime UTR variant					-		AT1G51950.1
tmp_1_19307241_G_T	1968118	1:19307241	1:19307241	T	G/T	SNP	The 1001 Genomes Project			3 prime UTR variant					-		AT1G51950.1
ENSVATH01349720	1968119	1:19307254	1:19307254	A	G/A	SNP	The 1001 Genomes Project			3 prime UTR variant					-		AT1G51950.1
tmp_1_19307273_G_T	1968120	1:19307273	1:19307273	T	G/T	SNP	The 1001 Genomes Project			3 prime UTR variant					-		AT1G51950.1
tmp_1_19307283_A_G	1968121	1:19307283	1:19307283	G	A/G	SNP	The 1001 Genomes Project			3 prime UTR variant					-		AT1G51950.1
tmp_1_19307311_G_A	1968122	1:19307311	1:19307311	A	G/A	SNP	The 1001 Genomes Project			3 prime UTR variant					-		AT1G51950.1
tmp_1_19307320_G_C	1968123	1:19307320	1:19307320	C	G/C	SNP	The 1001 Genomes Project			3 prime UTR variant					-		AT1G51950.1
tmp_1_19307328_A_G	1968124	1:19307328	1:19307328	G	A/G	SNP	The 1001 Genomes Project			3 prime UTR variant					-		AT1G51950.1
ENSVATH00093498	1968125	1:19307332	1:19307332	G	T/G	SNP	The 1001 Genomes Project			3 prime UTR variant					-		AT1G51950.1
ENSVATH13515032	1968126	1:19307334	1:19307334	G	T/G	SNP	The 1001 Genomes Project			3 prime UTR variant					-		AT1G51950.1
ENSVATH14292802	1968127	1:19307340	1:19307340	G	T/G	SNP	The 1001 Genomes Project			3 prime UTR variant					-		AT1G51950.1
ENSVATH13515033	1968128	1:19307343	1:19307343	C	T/C	SNP	The 1001 Genomes Project			3 prime UTR variant					-		AT1G51950.1
tmp_1_19307344_G_T	1968129	1:19307344	1:19307344	T	G/T	SNP	The 1001 Genomes Project			3 prime UTR variant					-		AT1G51950.1
ENSVATH14292803	1968130	1:19307350	1:19307350	T	A/T	SNP	The 1001 Genomes Project			3 prime UTR variant					-		AT1G51950.1
tmp_1_19307366_A_AG	1968131	1:19307366	1: between 19307366 & 19307367	G	-/G	insertion	The 1001 Genomes Project			3 prime UTR variant					-		AT1G51950.1
tmp_1_19307378_A_G	1968132	1:19307378	1:19307378	G	A/G	SNP	The 1001 Genomes Project			3 prime UTR variant					-		AT1G51950.1
ENSVATH13515034	1968133	1:19307387	1:19307387	C	T/C	SNP	The 1001 Genomes Project			3 prime UTR variant					-		AT1G51950.1
tmp_1_19307388_G_A	1968134	1:19307388	1:19307388	A	G/A	SNP	The 1001 Genomes Project			3 prime UTR variant					-		AT1G51950.1
tmp_1_19307392_T_A	1968135	1:19307392	1:19307392	A	T/A	SNP	The 1001 Genomes Project			3 prime UTR variant					-		AT1G51950.1
ENSVATH01349721	1968136	1:19307393	1:19307393	A	T/A	SNP	The 1001 Genomes Project			3 prime UTR variant					-		AT1G51950.1
ENSVATH04938592	1968137	1:19307396	1:19307396	T	G/T	SNP	The 1001 Genomes Project			3 prime UTR variant					-		AT1G51950.1
ENSVATH04938593	1968138	1:19307421	1:19307421	A	G/A	SNP	The 1001 Genomes Project			3 prime UTR variant					-		AT1G51950.1
ENSVATH14292825	1968139	1:19307424	1:19307424	G	C/G	SNP	The 1001 Genomes Project			3 prime UTR variant					-		AT1G51950.1
ENSVATH13515045	1968140	1:19307427	1:19307427	A	C/A	SNP	The 1001 Genomes Project			3 prime UTR variant					-		AT1G51950.1
ENSVATH15318969	1968141	1:19307430	1:19307430-19307431	-	TT/-/T	sequence alteration	The 1001 Genomes Project			3 prime UTR variant					-		AT1G51950.1
ENSVATH15318969	1968141	1:19307430	1:19307430-19307431	T	TT/-/T	sequence alteration	The 1001 Genomes Project			3 prime UTR variant					-		AT1G51950.1
ENSVATH13515046	1968142	1:19307433	1:19307433	G	T/G	SNP	The 1001 Genomes Project			3 prime UTR variant					-		AT1G51950.1
tmp_1_19307438_A_C	1968143	1:19307438	1:19307438	C	A/C	SNP	The 1001 Genomes Project			3 prime UTR variant					-		AT1G51950.1
ENSVATH13515047	1968144	1:19307441	1:19307441	A	G/A	SNP	The 1001 Genomes Project			3 prime UTR variant					-		AT1G51950.1
tmp_1_19307444_ACTCT_CCTCT,A	1968145	1:19307444	1:19307444-19307448	CCTCT	ACTCT/CCTCT/A	indel	The 1001 Genomes Project			3 prime UTR variant					-		AT1G51950.1
tmp_1_19307444_ACTCT_CCTCT,A	1968145	1:19307444	1:19307444-19307448	A	ACTCT/CCTCT/A	indel	The 1001 Genomes Project			3 prime UTR variant					-		AT1G51950.1
ENSVATH04938594	1968146	1:19307451	1:19307451	A	C/A	SNP	The 1001 Genomes Project			3 prime UTR variant					-		AT1G51950.1
ENSVATH04049907	1968147	1:19307454	1:19307454	-	T/-	deletion	The 1001 Genomes Project			3 prime UTR variant					-		AT1G51950.1
ENSVATH13515049	1968148	1:19307458	1:19307458	T	A/T	SNP	The 1001 Genomes Project			3 prime UTR variant					-		AT1G51950.1
tmp_1_19307474_C_T	1968150	1:19307474	1:19307474	T	C/T	SNP	The 1001 Genomes Project			3 prime UTR variant					-		AT1G51950.1
ENSVATH01349722	1968149	1:19307474	1:19307474	-	C/-	deletion	The 1001 Genomes Project			3 prime UTR variant					-		AT1G51950.1
ENSVATH01349723	1968151	1:19307481	1:19307481	A	C/A	SNP	The 1001 Genomes Project			3 prime UTR variant					-		AT1G51950.1
ENSVATH04938596	1968152	1:19307485	1:19307485	A	G/A	SNP	The 1001 Genomes Project			3 prime UTR variant					-		AT1G51950.1
ENSVATH01349724	1968153	1:19307488	1:19307488	G	A/G	SNP	The 1001 Genomes Project			3 prime UTR variant					-		AT1G51950.1
tmp_1_19307493_A_G	1968154	1:19307493	1:19307493	G	A/G	SNP	The 1001 Genomes Project			3 prime UTR variant					-		AT1G51950.1
tmp_1_19307495_A_G	1968155	1:19307495	1:19307495	G	A/G	SNP	The 1001 Genomes Project			3 prime UTR variant					-		AT1G51950.1
ENSVATH04938597	1968156	1:19307498	1:19307498	A	C/A	SNP	The 1001 Genomes Project			3 prime UTR variant					-		AT1G51950.1
ENSVATH13515050	1968157	1:19307500	1:19307500	C	T/C	SNP	The 1001 Genomes Project			3 prime UTR variant					-		AT1G51950.1
ENSVATH04938598	1968158	1:19307507	1:19307507	C	T/C	SNP	The 1001 Genomes Project			3 prime UTR variant					-		AT1G51950.1
ENSVATH01349725	1968159	1:19307509	1:19307509	T	C/T	SNP	The 1001 Genomes Project			3 prime UTR variant					-		AT1G51950.1
ENSVATH04049908	1968160	1:19307511	1:19307511	-	A/-	deletion	The 1001 Genomes Project			3 prime UTR variant					-		AT1G51950.1
tmp_1_19307520_T_C	1968161	1:19307520	1:19307520	C	T/C	SNP	The 1001 Genomes Project			downstream gene variant					-		AT1G51950.1
ENSVATH01349726	1968162	1:19307522	1:19307522	C	T/C	SNP	The 1001 Genomes Project			downstream gene variant					-		AT1G51950.1
tmp_1_19307523_A_G	1968163	1:19307523	1:19307523	G	A/G	SNP	The 1001 Genomes Project			downstream gene variant					-		AT1G51950.1
ENSVATH01349727	1968164	1:19307533	1:19307533	G	A/G	SNP	The 1001 Genomes Project			downstream gene variant					-		AT1G51950.1
ENSVATH01349728	1968165	1:19307536	1:19307536	C	T/C	SNP	The 1001 Genomes Project			downstream gene variant					-		AT1G51950.1
ENSVATH04049909	1968166	1:19307538	1: between 19307538 & 19307539	ATAC	-/ATAC/GTAC	insertion	The 1001 Genomes Project			downstream gene variant					-		AT1G51950.1
ENSVATH04049909	1968166	1:19307538	1: between 19307538 & 19307539	GTAC	-/ATAC/GTAC	insertion	The 1001 Genomes Project			downstream gene variant					-		AT1G51950.1
ENSVATH04049910	1968167	1:19307542	1: between 19307542 & 19307543	ATAG	-/ATAG	insertion	The 1001 Genomes Project			downstream gene variant					-		AT1G51950.1
ENSVATH01349729	1968168	1:19307548	1:19307548	C	G/C	SNP	The 1001 Genomes Project			downstream gene variant					-		AT1G51950.1
ENSVATH01349730	1968169	1:19307555	1:19307555	G	C/G	SNP	The 1001 Genomes Project			downstream gene variant					-		AT1G51950.1
ENSVATH13515054	1968170	1:19307556	1:19307556	A	T/A	SNP	The 1001 Genomes Project			downstream gene variant					-		AT1G51950.1
tmp_1_19307559_T_C	1968171	1:19307559	1:19307559	C	T/C	SNP	The 1001 Genomes Project			downstream gene variant					-		AT1G51950.1
tmp_1_19307573_A_G	1968172	1:19307573	1:19307573	G	A/G	SNP	The 1001 Genomes Project			downstream gene variant					-		AT1G51950.1
ENSVATH04938599	1968173	1:19307578	1:19307578	C	G/C	SNP	The 1001 Genomes Project			downstream gene variant					-		AT1G51950.1
ENSVATH01349731	1968174	1:19307582	1:19307582	A	G/A	SNP	The 1001 Genomes Project			downstream gene variant					-		AT1G51950.1
ENSVATH13515065	1968175	1:19307586	1:19307586	A	T/A	SNP	The 1001 Genomes Project			downstream gene variant					-		AT1G51950.1
tmp_1_19307587_T_C	1968176	1:19307587	1:19307587	C	T/C	SNP	The 1001 Genomes Project			downstream gene variant					-		AT1G51950.1
tmp_1_19307590_A_G	1968177	1:19307590	1:19307590	G	A/G	SNP	The 1001 Genomes Project			downstream gene variant					-		AT1G51950.1
ENSVATH04938600	1968178	1:19307614	1:19307614	C	T/C	SNP	The 1001 Genomes Project			downstream gene variant					-		AT1G51950.1
ENSVATH00093499	1968179	1:19307618	1:19307618	T	C/T	SNP	The 1001 Genomes Project			downstream gene variant					-		AT1G51950.1
tmp_1_19307624_G_T	1968180	1:19307624	1:19307624	T	G/T	SNP	The 1001 Genomes Project			downstream gene variant					-		AT1G51950.1
ENSVATH04938601	1968181	1:19307626	1:19307626	G	A/G	SNP	The 1001 Genomes Project			downstream gene variant					-		AT1G51950.1
ENSVATH04938602	1968182	1:19307642	1:19307642	A	T/A	SNP	The 1001 Genomes Project			downstream gene variant					-		AT1G51950.1
ENSVATH13515066	1968183	1:19307644	1:19307644	A	G/A	SNP	The 1001 Genomes Project			downstream gene variant					-		AT1G51950.1
ENSVATH13515067	1968184	1:19307650	1:19307650	T	C/T	SNP	The 1001 Genomes Project			downstream gene variant					-		AT1G51950.1
tmp_1_19307651_C_G	1968185	1:19307651	1:19307651	G	C/G	SNP	The 1001 Genomes Project			downstream gene variant					-		AT1G51950.1
ENSVATH04938604	1968186	1:19307656	1:19307656	G	C/G	SNP	The 1001 Genomes Project			downstream gene variant					-		AT1G51950.1
ENSVATH04049911	1968187	1:19307669	1: between 19307669 & 19307670	T	-/T/TTT	insertion	The 1001 Genomes Project			downstream gene variant					-		AT1G51950.1
ENSVATH04049911	1968187	1:19307669	1: between 19307669 & 19307670	TTT	-/T/TTT	insertion	The 1001 Genomes Project			downstream gene variant					-		AT1G51950.1
tmp_1_19307681_G_A	1968188	1:19307681	1:19307681	A	G/A	SNP	The 1001 Genomes Project			downstream gene variant					-		AT1G51950.1
tmp_1_19307685_C_A	1968189	1:19307685	1:19307685	A	C/A	SNP	The 1001 Genomes Project			downstream gene variant					-		AT1G51950.1
ENSVATH01349732	1968190	1:19307693	1:19307693	T	C/T	SNP	The 1001 Genomes Project			downstream gene variant					-		AT1G51950.1
tmp_1_19307704_A_T	1968191	1:19307704	1:19307704	T	A/T	SNP	The 1001 Genomes Project			downstream gene variant					-		AT1G51950.1
tmp_1_19307717_C_G	1968192	1:19307717	1:19307717	G	C/G	SNP	The 1001 Genomes Project			downstream gene variant					-		AT1G51950.1
