# Supplementary material for: Mapping Quantitative Trait Loci in Arabidopsis MAGIC Lines Uncovers Hormone-Responsive Genes Controlling Adventitious Root Development
Source: Plants (Basel). 2025 May 22;14(11):1574. doi: 10.3390/plants14111574 (PMC12157790; doi:10.3390/plants14111574)
Supplement: Supplementary file 1 [file plants-14-01574-s001.zip › Table_S9_SNPs_AT1G49330.csv]

Variant ID	vf	Location	Chr: bp	vf_allele	Alleles	Class	Source	Evidence	Clin. Sig.	Conseq. Type	AA	AA coord	AA coord	sift_sort	sift_class	SIFT	Transcript
tmp_1_18249668_A_T	1852997	1:18249668	1:18249668	T	A/T	SNP	The 1001 Genomes Project			upstream gene variant					-		AT1G49330.1
tmp_1_18249672_C_T	1852998	1:18249672	1:18249672	T	C/T	SNP	The 1001 Genomes Project			upstream gene variant					-		AT1G49330.1
ENSVATH13460815	1852999	1:18249680	1:18249680	T	A/T	SNP	The 1001 Genomes Project			upstream gene variant					-		AT1G49330.1
ENSVATH04913521	1853000	1:18249700	1:18249700	T	A/T	SNP	The 1001 Genomes Project			upstream gene variant					-		AT1G49330.1
tmp_1_18249718_TA_AA,T	1853001	1:18249718	1:18249718-18249719	AA	TA/AA/T	indel	The 1001 Genomes Project			upstream gene variant					-		AT1G49330.1
tmp_1_18249718_TA_AA,T	1853001	1:18249718	1:18249718-18249719	T	TA/AA/T	indel	The 1001 Genomes Project			upstream gene variant					-		AT1G49330.1
tmp_1_18249721_A_C	1853002	1:18249721	1:18249721	C	A/C	SNP	The 1001 Genomes Project			upstream gene variant					-		AT1G49330.1
ENSVATH01327665	1853003	1:18249724	1:18249724	C	A/C	SNP	The 1001 Genomes Project			upstream gene variant					-		AT1G49330.1
tmp_1_18249725_AT_TT,A	1853004	1:18249725	1:18249725-18249726	TT	AT/TT/A	indel	The 1001 Genomes Project			upstream gene variant					-		AT1G49330.1
tmp_1_18249725_AT_TT,A	1853004	1:18249725	1:18249725-18249726	A	AT/TT/A	indel	The 1001 Genomes Project			upstream gene variant					-		AT1G49330.1
ENSVATH04913523	1853005	1:18249726	1:18249726	C	T/C/G	SNP	The 1001 Genomes Project			upstream gene variant					-		AT1G49330.1
ENSVATH04913523	1853005	1:18249726	1:18249726	G	T/C/G	SNP	The 1001 Genomes Project			upstream gene variant					-		AT1G49330.1
ENSVATH13460816	1853006	1:18249731	1:18249731	A	G/A	SNP	The 1001 Genomes Project			upstream gene variant					-		AT1G49330.1
tmp_1_18249739_GT_G	1853007	1:18249740	1:18249740	-	T/-	deletion	The 1001 Genomes Project			upstream gene variant					-		AT1G49330.1
tmp_1_18249751_G_T	1853008	1:18249751	1:18249751	T	G/T	SNP	The 1001 Genomes Project			upstream gene variant					-		AT1G49330.1
tmp_1_18249755_C_T	1853009	1:18249755	1:18249755	T	C/T	SNP	The 1001 Genomes Project			upstream gene variant					-		AT1G49330.1
ENSVATH13460817	1853010	1:18249757	1:18249757	G	C/G	SNP	The 1001 Genomes Project			upstream gene variant					-		AT1G49330.1
tmp_1_18249772_T_C	1853011	1:18249772	1:18249772	C	T/C	SNP	The 1001 Genomes Project			upstream gene variant					-		AT1G49330.1
tmp_1_18249779_AT_CT,ATTT,A	1853012	1:18249779	1:18249779-18249780	CT	AT/CT/ATTT/A	indel	The 1001 Genomes Project			upstream gene variant					-		AT1G49330.1
tmp_1_18249779_AT_CT,ATTT,A	1853012	1:18249779	1:18249779-18249780	ATTT	AT/CT/ATTT/A	indel	The 1001 Genomes Project			upstream gene variant					-		AT1G49330.1
tmp_1_18249779_AT_CT,ATTT,A	1853012	1:18249779	1:18249779-18249780	A	AT/CT/ATTT/A	indel	The 1001 Genomes Project			upstream gene variant					-		AT1G49330.1
tmp_1_18249811_T_TA	1853013	1:18249811	1: between 18249811 & 18249812	A	-/A	insertion	The 1001 Genomes Project			upstream gene variant					-		AT1G49330.1
tmp_1_18249838_T_C	1853015	1:18249838	1:18249838	C	T/C	SNP	The 1001 Genomes Project			upstream gene variant					-		AT1G49330.1
tmp_1_18249837_A_AT	1853014	1:18249837	1: between 18249837 & 18249838	T	-/T	insertion	The 1001 Genomes Project			upstream gene variant					-		AT1G49330.1
tmp_1_18249843_A_G	1853016	1:18249843	1:18249843	G	A/G	SNP	The 1001 Genomes Project			upstream gene variant					-		AT1G49330.1
tmp_1_18249844_TA_CA,T	1853017	1:18249844	1:18249844-18249845	CA	TA/CA/T	indel	The 1001 Genomes Project			upstream gene variant					-		AT1G49330.1
tmp_1_18249844_TA_CA,T	1853017	1:18249844	1:18249844-18249845	T	TA/CA/T	indel	The 1001 Genomes Project			upstream gene variant					-		AT1G49330.1
ENSVATH13460818	1853018	1:18249846	1:18249846	G	A/G	SNP	The 1001 Genomes Project			upstream gene variant					-		AT1G49330.1
tmp_1_18249854_G_T	1853019	1:18249854	1:18249854	T	G/T	SNP	The 1001 Genomes Project			upstream gene variant					-		AT1G49330.1
ENSVATH01327668	1853020	1:18249867	1:18249867	C	T/C	SNP	The 1001 Genomes Project			5 prime UTR variant					-		AT1G49330.1
ENSVATH04913524	1853021	1:18249870	1:18249870	A	C/A	SNP	The 1001 Genomes Project			5 prime UTR variant					-		AT1G49330.1
tmp_1_18249884_T_C	1853022	1:18249884	1:18249884	C	T/C	SNP	The 1001 Genomes Project			5 prime UTR variant					-		AT1G49330.1
ENSVATH04913525	1853023	1:18249893	1:18249893	T	G/T/C/A	SNP	The 1001 Genomes Project			5 prime UTR variant					-		AT1G49330.1
ENSVATH04913525	1853023	1:18249893	1:18249893	C	G/T/C/A	SNP	The 1001 Genomes Project			5 prime UTR variant					-		AT1G49330.1
ENSVATH04913525	1853023	1:18249893	1:18249893	A	G/T/C/A	SNP	The 1001 Genomes Project			5 prime UTR variant					-		AT1G49330.1
ENSVATH13460819	1853024	1:18249894	1:18249894	G	A/G	SNP	The 1001 Genomes Project			5 prime UTR variant					-		AT1G49330.1
tmp_1_18249896_T_A	1853025	1:18249896	1:18249896	A	T/A	SNP	The 1001 Genomes Project			5 prime UTR variant					-		AT1G49330.1
ENSVATH13460820	1853026	1:18249899	1:18249899	C	T/C	SNP	The 1001 Genomes Project			5 prime UTR variant					-		AT1G49330.1
ENSVATH04913526	1853027	1:18249909	1:18249909	G	T/G	SNP	The 1001 Genomes Project			5 prime UTR variant					-		AT1G49330.1
tmp_1_18249914_G_C	1853028	1:18249914	1:18249914	C	G/C	SNP	The 1001 Genomes Project			5 prime UTR variant					-		AT1G49330.1
ENSVATH00089330	1853029	1:18249943	1:18249943	A	C/A/T	SNP	The 1001 Genomes Project			5 prime UTR variant					-		AT1G49330.1
ENSVATH00089330	1853029	1:18249943	1:18249943	T	C/A/T	SNP	The 1001 Genomes Project			5 prime UTR variant					-		AT1G49330.1
ENSVATH04913527	1853030	1:18249955	1:18249955	T	C/T	SNP	The 1001 Genomes Project			5 prime UTR variant					-		AT1G49330.1
ENSVATH01327671	1853031	1:18249982	1:18249982	T	C/T	SNP	The 1001 Genomes Project			5 prime UTR variant					-		AT1G49330.1
tmp_1_18249987_TC_AC,T	1853033	1:18249987	1:18249987-18249988	AC	TC/AC/T	indel	The 1001 Genomes Project			5 prime UTR variant					-		AT1G49330.1
tmp_1_18249987_TC_AC,T	1853033	1:18249987	1:18249987-18249988	T	TC/AC/T	indel	The 1001 Genomes Project			5 prime UTR variant					-		AT1G49330.1
tmp_1_18249986_A_ATT	1853032	1:18249986	1: between 18249986 & 18249987	TT	-/TT	insertion	The 1001 Genomes Project			5 prime UTR variant					-		AT1G49330.1
ENSVATH01327672	1853034	1:18249988	1:18249988	T	C/T	SNP	The 1001 Genomes Project			5 prime UTR variant					-		AT1G49330.1
tmp_1_18249993_T_C	1853035	1:18249993	1:18249993	C	T/C	SNP	The 1001 Genomes Project			5 prime UTR variant					-		AT1G49330.1
ENSVATH04913528	1853036	1:18250013	1:18250013	A	T/A	SNP	The 1001 Genomes Project			5 prime UTR variant					-		AT1G49330.1
ENSVATH13460824	1853037	1:18250015	1:18250015	C	T/C	SNP	The 1001 Genomes Project			5 prime UTR variant					-		AT1G49330.1
ENSVATH13460835	1853038	1:18250035	1:18250035	G	A/G	SNP	The 1001 Genomes Project			5 prime UTR variant					-		AT1G49330.1
ENSVATH04913529	1853039	1:18250036	1:18250036	C	A/C	SNP	The 1001 Genomes Project			5 prime UTR variant					-		AT1G49330.1
ENSVATH04913530	1853040	1:18250041	1:18250041	G	C/G	SNP	The 1001 Genomes Project			5 prime UTR variant					-		AT1G49330.1
ENSVATH13460837	1853041	1:18250073	1:18250073	A	G/A	SNP	The 1001 Genomes Project			missense variant	D/N	11	11		-		AT1G49330.1
tmp_1_18250078_T_A	1853042	1:18250078	1:18250078	A	T/A	SNP	The 1001 Genomes Project			missense variant	D/E	12	12		-		AT1G49330.1
tmp_1_18250105_A_T	1853043	1:18250105	1:18250105	T	A/T	SNP	The 1001 Genomes Project			missense variant	R/S	21	21		-		AT1G49330.1
ENSVATH14268962	1853044	1:18250106	1:18250106	T	C/T	SNP	The 1001 Genomes Project			missense variant	L/F	22	22		-		AT1G49330.1
ENSVATH04913531	1853045	1:18250108	1:18250108	T	C/T	SNP	The 1001 Genomes Project			synonymous variant	L	22	22		-		AT1G49330.1
ENSVATH04913532	1853046	1:18250128	1:18250128	A	C/A	SNP	The 1001 Genomes Project			missense variant	T/N	29	29	51	deleterious - low confidence	0.05	AT1G49330.1
ENSVATH04913533	1853047	1:18250133	1:18250133	C	A/C	SNP	The 1001 Genomes Project			missense variant	T/P	31	31	121	tolerated - low confidence	0.12	AT1G49330.1
ENSVATH01327673	1853048	1:18250138	1:18250138	C	T/C	SNP	The 1001 Genomes Project			synonymous variant	N	32	32		-		AT1G49330.1
ENSVATH14268963	1853049	1:18250140	1:18250140	C	A/C	SNP	The 1001 Genomes Project			missense variant	Q/P	33	33	81	tolerated - low confidence	0.08	AT1G49330.1
ENSVATH13460856	1853050	1:18250142	1:18250142	T	A/T	SNP	The 1001 Genomes Project			missense variant	T/S	34	34	721	tolerated - low confidence	0.72	AT1G49330.1
ENSVATH09908625	1853051	1:18250150	1: between 18250150 & 18250151	GATGAC	-/GATGAC	insertion	The 1001 Genomes Project			inframe insertion	-/DD	37	37-36		-		AT1G49330.1
tmp_1_18250158_A_G	1853052	1:18250158	1:18250158	G	A/G	SNP	The 1001 Genomes Project			missense variant	D/G	39	39	1	deleterious	0	AT1G49330.1
tmp_1_18250169_C_G	1853053	1:18250169	1:18250169	G	C/G	SNP	The 1001 Genomes Project			missense variant	Q/E	43	43	1001	tolerated	1	AT1G49330.1
ENSVATH04913534	1853054	1:18250175	1:18250175	G	C/G	SNP	The 1001 Genomes Project			missense variant	P/A	45	45	1001	tolerated	1	AT1G49330.1
ENSVATH04913535	1853055	1:18250177	1:18250177	G	T/G	SNP	The 1001 Genomes Project			synonymous variant	P	45	45		-		AT1G49330.1
tmp_1_18250183_G_T	1853056	1:18250183	1:18250183	T	G/T	SNP	The 1001 Genomes Project			synonymous variant	S	47	47		-		AT1G49330.1
tmp_1_18250185_T_C	1853057	1:18250185	1:18250185	C	T/C	SNP	The 1001 Genomes Project			missense variant	L/P	48	48	11	deleterious	0.01	AT1G49330.1
tmp_1_18250207_T_C	1853058	1:18250207	1:18250207	C	T/C	SNP	The 1001 Genomes Project			synonymous variant	Y	55	55		-		AT1G49330.1
ENSVATH00089331	1853059	1:18250209	1:18250209	A	C/A	SNP	The 1001 Genomes Project			missense variant	S/Y	56	56	1	deleterious	0	AT1G49330.1
tmp_1_18250221_G_T	1853060	1:18250221	1:18250221	T	G/T	SNP	The 1001 Genomes Project			missense variant	R/L	60	60	351	tolerated	0.35	AT1G49330.1
ENSVATH00089332	1853061	1:18250231	1:18250231	C	G/C	SNP	The 1001 Genomes Project			missense variant	K/N	63	63	311	tolerated	0.31	AT1G49330.1
ENSVATH04913536	1853062	1:18250259	1:18250259	A	G/A	SNP	The 1001 Genomes Project			missense variant	E/K	73	73	221	tolerated	0.22	AT1G49330.1
ENSVATH01327675	1853063	1:18250260	1:18250260	C	A/C	SNP	The 1001 Genomes Project			missense variant	E/A	73	73	321	tolerated	0.32	AT1G49330.1
tmp_1_18250295_G_A	1853064	1:18250295	1:18250295	A	G/A	SNP	The 1001 Genomes Project			missense variant	A/T	85	85	971	tolerated	0.97	AT1G49330.1
tmp_1_18250311_C_G	1853065	1:18250311	1:18250311	G	C/G	SNP	The 1001 Genomes Project			missense variant	T/R	90	90	271	tolerated	0.27	AT1G49330.1
ENSVATH13460857	1853066	1:18250331	1:18250331	T	C/T	SNP	The 1001 Genomes Project			missense variant	P/S	97	97	251	tolerated	0.25	AT1G49330.1
tmp_1_18250332_C_A	1853067	1:18250332	1:18250332	A	C/A	SNP	The 1001 Genomes Project			missense variant	P/H	97	97	1	deleterious	0	AT1G49330.1
ENSVATH13460858	1853068	1:18250335	1:18250335	A	C/A	SNP	The 1001 Genomes Project			missense variant	P/H	98	98	11	deleterious	0.01	AT1G49330.1
ENSVATH01327676	1853069	1:18250338	1:18250338	G	C/G/T	SNP	The 1001 Genomes Project			missense variant	P/R	99	99	311	tolerated	0.31	AT1G49330.1
ENSVATH01327676	1853069	1:18250338	1:18250338	T	C/G/T	SNP	The 1001 Genomes Project			missense variant	P/L	99	99	641	tolerated	0.64	AT1G49330.1
ENSVATH13460859	1853070	1:18250343	1:18250343	A	T/A	SNP	The 1001 Genomes Project			missense variant	S/T	101	101	1001	tolerated	1	AT1G49330.1
tmp_1_18250344_C_T	1853071	1:18250344	1:18250344	T	C/T	SNP	The 1001 Genomes Project			missense variant	S/F	101	101	161	tolerated	0.16	AT1G49330.1
ENSVATH00089333	1853072	1:18250388	1:18250388	T	C/T	SNP	The 1001 Genomes Project			missense variant	P/S	116	116	511	tolerated	0.51	AT1G49330.1
ENSVATH14268964	1853073	1:18250401	1:18250401	G	A/G	SNP	The 1001 Genomes Project			missense variant	Q/R	120	120	591	tolerated	0.59	AT1G49330.1
tmp_1_18250403_C_A	1853074	1:18250403	1:18250403	A	C/A	SNP	The 1001 Genomes Project			missense variant	L/M	121	121	41	deleterious	0.04	AT1G49330.1
ENSVATH04913537	1853075	1:18250406	1:18250406	A	G/A	SNP	The 1001 Genomes Project			missense variant	V/I	122	122	431	tolerated	0.43	AT1G49330.1
ENSVATH01327677	1853076	1:18250417	1:18250417	A	C/A	SNP	The 1001 Genomes Project			missense variant	F/L	125	125	711	tolerated	0.71	AT1G49330.1
ENSVATH14268965	1853077	1:18250428	1:18250428	T	C/T	SNP	The 1001 Genomes Project			missense variant	S/L	129	129	481	tolerated	0.48	AT1G49330.1
tmp_1_18250430_G_C	1853078	1:18250430	1:18250430	C	G/C	SNP	The 1001 Genomes Project			missense variant	G/R	130	130	221	tolerated	0.22	AT1G49330.1
ENSVATH04913538	1853079	1:18250433	1:18250433	C	T/C	SNP	The 1001 Genomes Project			synonymous variant	L	131	131		-		AT1G49330.1
ENSVATH04913539	1853080	1:18250435	1:18250435	C	A/C	SNP	The 1001 Genomes Project			missense variant	L/F	131	131	731	tolerated	0.73	AT1G49330.1
ENSVATH04913540	1853081	1:18250441	1:18250441	T	A/T	SNP	The 1001 Genomes Project			synonymous variant	P	133	133		-		AT1G49330.1
ENSVATH00089334	1853082	1:18250445	1:18250445	C	T/C	SNP	The 1001 Genomes Project			missense variant	S/P	135	135	221	tolerated	0.22	AT1G49330.1
ENSVATH04913541	1853083	1:18250461	1:18250461	A	C/A	SNP	The 1001 Genomes Project			missense variant	P/H	140	140	41	deleterious	0.04	AT1G49330.1
ENSVATH13460860	1853084	1:18250477	1:18250477	G	A/G	SNP	The 1001 Genomes Project			synonymous variant	R	145	145		-		AT1G49330.1
tmp_1_18250491_C_G	1853085	1:18250491	1:18250491	G	C/G	SNP	The 1001 Genomes Project			missense variant	S/C	150	150	21	deleterious	0.02	AT1G49330.1
ENSVATH00089335	1853086	1:18250504	1:18250504	C	T/C	SNP	The 1001 Genomes Project			synonymous variant	Y	154	154		-		AT1G49330.1
tmp_1_18250537_T_C	1853087	1:18250537	1:18250537	C	T/C	SNP	The 1001 Genomes Project			synonymous variant	D	165	165		-		AT1G49330.1
ENSVATH04913542	1853088	1:18250587	1:18250587	T	A/T	SNP	The 1001 Genomes Project			missense variant	Q/L	182	182	11	deleterious	0.01	AT1G49330.1
ENSVATH04913543	1853089	1:18250595	1:18250595	A	G/A	SNP	The 1001 Genomes Project			missense variant	E/K	185	185	201	tolerated	0.2	AT1G49330.1
ENSVATH04913544	1853090	1:18250597	1:18250597	A	G/A	SNP	The 1001 Genomes Project			synonymous variant	E	185	185		-		AT1G49330.1
ENSVATH00089336	1853091	1:18250605	1:18250605	C	A/C	SNP	The 1001 Genomes Project			missense variant	E/A	188	188	921	tolerated	0.92	AT1G49330.1
ENSVATH13460861	1853092	1:18250606	1:18250606	G	A/G	SNP	The 1001 Genomes Project			synonymous variant	E	188	188		-		AT1G49330.1
ENSVATH04913545	1853093	1:18250609	1:18250609	A	G/A	SNP	The 1001 Genomes Project			synonymous variant	S	189	189		-		AT1G49330.1
ENSVATH04913546	1853094	1:18250620	1:18250620	G	C/G	SNP	The 1001 Genomes Project			missense variant	T/R	193	193	281	tolerated	0.28	AT1G49330.1
ENSVATH14268966	1853095	1:18250621	1:18250621	G	A/G	SNP	The 1001 Genomes Project			synonymous variant	T	193	193		-		AT1G49330.1
tmp_1_18250656_A_G	1853096	1:18250656	1:18250656	G	A/G	SNP	The 1001 Genomes Project			missense variant	E/G	205	205	31	deleterious	0.03	AT1G49330.1
tmp_1_18250661_G_A	1853097	1:18250661	1:18250661	A	G/A	SNP	The 1001 Genomes Project			missense variant	V/M	207	207	101	tolerated	0.1	AT1G49330.1
ENSVATH13460862	1853098	1:18250685	1:18250685	G	A/G	SNP	The 1001 Genomes Project			missense variant	R/G	215	215	61	tolerated	0.06	AT1G49330.1
ENSVATH04913547	1853099	1:18250697	1:18250697	A	G/A	SNP	The 1001 Genomes Project			missense variant	A/T	219	219	641	tolerated	0.64	AT1G49330.1
ENSVATH13460863	1853100	1:18250796	1:18250796	T	G/T	SNP	The 1001 Genomes Project			missense variant	G/C	252	252	1	deleterious	0	AT1G49330.1
ENSVATH01327678	1853101	1:18250867	1:18250867	A	G/A	SNP	The 1001 Genomes Project			synonymous variant	L	275	275		-		AT1G49330.1
tmp_1_18250870_A_G	1853102	1:18250870	1:18250870	G	A/G	SNP	The 1001 Genomes Project			synonymous variant	G	276	276		-		AT1G49330.1
tmp_1_18250879_G_A	1853103	1:18250879	1:18250879	A	G/A	SNP	The 1001 Genomes Project			synonymous variant	L	279	279		-		AT1G49330.1
tmp_1_18250906_G_A	1853104	1:18250906	1:18250906	A	G/A	SNP	The 1001 Genomes Project			synonymous variant	K	288	288		-		AT1G49330.1
tmp_1_18250966_G_A	1853105	1:18250966	1:18250966	A	G/A	SNP	The 1001 Genomes Project			synonymous variant	L	308	308		-		AT1G49330.1
ENSVATH00089337	1853106	1:18250973	1:18250973	G	A/G	SNP	The 1001 Genomes Project			missense variant	M/V	311	311	31	deleterious	0.03	AT1G49330.1
ENSVATH14268967	1853107	1:18250993	1:18250993	C	T/C	SNP	The 1001 Genomes Project			synonymous variant	L	317	317		-		AT1G49330.1
tmp_1_18251014_T_C	1853108	1:18251014	1:18251014	C	T/C	SNP	The 1001 Genomes Project			synonymous variant	F	324	324		-		AT1G49330.1
tmp_1_18251019_G_C	1853109	1:18251019	1:18251019	C	G/C	SNP	The 1001 Genomes Project			missense variant	C/S	326	326	601	tolerated - low confidence	0.6	AT1G49330.1
ENSVATH00089338	1853110	1:18251025	1:18251025	G	C/G	SNP	The 1001 Genomes Project			missense variant	A/G	328	328	41	deleterious - low confidence	0.04	AT1G49330.1
ENSVATH14268968	1853111	1:18251026	1:18251026	T	C/T	SNP	The 1001 Genomes Project			synonymous variant	A	328	328		-		AT1G49330.1
tmp_1_18251045_T_A	1853112	1:18251045	1:18251045	A	T/A	SNP	The 1001 Genomes Project			downstream gene variant					-		AT1G49330.1
ENSVATH04913548	1853113	1:18251051	1:18251051	T	C/T	SNP	The 1001 Genomes Project			downstream gene variant					-		AT1G49330.1
ENSVATH09908626	1853114	1:18251054	1: between 18251054 & 18251055	TATA	-/TATA	insertion	The 1001 Genomes Project			downstream gene variant					-		AT1G49330.1
tmp_1_18251060_TG_CG,T	1853115	1:18251060	1:18251060-18251061	CG	TG/CG/T	indel	The 1001 Genomes Project			downstream gene variant					-		AT1G49330.1
tmp_1_18251060_TG_CG,T	1853115	1:18251060	1:18251060-18251061	T	TG/CG/T	indel	The 1001 Genomes Project			downstream gene variant					-		AT1G49330.1
ENSVATH14268969	1853116	1:18251064	1:18251064	-	T/-	deletion	The 1001 Genomes Project			downstream gene variant					-		AT1G49330.1
tmp_1_18251064_T_G	1853117	1:18251064	1:18251064	G	T/G	SNP	The 1001 Genomes Project			downstream gene variant					-		AT1G49330.1
ENSVATH13460864	1853118	1:18251068	1:18251068	G	A/G	SNP	The 1001 Genomes Project			downstream gene variant					-		AT1G49330.1
ENSVATH13460875	1853119	1:18251079	1:18251079	A	G/A	SNP	The 1001 Genomes Project			downstream gene variant					-		AT1G49330.1
ENSVATH00089339	1853120	1:18251085	1:18251085	A	G/A	SNP	The 1001 Genomes Project			downstream gene variant					-		AT1G49330.1
ENSVATH04913549	1853121	1:18251089	1:18251089	T	G/T	SNP	The 1001 Genomes Project			downstream gene variant					-		AT1G49330.1
ENSVATH04913550	1853122	1:18251090	1:18251090	C	G/C	SNP	The 1001 Genomes Project			downstream gene variant					-		AT1G49330.1
ENSVATH01327679	1853123	1:18251098	1:18251098	C	T/C	SNP	The 1001 Genomes Project			downstream gene variant					-		AT1G49330.1
ENSVATH13460876	1853124	1:18251100	1:18251100	T	G/T	SNP	The 1001 Genomes Project			downstream gene variant					-		AT1G49330.1
ENSVATH04046505	1853125	1:18251104	1: between 18251104 & 18251105	A	-/A	insertion	The 1001 Genomes Project			downstream gene variant					-		AT1G49330.1
ENSVATH07638845	1853126	1:18251107	1:18251107	CTTTGG	C/CTTTGG/A	indel	The 1001 Genomes Project			downstream gene variant					-		AT1G49330.1
ENSVATH07638845	1853126	1:18251107	1:18251107	A	C/CTTTGG/A	indel	The 1001 Genomes Project			downstream gene variant					-		AT1G49330.1
tmp_1_18251122_A_AT,T	1853127	1:18251122	1:18251122	AT	A/AT/T	indel	The 1001 Genomes Project			downstream gene variant					-		AT1G49330.1
tmp_1_18251122_A_AT,T	1853127	1:18251122	1:18251122	T	A/AT/T	indel	The 1001 Genomes Project			downstream gene variant					-		AT1G49330.1
ENSVATH08672619	1853128	1:18251123	1:18251123	G	T/G	SNP	The 1001 Genomes Project			downstream gene variant					-		AT1G49330.1
ENSVATH04913551	1853129	1:18251131	1:18251131	C	T/C	SNP	The 1001 Genomes Project			downstream gene variant					-		AT1G49330.1
tmp_1_18251134_T_C	1853130	1:18251134	1:18251134	C	T/C	SNP	The 1001 Genomes Project			downstream gene variant					-		AT1G49330.1
ENSVATH01327681	1853131	1:18251141	1:18251141	G	A/G	SNP	The 1001 Genomes Project			downstream gene variant					-		AT1G49330.1
ENSVATH04046507	1853132	1:18251149	1:18251149	-	A/-	deletion	The 1001 Genomes Project			downstream gene variant					-		AT1G49330.1
tmp_1_18251154_T_C	1853133	1:18251154	1:18251154	C	T/C	SNP	The 1001 Genomes Project			downstream gene variant					-		AT1G49330.1
ENSVATH04913552	1853134	1:18251164	1:18251164	T	A/T	SNP	The 1001 Genomes Project			downstream gene variant					-		AT1G49330.1
ENSVATH04913553	1853135	1:18251167	1:18251167	T	A/T	SNP	The 1001 Genomes Project			downstream gene variant					-		AT1G49330.1
ENSVATH13460882	1853136	1:18251171	1:18251171	C	A/C	SNP	The 1001 Genomes Project			downstream gene variant					-		AT1G49330.1
tmp_1_18251172_A_T	1853137	1:18251172	1:18251172	T	A/T	SNP	The 1001 Genomes Project			downstream gene variant					-		AT1G49330.1
tmp_1_18251176_C_G	1853138	1:18251176	1:18251176	G	C/G	SNP	The 1001 Genomes Project			downstream gene variant					-		AT1G49330.1
ENSVATH13460883	1853139	1:18251207	1:18251207	C	T/C	SNP	The 1001 Genomes Project			downstream gene variant					-		AT1G49330.1
tmp_1_18251214_T_A	1853140	1:18251214	1:18251214	A	T/A	SNP	The 1001 Genomes Project			downstream gene variant					-		AT1G49330.1
